# Supplementary material for: Expanding agroforestry can increase nitrate retention and mitigate the global impact of a leaky nitrogen cycle in croplands
Source: Nat Food. 2022 Dec 28;4(1):109–21. doi: 10.1038/s43016-022-00657-x (PMC10154242; doi:10.1038/s43016-022-00657-x)
Supplement: Supplementary file 4 — All the data included in our study. [file 43016_2022_657_MOESM4_ESM.xlsx]

## Sheet: Dataset 1
Study	Country	Longitude	Latitude	Climate zone	MAP	MAT	Soil layer	Land use	Soil pH	Soil C	Soil N	C/N	MBC	MBN	MBC/MBN	Respiration	AOA	AOB	Fungi (F)	Bacteria (B)	F/B	NH4	NO3	NO3/NH4	GNM	GI	INH4	INO3	GN	GHN	GAN	DNRA	GAN/INH4	N2O
Allen et al. (2015)	Indonesia	103.26	-1.93	Tropical	2235	26.7	Mineral horizon	Forest	4.3	28.3286	2.06778	13.7	577.7	86.5	6.7	NA	NA	NA	NA	NA	NA	2.4	0.1	0.0416667	4.6	NA	4	0.4	0.9	NA	NA	0.2	NA	NA
Allen et al. (2015)	Indonesia	102.75	-2.02	Tropical	2235	26.7	Mineral horizon	Forest	4.3	26.1547	1.829	14.3	514	69.7	7.2	NA	NA	NA	NA	NA	NA	2.7	1.1	0.407407	5.4	NA	2.7	0.9	1.9	NA	NA	0.2	NA	NA
Allen et al. (2015)	Indonesia	103.26	-1.93	Tropical	2235	26.7	Mineral horizon	Forest	4.2	34.5054	2.634	13.1	1048.1	134.4	7.9	NA	NA	NA	NA	NA	NA	3.6	1.6	0.444444	11.5	NA	16.8	2	0.9	NA	NA	0.4	NA	NA
Allen et al. (2015)	Indonesia	103.26	-1.93	Tropical	2235	26.7	Mineral horizon	Cropland	4.5	31.603	2.21	14.3	560.7	75.4	7.5	NA	NA	NA	NA	NA	NA	2.8	0.1	0.0357143	6	NA	5.5	1.7	0.7	NA	NA	0.5	NA	NA
Allen et al. (2015)	Indonesia	102.75	-2.02	Tropical	2235	26.7	Mineral horizon	Cropland	4.5	18.3584	1.56909	11.7	461.4	73.8	6.3	NA	NA	NA	NA	NA	NA	2.7	0.4	0.148148	6.2	NA	4.3	0.7	0.9	NA	NA	0.5	NA	NA
Allen et al. (2015)	Indonesia	102.75	-2.02	Tropical	2235	26.7	Mineral horizon	Forest	4.5	53.8525	4.1425	13	922.3	152.8	5.7	NA	NA	NA	NA	NA	NA	6.2	0.2	0.0322581	10.8	NA	14.8	3.3	1	NA	NA	0.9	NA	NA
Andersen and Jensen (2001)	Denmark			Marine west coast	NA	NA	Mineral horizon	Cropland	6.2	16.5	1.7	9.70588	NA	NA	NA	NA	NA	NA	NA	NA	NA	5.82306	44.2091	7.59207	1.13933	0.13	NA	NA	3.64733	NA	NA	NA	NA	NA
Anderson and Poth (1998)	Brazil	-47.85	-15.93	Tropical	1350	20.5	Mineral horizon	Forest	NA	NA	NA	NA	NA	NA	NA	NA	NA	NA	NA	NA	NA	NA	NA	NA	14.9209	NA	NA	NA	0.135861	NA	NA	NA	NA	NA
Anderson and Poth (1998)	Brazil	-47.85	-15.93	Tropical	1350	20.5	Mineral horizon	Forest	NA	NA	NA	NA	NA	NA	NA	NA	NA	NA	NA	NA	NA	NA	NA	NA	11.1162	NA	NA	NA	0.220383	NA	NA	NA	NA	NA
Anderson and Poth (1998)	Brazil	-47.85	-15.93	Tropical	1350	20.5	Mineral horizon	Forest	NA	NA	NA	NA	NA	NA	NA	NA	NA	NA	NA	NA	NA	NA	NA	NA	5.04689	NA	NA	NA	0.34247	NA	NA	NA	NA	NA
Andresen et al. (2015)	Netherlands	14.17	56	Marine west coast	1072	10.1	Mineral horizon	Forest	4.3	60	3.8	19.3	NA	NA	NA	NA	NA	NA	NA	NA	NA	NA	NA	NA	10	NA	NA	NA	NA	NA	NA	NA	NA	NA
Andresen et al. (2016)	Sweden	12.15	58.38	Marine west coast	709	6.4	Mineral horizon	Forest	3.7	34	1.5	22.7	NA	NA	NA	NA	NA	NA	NA	NA	NA	NA	NA	NA	1.7472	NA	NA	NA	NA	NA	NA	NA	NA	NA
Andresen et al. (2016)	Sweden	12.15	58.38	Marine west coast	709	6.4	Mineral horizon	Forest	3.7	47	2.4	19.4	NA	NA	NA	NA	NA	NA	NA	NA	NA	NA	NA	NA	3.1608	NA	NA	NA	NA	NA	NA	NA	NA	NA
Andresen et al. (2020)	Australia			Marine west coast	NA	NA	Mineral horizon	Forest	NA	14	1.1	12.7273	NA	NA	NA	NA	NA	NA	NA	NA	NA	1.425	1.875	1.31579	2.508	NA	NA	NA	NA	NA	NA	NA	NA	NA
Arnold et al. (2008)	Ecuador			Tropical	3485	18	Topsoil	Forest	5.2	76.1449	5.28406	14.4	2342.77	144.348	16.23	NA	NA	NA	NA	NA	NA	NA	NA	NA	20.5797	NA	23.1884	NA	NA	NA	NA	NA	NA	NA
Arnold et al. (2008)	Ecuador			Tropical	3200	21	Topsoil	Forest	4.7	102.179	7.03571	14.3	3463.14	221.429	15.64	NA	NA	NA	NA	NA	NA	NA	NA	NA	27.8571	NA	26.4286	NA	NA	NA	NA	NA	NA	NA
Arnold et al. (2008)	Ecuador			Tropical	4860	22	Topsoil	Forest	4.7	98.6	6.62	14.8	3570	198.333	18	NA	NA	NA	NA	NA	NA	NA	NA	NA	30.6667	NA	39.3333	NA	NA	NA	NA	NA	NA	NA
Arnold et al. (2008)	Ecuador			Tropical	3467	23	Topsoil	Forest	4.9	141	9.05	15.7	4048.75	197.5	20.5	NA	NA	NA	NA	NA	NA	NA	NA	NA	47.0833	NA	59.1667	NA	NA	NA	NA	NA	NA	NA
Arnold et al. (2008)	Ecuador			Tropical	2370	22	Topsoil	Forest	4.8	156.71	10.4194	14.9	3444.94	256.129	13.45	NA	NA	NA	NA	NA	NA	NA	NA	NA	67.7419	NA	80	NA	NA	NA	NA	NA	NA	NA
Attard et al. (2016)	France			Marine west coast	697	13	Mineral horizon	Grassland	NA	11.5	1.08491	10.6	408	NA	NA	25.2	NA	NA	NA	NA	NA	NA	NA	NA	2.29	2.07	NA	NA	1.32	NA	NA	NA	NA	NA
Attard et al. (2016)	France			Marine west coast	697	13	Mineral horizon	Grassland	NA	17.9	1.83	11.7	853	NA	NA	36.7	NA	NA	NA	NA	NA	NA	NA	NA	2.08	1.89	NA	NA	1.57	NA	NA	NA	NA	NA
Attard et al. (2016)	France			Marine west coast	697	13	Mineral horizon	Cropland	NA	13.3	1.25472	10.6	361	NA	NA	18.8	NA	NA	NA	NA	NA	NA	NA	NA	1.27	1.65	NA	NA	2.28	NA	NA	NA	NA	NA
Attard et al. (2016)	France			Marine west coast	NA	NA	Mineral horizon	Cropland	NA	13.3	NA	10.6	361	NA	NA	18.8	NA	NA	NA	NA	NA	NA	NA	NA	1.27	1.65	NA	NA	2.28	NA	NA	NA	NA	NA
Attard et al. (2016)	France			Marine west coast	697	13	Mineral horizon	Cropland	NA	11.1	1.25	10.2	296	NA	NA	19.4	NA	NA	NA	NA	NA	NA	NA	NA	1.36	1.14	NA	NA	2.43	NA	NA	NA	NA	NA
Attard et al. (2016)	France			Marine west coast	NA	NA	Mineral horizon	Cropland	NA	11.1	1.25	10.2	296	NA	NA	19.4	NA	NA	NA	NA	NA	NA	NA	NA	1.36	1.14	NA	NA	2.43	NA	NA	NA	NA	NA
Baldos et al. (2015)	Ecuador	-78.97	-4.12	Tropical	2200	19.4	Mineral horizon	Forest	4.3	59.5238	4	14	1619.05	121.429	13.3	NA	NA	NA	NA	NA	NA	NA	NA	NA	5.59524	NA	5	2.14286	2.09524	NA	NA	0.595238	NA	NA
Baldos et al. (2015)	Ecuador	-79.08	-3.98	Tropical	4500	9.4	Organic horizon	Forest	3.7	472.727	13.6364	35	7090.91	381.818	18.6	NA	NA	NA	NA	NA	NA	NA	NA	NA	10.9091	NA	15.8182	3.45455	4.54545	NA	NA	1.63636	NA	NA
Baldos et al. (2015)	Ecuador	-79.18	-4.11	Tropical	2000	15.7	Organic horizon	Forest	4	488.889	18.5556	26	7222.22	455.556	15.9	NA	NA	NA	NA	NA	NA	NA	NA	NA	21.2222	NA	24.7778	3.55556	3.88889	NA	NA	1.77778	NA	NA
Ball et al. (2010)	USA			Mediterranean	NA	NA	Mineral horizon	Forest	NA	NA	NA	NA	NA	NA	NA	NA	NA	1030	NA	NA	NA	NA	NA	NA	NA	NA	NA	NA	0.288	NA	NA	NA	NA	NA
Ball et al. (2010)	USA			Mediterranean	NA	NA	Mineral horizon	Forest	NA	NA	NA	NA	NA	NA	NA	NA	NA	4900	NA	NA	NA	NA	NA	NA	NA	NA	NA	NA	0.477	NA	NA	NA	NA	NA
Banning et al. (2008)	Australia	116.1	-32.6	Mediterranean	1200	17	Mineral horizon	Forest	5.255	20.79	0.485	42.55	35.7	4.165	10.51	3.695	NA	NA	NA	NA	NA	NA	NA	NA	0.175	0.20375	0.175	0.568	0.365	NA	NA	NA	NA	NA
Banning et al. (2008)	Australia	116.1	-32.6	Mediterranean	1200	17	Mineral horizon	Forest	4.655	36.75	1.32	28.7	269.4	45.875	6.213	16.525	NA	NA	NA	NA	NA	NA	NA	NA	1.97	1.84565	1.5945	1.0695	0.487	NA	NA	NA	NA	NA
Banning et al. (2008)	Australia	116.1	-32.6	Mediterranean	1200	17	Mineral horizon	Forest	4.62	28.78	1.0425	30.57	207.25	32.25	9.515	14.795	NA	NA	NA	NA	NA	NA	NA	NA	2.125	2.07903	1.5375	1.2845	0.521	NA	NA	NA	NA	NA
Banning et al. (2008)	Australia	116.1	-32.6	Mediterranean	1200	17	Mineral horizon	Forest	4.775	19.75	0.505	41.95	85.5	10.24	10.975	8.135	NA	NA	NA	NA	NA	NA	NA	NA	0.6395	0.6372	1.1755	1.4435	0.6985	NA	NA	NA	NA	NA
Banning et al. (2008)	Australia	116.1	-32.6	Mediterranean	1200	17	Mineral horizon	Forest	4.565	36.655	1.3975	29.9	288.7	30.75	10.35	16.88	NA	NA	NA	NA	NA	NA	NA	NA	1.845	1.65132	2.0545	1.77	0.7935	NA	NA	NA	NA	NA
Banning et al. (2008)	Australia	116.1	-32.6	Mediterranean	1200	17	Mineral horizon	Forest	4.99	16.45	0.49	37.05	65.05	6.17	13.15	4.925	NA	NA	NA	NA	NA	NA	NA	NA	NA	NA	NA	NA	NA	NA	NA	NA	NA	NA
Banning et al. (2008)	Australia	116.1	-32.6	Mediterranean	1200	17	Mineral horizon	Forest	4.685	27	0.74	39.6	120.5	18.45	7.89	11.975	NA	NA	NA	NA	NA	NA	NA	NA	NA	NA	NA	NA	NA	NA	NA	NA	NA	NA
Barraclough and Puri (1994)	UK			Marine west coast	NA	NA	Mineral horizon	Forest	3.8	24.1	1.8	13.3889	NA	82	NA	NA	NA	NA	NA	NA	NA	NA	NA	NA	1.49	NA	NA	NA	2.22	0.09	2.13	NA	NA	NA
Bauters et al. (2019)	DR Congo	25.3	0.3	Tropical	1800	24.2	Mineral horizon	Forest	4.3	17.4	1.2	14.4	NA	NA	NA	NA	NA	NA	NA	NA	NA	NA	NA	NA	5.62	NA	4.27	1.36	1.47	NA	NA	0.05	NA	13.8027
Bauters et al. (2019)	DR Congo	25.3	0.3	Tropical	1800	24.2	Mineral horizon	Forest	3.5	27.7	1.8	15	NA	NA	NA	NA	NA	NA	NA	NA	NA	NA	NA	NA	8	NA	6.65	1.57	1.51	NA	NA	0.03	NA	15.9817
Bauters et al. (2019)	DR Congo	28.75	-2.3	Tropical	1750	20	Mineral horizon	Forest	5.2	143.5	13.1	11	NA	NA	NA	NA	NA	NA	NA	NA	NA	NA	NA	NA	94.87	NA	97	0.83	1.23	NA	NA	0.94	NA	30.9903
Bauters et al. (2019)	DR Congo	28.66	-2.3	Tropical	1750	20	Mineral horizon	Forest	4.1	138.5	11.3	12.1	NA	NA	NA	NA	NA	NA	NA	NA	NA	NA	NA	NA	43	NA	42	0.79	2.38	NA	NA	0.98	NA	NA
Bedard-Haughn et al. (2006)	Canada	52.2	106.08	Continental	240	14	Mineral horizon	Unclassified	NA	38	3	11.1	NA	NA	NA	NA	NA	NA	NA	NA	NA	17.2667	2.16667	0.125483	9.46667	9.3	NA	NA	3.1	NA	NA	NA	NA	36.096
Bedard-Haughn et al. (2013)	Canada	-108.83	52.38	Continental	340	3.3	Mineral horizon	Cropland	5.7	0.167647	34	NA	NA	NA	NA	NA	NA	NA	NA	NA	NA	2.07	3.43667	1.66023	1.28759	NA	NA	NA	0.328611	NA	NA	NA	NA	NA
Bedard-Haughn et al. (2013)	Canada	-108.83	52.38	Continental	340	3.3	Mineral horizon	Cropland	6.4	0.32	20	NA	NA	NA	NA	NA	NA	NA	NA	NA	NA	1.71667	2.75333	1.60388	1.65	NA	NA	NA	0.788333	NA	NA	NA	NA	NA
Bedard-Haughn et al. (2013)	Canada	-107.4	50.2	Continental	340	3.3	Mineral horizon	Cropland	5.7	0.167647	34	NA	NA	NA	NA	NA	NA	NA	NA	NA	NA	1.62	3.66667	2.26337	1.26833	NA	NA	NA	1.79417	NA	NA	NA	NA	NA
Bedard-Haughn et al. (2013)	Canada	-107.4	50.2	Continental	340	3.3	Mineral horizon	Cropland	6.4	0.32	20	NA	NA	NA	NA	NA	NA	NA	NA	NA	NA	1.75667	2.27667	1.29602	0.869167	NA	NA	NA	2.09333	NA	NA	NA	NA	NA
Bengtson et al. (2005)	Sweden	13.2	55.55	Continental	NA	NA	Mineral horizon	Forest	NA	40.4	2.9	17.3	NA	NA	NA	149.2	NA	NA	NA	NA	NA	NA	NA	NA	15.3	NA	11.2	NA	NA	NA	NA	NA	NA	NA
Bengtsson et al. (2003)	Sweden	13.2	56.1	Continental	NA	NA	Topsoil	Forest	3.1	116.05	4.29815	27	NA	NA	NA	109.015	NA	NA	NA	NA	NA	73.7	NA	NA	29.226	NA	49.4	0.14	0.12	NA	NA	NA	NA	NA
Bengtsson et al. (2003)	Sweden	13.62	55.6	Continental	NA	NA	Topsoil	Forest	4.1	86.56	5.09176	17	NA	NA	NA	142.582	NA	NA	NA	NA	NA	95.96	NA	NA	19.2	NA	17.64	0.82	0.54	NA	NA	NA	NA	NA
Bengtsson et al. (2003)	Sweden	13.62	55.6	Continental	NA	NA	Mineral horizon	Forest	3.7	37.37	2.49133	15	NA	NA	NA	40.1673	NA	NA	NA	NA	NA	15.16	NA	NA	7.46	NA	7.46	0.88	1.38	NA	NA	NA	NA	NA
Bjorsne et al. (2014)	Denmark	11.97	55.9	Marine west coast	613	8	Mineral horizon	Grassland	3.94	30.1	1.37	21.3	NA	NA	NA	NA	NA	NA	NA	NA	NA	NA	NA	NA	1.94	NA	1.74	NA	NA	NA	0.251	NA	0.144253	NA
Booth et al. (2003)	USA	-113.08	41.87		310	NA	Topsoil	Grassland	NA	NA	NA	NA	NA	NA	NA	NA	NA	NA	NA	NA	NA	1.65	0.54	0.327273	0.73	NA	0.65	NA	0.34	NA	NA	NA	NA	NA
Booth et al. (2003)	USA	-113.08	41.87		310	NA	Topsoil	Grassland	NA	NA	NA	NA	NA	NA	NA	NA	NA	NA	NA	NA	NA	2.25	0.3	0.133333	1.52	NA	1.34	NA	0.49	NA	NA	NA	NA	NA
Booth et al. (2006)	USA			Unclassified	NA	NA	Mineral horizon	Forest	4.98	52.8	2.25641	23.4	NA	NA	NA	NA	NA	NA	NA	NA	NA	NA	NA	NA	18.86	19.38	NA	NA	1.21	NA	NA	NA	NA	1.49
Booth et al. (2006)	USA			Unclassified	NA	NA	Mineral horizon	Forest	4.98	52.8	2.25641	23.4	NA	NA	NA	NA	NA	NA	NA	NA	NA	NA	NA	NA	31.69	31.44	NA	NA	0.78	NA	NA	NA	NA	4.32
Bowles et al. (2015)	USA			Mediterranean	NA	NA	Mineral horizon	Cropland	6.8	8	1	8	357.3	31	11.5258	NA	NA	NA	NA	NA	NA	NA	NA	NA	4.03	NA	1.14	0.24	2.91	NA	NA	NA	NA	NA
Boyle et al. (2008)	USA			Mediterranean	NA	NA	Topsoil	Forest	5	90	2.7	33.2	468	NA	NA	NA	NA	NA	990000000	18000000000	0.053	1	0.3	0.3	0.47	0.439	NA	NA	0.594	NA	NA	NA	NA	NA
Boyle et al. (2008)	USA			Mediterranean	NA	NA	Topsoil	Forest	5.1	82	3.4	24	435	NA	NA	NA	NA	NA	320000000	17000000000	0.027	2.6	3.2	1.23077	1.2	0.17	NA	NA	1.22	NA	NA	NA	NA	NA
Boyle et al. (2008)	USA			Mediterranean	NA	NA	Topsoil	Forest	4.1	128	6.7	19.2	665	NA	NA	NA	NA	NA	280000000	28000000000	0.01	4.5	4.4	0.977778	0.84	NA	NA	NA	2.71	NA	NA	NA	NA	NA
Boyle et al. (2008)	USA			Mediterranean	NA	NA	Topsoil	Forest	3.6	144	9.2	17.1	820	NA	NA	NA	NA	NA	390000000	38000000000	0.11	3.4	8	2.35294	0.49	NA	NA	NA	3.11	NA	NA	NA	NA	NA
Bradley et al. (1997)	Canada	-55.67	48.9	Continental	NA	NA	Organic horizon	Forest	3.8	NA	10.5	NA	1800	NA	NA	NA	NA	NA	NA	NA	NA	NA	NA	NA	20.04	12.29	NA	NA	NA	NA	NA	NA	NA	NA
Bradley et al. (1997)	Canada	-55.67	48.9	Continental	NA	NA	Organic horizon	Forest	4.1	NA	8.63	NA	1770	NA	NA	NA	NA	NA	NA	NA	NA	NA	NA	NA	15.2	16.34	NA	NA	NA	NA	NA	NA	NA	NA
Bradley et al. (1997)	Canada	-55.67	48.9	Continental	NA	NA	Organic horizon	Forest	4	NA	7.36	NA	2230	NA	NA	NA	NA	NA	NA	NA	NA	NA	NA	NA	29.2	20.4	NA	NA	NA	NA	NA	NA	NA	NA
Bradley et al. (2000)	Canada	-55.98	49.1	Continental	NA	NA	Organic horizon	Forest	3.8	NA	9	NA	1750	NA	NA	NA	NA	NA	NA	NA	NA	NA	NA	NA	13.1	NA	NA	NA	NA	NA	NA	NA	NA	NA
Bradley et al. (2000)	Canada			Humid subtropical	1700	7.8	Organic horizon	Forest	4.31	507	9.5	53.3684	6650	NA	NA	398.4	NA	NA	NA	NA	NA	NA	NA	NA	7.5	NA	NA	NA	21.5	NA	NA	NA	NA	NA
Braun et al. (2018)	Austria	16.26	48.2	Marine west coast	NA	NA	Mineral horizon	Grassland	6	29	3	10.1	NA	NA	NA	NA	NA	NA	NA	NA	NA	1.3	NA	NA	2.9	NA	NA	NA	NA	NA	NA	NA	NA	NA
Braun et al. (2018)	Austria	16.2	48	Marine west coast	NA	NA	Mineral horizon	Forest	4	34	2	13.4	NA	NA	NA	NA	NA	NA	NA	NA	NA	29.2	NA	NA	2.94	NA	NA	NA	NA	NA	NA	NA	NA	NA
Breuer et al. (2002)	Australia	145.63	-17.3	Tropical	1500	21	Mineral horizon	Forest	4.8	23.4	1.48101	15.8	NA	NA	NA	NA	NA	NA	NA	NA	NA	NA	NA	NA	NA	NA	NA	NA	1.86667	NA	NA	NA	NA	NA
Breuer et al. (2002)	Australia	145.6	-17.1	Tropical	1594	20.9	Mineral horizon	Forest	6	32.2	2.20548	14.6	NA	NA	NA	NA	NA	NA	NA	NA	NA	NA	NA	NA	NA	NA	NA	NA	3.70286	NA	NA	NA	NA	NA
Breuer et al. (2002)	Australia	145.57	-17.6	Tropical	2350	20.1	Mineral horizon	Forest	5.5	51.8	3.64789	14.2	NA	NA	NA	NA	NA	NA	NA	NA	NA	NA	NA	NA	NA	NA	NA	NA	5.8087	NA	NA	NA	NA	NA
Breuer and Butterbach-Bahle (2005)	Australia	145.63	-17.3	Tropical	1500	21	Mineral horizon	Forest	4.8	23.4	1.48101	15.8	NA	NA	NA	NA	NA	NA	NA	NA	NA	NA	NA	NA	NA	NA	NA	NA	NA	NA	NA	NA	NA	3.17576
Breuer and Butterbach-Bahle (2005)	Australia	145.6	-17.1	Tropical	2350	20.1	Mineral horizon	Forest	5.5	51.8	3.64789	14.2	NA	NA	NA	NA	NA	NA	NA	NA	NA	NA	NA	NA	NA	NA	NA	NA	NA	NA	NA	NA	NA	16.0696
Breuer and Butterbach-Bahle (2005)	Australia	145.57	-17.6	Tropical	1594	20.9	Mineral horizon	Forest	6	32.2	2.20548	14.6	NA	NA	NA	NA	NA	NA	NA	NA	NA	NA	NA	NA	NA	NA	NA	NA	NA	NA	NA	NA	NA	17.0286
Buckeridge et al. (2010)	Canada	-111.55	64.9	Continental	290	-4.3	Organic horizon	Forest	NA	0.031746	0.0119048	27.7	6666.67	561.905	10.2	NA	NA	NA	NA	NA	NA	NA	NA	NA	123.016	124.595	41.746	NA	NA	NA	NA	NA	NA	NA
Buckeridge et al. (2010)	Canada	-111.55	64.9	Continental	290	-4.3	Organic horizon	Forest	NA	0.420635	0.0119048	35.9	4285.71	330.952	11.2	NA	NA	NA	NA	NA	NA	NA	NA	NA	34.127	34.6905	53.9683	NA	NA	NA	NA	NA	NA	NA
Burger and Jackson (2003)	USA			Humid subtropical	NA	NA	Mineral horizon	Cropland	6.8	10.3	1	9.9	NA	NA	NA	NA	NA	NA	NA	NA	NA	NA	NA	NA	0.377273	NA	NA	NA	0.444091	NA	NA	NA	NA	NA
Burger and Jackson (2003)	USA			Humid subtropical	NA	NA	Mineral horizon	Cropland	6.8	10.3	1	9.9	NA	NA	NA	NA	NA	NA	NA	NA	NA	1.3	23.6	18.1538	0.545455	NA	0.106364	0.286364	0.788182	NA	NA	NA	NA	NA
Burger and Jackson (2003)	USA			Humid subtropical	NA	NA	Mineral horizon	Cropland	6.8	10.3	1	9.9	NA	NA	NA	NA	NA	NA	NA	NA	NA	NA	NA	NA	0.625455	NA	NA	NA	1.10545	NA	NA	NA	NA	NA
Burger and Jackson (2003)	USA			Humid subtropical	NA	NA	Mineral horizon	Cropland	6.5	12.8	1.4	9.3	NA	NA	NA	NA	NA	NA	NA	NA	NA	NA	NA	NA	2.71636	NA	NA	NA	1.23409	NA	NA	NA	NA	NA
Burger and Jackson (2003)	USA			Humid subtropical	NA	NA	Mineral horizon	Cropland	6.5	12.8	1.4	9.3	NA	NA	NA	NA	NA	NA	NA	NA	NA	0.879	32.04	36.4505	2.50273	NA	0.136364	0.763636	1.72909	NA	NA	NA	NA	NA
Burger and Jackson (2003)	USA			Humid subtropical	NA	NA	Mineral horizon	Cropland	6.5	12.8	1.4	9.3	NA	NA	NA	NA	NA	NA	NA	NA	NA	NA	NA	NA	2.21455	NA	NA	NA	1.90273	NA	NA	NA	NA	NA
Burton et al. (2007)	Australia	151.85	-26.87	Humid subtropical	816	15	Mineral horizon	Forest	6.6	71	5.2	13.7	NA	NA	NA	NA	NA	NA	NA	NA	NA	NA	NA	NA	0.62	0.83	NA	NA	2.14	NA	NA	NA	NA	NA
Burton et al. (2007)	Australia	151.85	-26.87	Humid subtropical	816	15	Mineral horizon	Forest	6	58	4.6	12.6	NA	NA	NA	NA	NA	NA	NA	NA	NA	NA	NA	NA	1.78	1.98	NA	NA	2.32	NA	NA	NA	NA	NA
Burton et al. (2007)	Australia	151.85	-26.87	Humid subtropical	816	15	Mineral horizon	Forest	6.2	61	4.7	12.9	NA	NA	NA	NA	NA	NA	NA	NA	NA	NA	NA	NA	1.5	1.7	NA	NA	2.43	NA	NA	NA	NA	NA
Burton et al. (2007)	Australia	151.85	-26.87	Humid subtropical	816	15	Mineral horizon	Forest	6.2	89	7.5	11.8	NA	NA	NA	NA	NA	NA	NA	NA	NA	NA	NA	NA	0.74	1.01	NA	NA	6.56	NA	NA	NA	NA	NA
Burton et al. (2007)	Australia	151.85	-26.87	Humid subtropical	816	15	Mineral horizon	Forest	6.6	71	5.2	13.7	NA	NA	NA	NA	NA	NA	NA	NA	NA	NA	NA	NA	3.5	0.2	NA	NA	NA	NA	NA	NA	NA	NA
Burton et al. (2007)	Australia	151.85	-26.87	Humid subtropical	816	15	Mineral horizon	Forest	6.2	61	4.7	12.9	NA	NA	NA	NA	NA	NA	NA	NA	NA	NA	NA	NA	6.7	2.7	NA	NA	NA	NA	NA	NA	NA	NA
Burton et al. (2007)	Australia	151.85	-26.87	Humid subtropical	816	15	Mineral horizon	Forest	6.2	89	7.5	11.8	NA	NA	NA	NA	NA	NA	NA	NA	NA	NA	NA	NA	9.1	3.2	NA	NA	NA	NA	NA	NA	NA	NA
Burton et al. (2007)	Australia	151.85	-26.87	Humid subtropical	816	15	Mineral horizon	Forest	6	58	4.6	12.6	NA	NA	NA	NA	NA	NA	NA	NA	NA	NA	NA	NA	7.2	4.6	NA	NA	NA	NA	NA	NA	NA	NA
Carmosini et al. (2002)	Canada	-113.71	55.4	Continental	481	16.25	Organic horizon	Forest	5.9	465.76	16.4	28.4	NA	NA	NA	NA	NA	NA	NA	NA	NA	118	42.1	0.35678	164.5	168.22	155	NA	11.7	NA	NA	NA	NA	NA
Carmosini et al. (2002)	Canada	-113.71	55.4	Continental	481	16.25	Mineral horizon	Forest	5.5	39.79	2.3	17.3	NA	NA	NA	NA	NA	NA	NA	NA	NA	1.97	0.02	0.0101523	1.67	1.69	1.45	0.32	NA	NA	NA	NA	NA	NA
Carmosini et al. (2002)	Canada	-113.71	55.4	Continental	481	16.25	Organic horizon	Forest	6	462.4	16	28.9	NA	NA	NA	NA	NA	NA	NA	NA	NA	100.9	0.21	0.00208127	80.8	83.78	85.8	1.74	NA	NA	NA	NA	NA	NA
Carmosini et al. (2002)	Canada	-113.71	55.4	Continental	481	16.25	Mineral horizon	Forest	5.8	50.17	2.9	17.3	NA	NA	NA	NA	NA	NA	NA	NA	NA	6.97	3.44	0.493544	3.6	3.15	4.82	7.58	NA	NA	NA	NA	NA	NA
Case et al. (2015)	UK			Marine west coast	729	10.1	Mineral horizon	Cropland	NA	NA	NA	NA	NA	NA	NA	NA	NA	NA	NA	NA	NA	49.0945	102.41	2.08597	3.725	NA	2.975	2.35	18.9	NA	NA	NA	NA	380
Castellano et al. (2012)	USA	-76.27	39.5	Humid subtropical	1164	12	Mineral horizon	Forest	3.9	48.832	2.18	22.4	NA	NA	NA	NA	NA	NA	NA	NA	NA	NA	NA	NA	1.79	0.47	NA	NA	0.34	NA	NA	NA	NA	NA
Castellano-Hinojosa et al. (2020)	Spain	-3.55	36.73	Mediterranean	416	17.3	Mineral horizon	Cropland	6.8	25	2	12.5	NA	NA	NA	NA	7600	72000	NA	230000000	NA	NA	NA	NA	0.012	NA	0.007	0.72	0.005	0.005	0	0.012	NA	124.626
Castellano-Hinojosa et al. (2020)	Spain	-3.55	36.73	Mediterranean	416	17.3	Mineral horizon	Cropland	6.8	25	2	12.5	NA	NA	NA	NA	1350000	30000000	NA	335000000	NA	NA	NA	NA	0.314	NA	0.384	0.523	0.515	0.006	0.509	0.02	1.32552	149.664
Chen and Högberg (2006)	Sweden	19.75	64.38	Continental	595	1.2	Organic horizon	Forest	7.39	NA	NA	NA	NA	NA	NA	NA	NA	NA	NA	NA	NA	0.53	NA	NA	16.2	NA	NA	NA	NA	NA	NA	NA	NA	NA
Chen and Stark (2000)	USA	-111.8	41.8	Continental	468	7.9	Mineral horizon	Unclassified	NA	33.96	1.2	28.3	119	31	3.83871	19.92	NA	NA	NA	NA	NA	1.15	18.4	16	4.8	4.53	3.6	3.12	3.36	NA	NA	NA	NA	NA
Chen and Stark (2000)	USA	-111.8	41.8	Continental	468	7.9	Mineral horizon	Grassland	NA	34.44	1.4	24.6	110	34	3.23529	22.56	NA	NA	NA	NA	NA	1.05	23.1	22	6.48	6.15	4.8	3.36	4.08	NA	NA	NA	NA	NA
Chen and Stark (2000)	USA	-111.8	41.8	Continental	468	7.9	Mineral horizon	Forest	NA	36.14	1.3	27.8	102	30	3.4	22.8	NA	NA	NA	NA	NA	1.21	20.4	16.8595	5.28	4.96	3.6	3.6	4.08	NA	NA	NA	NA	NA
Chen et al. (2015)	Germany	11.03	47.57	Marine west coast	1021	7.8	Mineral horizon	Grassland	7.1	13.5	8	10	NA	210	NA	NA	NA	NA	NA	NA	NA	9.7	3.5	0.360825	7.03345	NA	NA	NA	NA	NA	NA	2.91	NA	0.333333
Chen et al. (2015)	Germany	11.15	47.89	Marine west coast	1438	6	Mineral horizon	Grassland	7.1	13.5	8	10	NA	244	NA	NA	NA	NA	NA	NA	NA	8.9	11.1	1.24719	2.91418	NA	NA	NA	NA	NA	NA	2.39	NA	0.466667
Chen et al. (2016)	China	126.63	47.43	Continental	550	1.5	Mineral horizon	Cropland	6	26.62	2.2	12.1	NA	NA	NA	NA	NA	NA	NA	NA	NA	27.2833	89.8167	3.292	2.76	NA	3.53	0.03	5.94	0.01	5.93	0.13	1.67989	NA
Chen et al. (2016)	China	120.55	31.5	Humid subtropical	1150	16	Mineral horizon	Cropland	7.62	13.432	1.46	9.2	NA	NA	NA	NA	NA	NA	NA	NA	NA	3.25	17.84	5.48923	2.34	NA	5.63	0.03	8.64	3e-05	8.66	0.61	1.53819	NA
Cheng et al. (2011)	Canada	-110.87	57.15	Continental	440	-1	Mineral horizon	Forest	4.96	5.72	0.37	15.5	NA	NA	NA	NA	NA	NA	NA	NA	NA	NA	NA	NA	0.57	1.16	1.19	0.127	0.044	NA	NA	NA	NA	NA
Cheng et al. (2011)	Canada	-110.87	57.15	Continental	440	-1	Organic horizon	Forest	5.5	214	11	19.4	NA	NA	NA	NA	NA	NA	NA	NA	NA	NA	NA	NA	31.3	39.1	39.5	0.65	0.723	NA	NA	NA	NA	NA
Cheng et al. (2012a)	Canada	-114.13	54.2	Continental	463	3	Mineral horizon	Forest	5.08	59	3.5	16.9	NA	NA	NA	NA	NA	NA	NA	NA	NA	124	40	0.322581	4.87	3.14	2.87	0.05	0.27	NA	NA	NA	NA	NA
Cheng et al. (2012a)	Canada	-114.13	54.2	Continental	463	3	Mineral horizon	Grassland	5.77	27.5	2.3	11.8	NA	NA	NA	NA	NA	NA	NA	NA	NA	37.1	65.33	1.76092	2.4	1.66	1.58	0.1	3.51	NA	NA	NA	NA	NA
Cheng et al. (2012b)	Canada	-113.53	53.5	Continental	NA	NA	Mineral horizon	Cropland	5.68	72.6	6.5	11.1692	NA	NA	NA	NA	NA	NA	NA	NA	NA	8.56	116	13.5514	2.53	NA	0.95	1.47	7.07	NA	NA	NA	NA	NA
Cheng et al. (2013a)	Canada	-114.13	54.2	Continental	463	3	Mineral horizon	Forest	4.51	NA	NA	NA	NA	NA	NA	NA	NA	NA	NA	NA	NA	130.57	39.98	0.306196	6.33	NA	4.18	0.07	0.15	NA	NA	NA	NA	NA
Cheng et al. (2013a)	Canada	-114.13	54.2	Continental	463	3	Mineral horizon	Grassland	4.16	NA	NA	NA	NA	NA	NA	NA	NA	NA	NA	NA	NA	92.26	87.33	0.946564	2.27	NA	1.06	0.03	3.63	NA	NA	NA	NA	NA
Cheng et al. (2013b)	Canada			Continental	NA	NA	Mineral horizon	Forest	5.1	59	3.5	16.9	NA	NA	NA	NA	NA	NA	NA	NA	NA	NA	NA	NA	NA	NA	NA	NA	0.25	NA	NA	NA	NA	1.07
Cheng et al. (2013b)	Canada			Continental	NA	NA	Mineral horizon	Grassland	5.8	27.5	2.3	11.8	NA	NA	NA	NA	NA	NA	NA	NA	NA	NA	NA	NA	NA	NA	NA	NA	3.63	NA	NA	NA	NA	2.49
Cheng et al. (2014a)	China	117.03	28.38	Humid subtropical	1788	17.6	Mineral horizon	Forest	4.24	17.9	1.02	17.2	NA	NA	NA	NA	NA	NA	NA	NA	NA	NA	11.7	NA	NA	NA	NA	NA	NA	NA	NA	NA	NA	0.073
Cheng et al. (2014a)	China	117.03	28.38	Humid subtropical	1788	17.6	Mineral horizon	Forest	3.59	28.8	1.94	14.8	NA	NA	NA	NA	NA	NA	NA	NA	NA	NA	28.8	NA	NA	NA	NA	NA	NA	NA	NA	NA	NA	4.05
Cheng et al. (2014c)	China	117.03	28.38	Humid subtropical	1788	17.6	Mineral horizon	Forest	4.3	16.2	0.9	17.2	NA	NA	NA	NA	NA	NA	NA	NA	NA	NA	NA	NA	0.51	NA	0.34	0.02	0.01	NA	NA	NA	NA	NA
Cheng et al. (2014c)	China	117.03	28.38	Humid subtropical	1788	17.6	Mineral horizon	Forest	4.2	13.6	0.9	14.8	NA	NA	NA	NA	NA	NA	NA	NA	NA	NA	NA	NA	0.62	NA	0.26	NA	0.02	NA	NA	NA	NA	NA
Cheng et al. (2014c)	China	117.03	28.38	Humid subtropical	1788	17.6	Mineral horizon	Forest	4.3	23.8	1.2	19.7	NA	NA	NA	NA	NA	NA	NA	NA	NA	NA	NA	NA	0.73	NA	0.35	0.02	0.12	NA	NA	NA	NA	NA
Cheng et al. (2014c)	China	117.03	28.38	Humid subtropical	1788	17.6	Mineral horizon	Forest	3.6	24.9	1.7	14.7	NA	NA	NA	NA	NA	NA	NA	NA	NA	NA	NA	NA	0.97	NA	0.08	0.01	0.8	NA	NA	NA	NA	NA
Cheng et al. (2014c)	China	117.03	28.38	Humid subtropical	1788	17.6	Mineral horizon	Forest	3.7	25.8	1.9	13.9	NA	NA	NA	NA	NA	NA	NA	NA	NA	NA	NA	NA	1.67	NA	0.58	0.06	1.34	NA	NA	NA	NA	NA
Cheng et al. (2014c)	China	117.03	28.38	Humid subtropical	1788	17.6	Mineral horizon	Forest	3.5	35.7	2.3	15.8	NA	NA	NA	NA	NA	NA	NA	NA	NA	NA	NA	NA	1.4	NA	0.16	0.06	1.61	NA	NA	NA	NA	NA
Cheng et al. (2014d)	China	117.03	28.38	Humid subtropical	1788	17.6	Mineral horizon	Forest	4.26667	17.8667	1	17.2333	NA	NA	NA	NA	NA	NA	NA	NA	NA	5.43333	1.7	0.312883	1.17	0.7	0.33	0.83	1.22	NA	NA	NA	NA	NA
Cheng et al. (2014d)	China	117.03	28.38	Humid subtropical	1788	17.6	Mineral horizon	Forest	3.6	28.8	1.96667	14.8	NA	NA	NA	NA	NA	NA	NA	NA	NA	2	10.9333	5.46667	2.48	0.73	1.06	0.11	1.239	NA	NA	NA	NA	NA
Cheng et al. (2015a)	China	120.05	31.62	Humid subtropical	1177	15.7	Mineral horizon	Forest	4.3	17.9	1	22.1	NA	NA	NA	NA	NA	NA	NA	NA	NA	NA	NA	NA	0.54	0.46	NA	0.018	0.11	NA	NA	NA	NA	NA
Cheng et al. (2015a)	China	120.05	31.62	Humid subtropical	1177	15.7	Mineral horizon	Forest	3.6	28.8	2	34.8	NA	NA	NA	NA	NA	NA	NA	NA	NA	NA	NA	NA	3.45	1.93	NA	0.1	1.17	NA	NA	NA	NA	NA
Cheng et al. (2015b)	China			Humid subtropical	1177	15.7	Mineral horizon	Cropland	5.1	20	NA	NA	NA	NA	NA	NA	NA	NA	NA	NA	NA	NA	NA	NA	2.4	1.46	1.29	0.02	2.1	NA	2.1	0.7	1.62791	1.85
Cheng et al. (2015c)	China	120.05	31.62	Humid subtropical	1177	15.7	Mineral horizon	Cropland	5.3	8.47	1.1	7.7	NA	NA	NA	NA	NA	NA	NA	NA	NA	31.4	75	2.38854	NA	NA	NA	NA	2.05	0.91	1.14	NA	NA	0.61
Cheng et al. (2015c)	China	120.05	31.62	Humid subtropical	1177	15.7	Mineral horizon	Cropland	4.9	6.48	1.2	5.4	NA	NA	NA	NA	NA	NA	NA	NA	NA	247	248.3	1.00526	NA	NA	NA	NA	8.04	4.55	3.49	NA	NA	21.3
Cheng et al. (2016)	China	119.7	32.58	Humid subtropical	NA	NA	Mineral horizon	Cropland	6.82	NA	NA	NA	NA	NA	NA	NA	NA	NA	NA	NA	NA	NA	NA	NA	3.33	NA	4.86	0.55	2.8	NA	NA	NA	NA	0.96
Cheng et al. (2016)	China	119.7	32.58	Humid subtropical	NA	NA	Mineral horizon	Cropland	6.82	NA	NA	NA	NA	NA	NA	NA	NA	NA	NA	NA	NA	NA	NA	NA	6.9	NA	9.27	3.88	3.7	NA	NA	NA	NA	121
Cheng et al. (2016)	China	119.7	32.58	Humid subtropical	NA	NA	Mineral horizon	Cropland	6.82	16.7	1.64	10.2	NA	NA	NA	NA	NA	NA	NA	NA	NA	NA	NA	NA	4.97667	NA	5.77667	1.02333	2.81333	NA	NA	NA	NA	NA
Cheng et al. (2016)	China	119.7	32.58	Humid subtropical	NA	NA	Mineral horizon	Cropland	6.82	18.1	1.875	9.8	NA	NA	NA	NA	NA	NA	NA	NA	NA	NA	NA	NA	3.94667	NA	4.045	0.698333	2.90333	NA	NA	NA	NA	NA
Cheng et al. (2016)	China			Humid subtropical	300	0	Mineral horizon	Grassland	8.72	8.84	0.96	9.21	NA	NA	NA	NA	NA	NA	NA	NA	NA	NA	NA	NA	NA	NA	0.594286	0.0828571	0.530476	NA	NA	NA	NA	NA
Cheng et al. (2017)	China	119.98	31.47	Humid subtropical	1177	15.7	Mineral horizon		4.7	20.6	2.5	8.24	NA	NA	NA	NA	NA	NA	NA	NA	NA	NA	NA	NA	NA	NA	NA	NA	NA	NA	NA	NA	NA	NA
Cheng et al. (2017)	China	119.98	31.5	Humid subtropical	1177	15.7	Mineral horizon	Cropland	4.7	NA	2.5	NA	NA	NA	NA	NA	NA	NA	NA	NA	NA	NA	NA	NA	NA	NA	NA	NA	NA	NA	NA	NA	NA	NA
Cheng et al. (2018)	China	114.4	35	Humid subtropical	596	13.9	Mineral horizon	Cropland	8.55	4.43	0.4	11.1	NA	NA	NA	NA	NA	NA	NA	NA	NA	NA	NA	NA	1.18	5.88	4.74	0.3	0.46	NA	NA	NA	NA	NA
Cheng et al. (2018)	China	111.87	26.8	Humid subtropical	1300	18	Mineral horizon	Cropland	5.49	7.75	1.03	7.52	NA	NA	NA	NA	NA	NA	NA	NA	NA	NA	NA	NA	0.87	1.32	NA	NA	0.56	NA	NA	NA	NA	NA
Christenson et al. (2009)	USA	-74.25	42.12	Continental	11530	4.3	Mineral horizon	Forest	3.87	NA	NA	16.4	NA	NA	NA	NA	NA	NA	NA	NA	NA	NA	NA	NA	3.72	3.57	NA	NA	0.33	NA	NA	NA	NA	NA
Christenson et al. (2009)	USA	-74.25	42.12	Continental	11530	4.3	Mineral horizon	Forest	3.2	NA	NA	20.6	NA	NA	NA	NA	NA	NA	NA	NA	NA	NA	NA	NA	2.19	1.82	NA	NA	0.5	NA	NA	NA	NA	NA
Christenson et al. (2009)	USA	-74.25	42.12	Continental	11530	4.3	Mineral horizon	Forest	3.31	NA	NA	18.6	NA	NA	NA	NA	NA	NA	NA	NA	NA	NA	NA	NA	2.34	1.74	NA	NA	1.31	NA	NA	NA	NA	NA
Christenson et al. (2009)	USA	-74.25	42.12	Continental	11530	4.3	Organic horizon	Forest	NA	NA	NA	NA	NA	NA	NA	NA	NA	NA	NA	NA	NA	NA	NA	NA	27.7	28.21	NA	NA	2	NA	NA	NA	NA	NA
Christenson et al. (2009)	USA	-74.25	42.12	Continental	11530	4.3	Mineral horizon	Forest	3.27	NA	NA	19	NA	NA	NA	NA	NA	NA	NA	NA	NA	NA	NA	NA	3.46	2.64	NA	NA	2.01	NA	NA	NA	NA	NA
Christenson et al. (2009)	USA	-74.25	42.12	Continental	11530	4.3	Mineral horizon	Forest	3.91	NA	NA	14	NA	NA	NA	NA	NA	NA	NA	NA	NA	NA	NA	NA	6.25	2.35	NA	NA	2.14	NA	NA	NA	NA	NA
Christenson et al. (2009)	USA	-74.25	42.12	Continental	11530	4.3	Organic horizon	Forest	NA	NA	NA	NA	NA	NA	NA	NA	NA	NA	NA	NA	NA	NA	NA	NA	35.9	34.11	NA	NA	3.22	NA	NA	NA	NA	NA
Christenson et al. (2009)	USA	-74.25	42.12	Continental	11530	4.3	Organic horizon	Forest	NA	NA	NA	NA	NA	NA	NA	NA	NA	NA	NA	NA	NA	NA	NA	NA	37.2	27.71	NA	NA	9.44	NA	NA	NA	NA	NA
Christenson et al. (2009)	USA	-74.25	42.12	Continental	11530	4.3	Organic horizon	Forest	NA	NA	NA	NA	NA	NA	NA	NA	NA	NA	NA	NA	NA	NA	NA	NA	34.6	28.19	NA	NA	10.89	NA	NA	NA	NA	NA
Christenson et al. (2009)	USA	-74.25	42.12	Continental	11530	4.3	Organic horizon	Forest	NA	NA	NA	NA	NA	NA	NA	NA	NA	NA	NA	NA	NA	NA	NA	NA	31.3	22.84	NA	NA	14.67	NA	NA	NA	NA	NA
Clark et al. (2020)	England			Marine west coast	824	13.5	Mineral horizon	Grassland	4.9	NA	NA	NA	NA	NA	NA	NA	36506000	43300000	NA	NA	NA	1.22	12.25	10.041	3.9	NA	NA	NA	4.95	NA	NA	NA	NA	NA
Clark et al. (2020)	England			Marine west coast	824	13.5	Mineral horizon	Grassland	7.1	NA	NA	NA	NA	NA	NA	NA	92950000	77300000	NA	NA	NA	1.69	20.74	12.2722	5.9	NA	NA	NA	12.81	NA	NA	NA	NA	NA
Clark et al. (2020)	England			Marine west coast	824	13.5	Mineral horizon	Grassland	7.6	NA	NA	NA	NA	NA	NA	NA	80050000	67270000	NA	NA	NA	3.22	22.79	7.07764	8.23	NA	NA	NA	24.8	NA	NA	NA	NA	NA
Coban et al. (2015)	Germany			Marine west coast	NA	15.7	Topsoil	Unclassified	NA	NA	NA	NA	NA	NA	NA	NA	NA	364000000	NA	NA	NA	NA	NA	NA	NA	NA	NA	NA	0.538668	NA	NA	NA	NA	NA
Compton and Boone (2002)	USA			Continental	1260	7	Mineral horizon	Forest	NA	NA	NA	NA	NA	NA	NA	NA	NA	NA	NA	NA	NA	NA	NA	NA	4.725	5.665	2.10833	0.5715	0.194417	NA	NA	NA	NA	NA
Compton and Boone (2002)	USA			Continental	1260	7	Mineral horizon	Forest	NA	NA	NA	NA	NA	NA	NA	NA	NA	NA	NA	NA	NA	NA	NA	NA	2.98	3.92	1.80833	0.588083	0.648333	NA	NA	NA	NA	NA
Cookson et al. (2002)	Australia			Continental	340	26.8	Topsoil	Grassland	NA	NA	NA	NA	381.728	26.6	14.4	NA	NA	NA	NA	NA	NA	NA	NA	NA	NA	0.99	NA	NA	3.26	NA	NA	NA	NA	NA
Cookson et al. (2002)	New Zealand	172.47	-43.65	Marine west coast	NA	NA	Mineral horizon	Cropland	5.3	11	2	5.5	NA	70.3	NA	NA	NA	NA	NA	NA	NA	1.85	11.9	6.43243	1.68	2.77	NA	NA	0.88	NA	NA	NA	NA	NA
Cookson et al. (2006)	Australia	117.25	-31.67	Mediterranean	340	NA	Mineral horizon	Cropland	5.625	18.5	1.45	12.7586	NA	26.4	NA	21.4	NA	NA	NA	NA	NA	1.2	2.2	1.83333	2.972	2.94	NA	NA	1.44275	NA	NA	NA	NA	NA
Cookson et al. (2006)	Australia	117.25	-31.67	Mediterranean	340	NA	Mineral horizon	Cropland	5.775	19	1.425	13.3333	NA	31.3	NA	16.3	NA	NA	NA	NA	NA	1	2	2	2.965	2.805	NA	NA	1.5175	NA	NA	NA	NA	NA
Cookson et al. (2006)	Australia	117.25	-31.67	Mediterranean	340	NA	Mineral horizon	Cropland	5.35	23.25	1.75	13.2857	NA	25.3	NA	11.3	NA	NA	NA	NA	NA	1.3	2.6	2	2.91525	2.71375	NA	NA	1.6087	NA	NA	NA	NA	NA
Cookson et al. (2006)	Australia	117.25	-31.67	Mediterranean	340	NA	Mineral horizon	Cropland	5.84167	14.9167	1.13333	13.1618	NA	25.4	NA	16.7	NA	NA	NA	NA	NA	1.3	3.3	2.53846	3.01125	2.24	NA	NA	2.0725	NA	NA	NA	NA	NA
Cookson et al. (2007)	Scotland	-3.38	57.6	Marine west coast	690	8	Mineral horizon	Forest	4.39	25.6	1.3	19.6923	NA	NA	NA	1944	NA	NA	NA	NA	NA	5.03	2.44	0.485089	1.89	1.86	NA	NA	0.68	NA	NA	NA	NA	NA
Cookson et al. (2007)	Scotland	-3.38	57.6	Marine west coast	690	8	Mineral horizon	Forest	4.12	32.6	1.9	17.1579	NA	NA	NA	2400	NA	NA	NA	NA	NA	6.11	2.58	0.422259	2.9	2.75	NA	NA	0.878	NA	NA	NA	NA	NA
Cookson et al. (2007)	Scotland	-3.38	57.6	Marine west coast	690	8	Mineral horizon	Cropland	5.18	19.4	1.2	16.1667	NA	NA	NA	2066.4	NA	NA	NA	NA	NA	2.99	12.1	4.04682	5.99	4.08	NA	NA	3.73	NA	NA	NA	NA	NA
Cookson et al. (2007)	Scotland	-3.38	57.6	Marine west coast	690	8	Mineral horizon	Cropland	5.12	17.7	1	17.7	NA	NA	NA	2248.8	NA	NA	NA	NA	NA	4.62	12.4	2.68398	6.65	3.2	NA	NA	5.73	NA	NA	NA	NA	NA
Cookson et al. (2007)	Scotland	-3.38	57.6	Marine west coast	690	8	Mineral horizon	Grassland	5.12	25.6	1.4	18.2857	NA	NA	NA	2548.8	NA	NA	NA	NA	NA	4.21	18.3	4.34679	13.9	8.88	NA	NA	10.9	NA	NA	NA	NA	NA
Corre et al. (2002)	USA	-78.03	39.7	Continental	1320	12.5	Mineral horizon	Grassland	5.9	17.8186	1.681	10.6	614.2	75.3	9.3	NA	NA	NA	NA	NA	NA	2.8	0.4	0.142857	5.4	NA	3.2	1.5	1.1	NA	NA	NA	NA	NA
Corre et al. (2002)	USA	-78.03	39.7	Continental	1320	12.5	Mineral horizon	Grassland	5.9	17.325	1.65	10.5	646.7	90.4	8.6	NA	NA	NA	NA	NA	NA	3.7	0.5	0.135135	8.2	NA	6.2	1.9	1.4	NA	NA	NA	NA	NA
Corre et al. (2002)	USA	-78.03	39.7	Continental	1320	12.5	Mineral horizon	Grassland	5.9	18.538	1.612	11.5	455.1	65.3	9.4	NA	NA	NA	NA	NA	NA	2.9	0.6	0.206897	6	NA	3.1	1.6	1.7	NA	NA	NA	NA	NA
Corre et al. (2003)	Germany			Marine west coast	1100	7.3	Mineral horizon	Forest	3.8	42.24	2.2	19.2	315.596	32.4035	11	2.59649	NA	NA	NA	NA	NA	1.59649	2.40351	1.50549	0.842105	NA	0.894737	0.403509	0.491228	NA	NA	NA	NA	228.311
Corre et al. (2003)	Germany			Marine west coast	1100	7.3	Organic horizon	Forest	3.5	295.74	15.9	18.6	4355.95	424.256	9	77.0833	NA	NA	NA	NA	NA	101.042	47.7679	0.472754	30.6548	NA	23.6607	12.6488	8.63095	NA	NA	NA	NA	NA
Corre et al. (2006)	Indonesia	120.31	-1.4	Tropical	1590	21	Mineral horizon	Cropland	4.6	49	3.9	12.5641	NA	228	NA	NA	NA	NA	NA	NA	NA	2.23	0.61	0.273543	1.03	NA	NA	NA	NA	NA	NA	NA	NA	NA
Corre et al. (2006)	Indonesia	120.08	-1.2	Tropical	1590	21	Mineral horizon	Cropland	6.5	47	4	11.75	NA	185	NA	NA	NA	NA	NA	NA	NA	2.61	0.93	0.356322	2.37	NA	NA	NA	NA	NA	NA	NA	NA	NA
Corre et al. (2006)	Indonesia	120.32	-1.5	Tropical	1590	21	Mineral horizon	Forest	4.4	59	3.8	15.5263	NA	467	NA	NA	NA	NA	NA	NA	NA	6.25	NA	NA	4.02	NA	NA	NA	NA	NA	NA	NA	NA	NA
Corre et al. (2006)	Indonesia	120.31	-1.4	Tropical	1590	21	Mineral horizon	Forest	5.7	15	1.2	12.5	NA	60	NA	NA	NA	NA	NA	NA	NA	2.21	1.35	0.61086	4.65	NA	NA	NA	NA	NA	NA	NA	NA	NA
Corre et al. (2006)	Indonesia	120.31	-1.4	Tropical	1590	21	Mineral horizon	Forest	5.8	38	3.7	10.2703	NA	204	NA	NA	NA	NA	NA	NA	NA	4.32	3.56	0.824074	5.3	NA	NA	NA	NA	NA	NA	NA	NA	NA
Corre et al. (2006)	Indonesia	120.08	-1.2	Tropical	1590	21	Mineral horizon	Cropland	6.5	25	2.5	10	NA	202	NA	NA	NA	NA	NA	NA	NA	3.34	3.085	0.923653	5.58	NA	NA	NA	NA	NA	NA	NA	NA	NA
Corre et al. (2006)	Indonesia	120.08	-1.2	Tropical	1590	21	Mineral horizon	Forest	5.2	32	3.2	10	NA	158	NA	NA	NA	NA	NA	NA	NA	5.77	3.13	0.542461	5.97	NA	NA	NA	NA	NA	NA	NA	NA	NA
Corre et al. (2006)	Indonesia	120.32	-1.5	Tropical	1590	21	Mineral horizon	Forest	5.7	32	3.1	10.3226	NA	124	NA	NA	NA	NA	NA	NA	NA	2.7	2.45	0.907407	6.38	NA	NA	NA	NA	NA	NA	NA	NA	NA
Corre et al. (2010)	Republic of Panama	-79.83	9.1	Tropical	2650	27.4	Mineral horizon	Forest	5.3	51	3.8	13.3	1982.26	311.613	6.4	NA	NA	NA	NA	NA	NA	NA	NA	NA	32.2903	NA	26.7097	NA	0.532258	NA	NA	NA	NA	NA
Corre et al. (2010)	Republic of Panama	-82.25	8.8	Tropical	5532	20	Mineral horizon	Forest	4.1	73	5	14.5	94.2353	161.176	5.8	NA	NA	NA	NA	NA	NA	NA	NA	NA	22.3529	NA	NA	NA	1.88235	NA	NA	NA	NA	NA
Corre et al. (2010)	Republic of Panama	-82.25	8.8	Tropical	5532	20	Organic horizon	Forest	4.1	443	22.4	19.9	255.357	405.714	11.6	NA	NA	NA	NA	NA	NA	NA	NA	NA	95	NA	NA	NA	267.429	NA	NA	NA	NA	NA
Corre et al. (2014)	Panama	-82.25	8.75	Tropical	5461	20.3	Mineral horizon	Forest	4.7	509.804	28.7059	17.7596	1231.37	239.216	5.2	NA	NA	NA	NA	NA	NA	10.5176	1.13333	0.107755	10.4784	NA	NA	NA	1.50588	NA	NA	NA	NA	NA
Corre et al. (2014)	Panama	-82.25	8.75	Tropical	5461	20.3	Organic horizon	Forest	3.9	400	22.2857	17.9487	6571.43	757.143	8.6	NA	NA	NA	NA	NA	NA	30.6286	1.62857	0.0531716	72.2857	NA	NA	NA	3.4	NA	NA	NA	NA	NA
Corre et al. 2007)	Germany	71.13	49.7	Marine west coast	874	7	Mineral horizon	Forest	3.5	49.6	1.6	31	229	23	10	NA	NA	NA	NA	NA	NA	NA	NA	NA	1.2	NA	1.7	0.15	0.09	NA	NA	NA	NA	NA
Corre et al. 2007)	Germany	12.47	50.37	Marine west coast	1095	7	Mineral horizon	Forest	3.5	59.8	2.3	26	302	30	10	NA	NA	NA	NA	NA	NA	NA	NA	NA	1.9	NA	1.2	0.07	0.1	NA	NA	NA	NA	NA
Corre et al. 2007)	Germany	6.9	50.4	Marine west coast	980	6	Mineral horizon	Forest	3.5	44.2	1.7	26	209	17	12	NA	NA	NA	NA	NA	NA	NA	NA	NA	2.1	NA	0.6	0.13	0.17	NA	NA	NA	NA	NA
Corre et al. 2007)	Germany	13.33	50.67	Marine west coast	1050	5	Mineral horizon	Forest	3.7	33.6	1.4	24	224	21	11	NA	NA	NA	NA	NA	NA	NA	NA	NA	3.2	NA	0.8	0.25	0.22	NA	NA	NA	NA	NA
Corre et al. 2007)	Germany	8.7	49.42	Marine west coast	1093	7	Mineral horizon	Forest	3.5	30	1.2	25	163	20	8	NA	NA	NA	NA	NA	NA	NA	NA	NA	1.2	NA	1	0.16	0.26	NA	NA	NA	NA	NA
Daebeler et al. (2017)	Iceland				NA	10.66	Topsoil	Grassland	7.4	117.04	12.34	21.39	NA	NA	NA	NA	NA	NA	NA	NA	NA	NA	NA	NA	0.868	NA	1.1382	0.2156	0.1848	NA	NA	NA	NA	NA
Dan et al. (2019)	China	117.42	28	Humid subtropical	1788	17.6	Mineral horizon	Forest	5.07	19.78	1.92	10.3021	NA	NA	NA	NA	NA	NA	NA	NA	NA	NA	NA	NA	2.051	0.839	0.474	0.437	0.1355	0.117	0.0185	NA	0.0390295	NA
Dannenmann et al. (2006)	Germany	8.75	47.98	Marine west coast	856	6.6	Mineral horizon	Forest	6.1	85	5.98592	14.2	NA	167	NA	NA	NA	NA	NA	NA	NA	2.64	0.35	0.132576	1.85	1.829	1.73	0.85	0.77	NA	NA	NA	NA	0.185854
Dannenmann et al. (2006)	Germany	8.75	47.98	Marine west coast	856	6.6	Mineral horizon	Forest	6.8	112	6.54971	17.1	NA	173.2	NA	NA	NA	NA	NA	NA	NA	3.78	0.53	0.140212	1.605	1.568	2.15	0.53	0.73	NA	NA	NA	NA	0.301829
Dannenmann et al. (2006)	Germany	8.75	47.98	Marine west coast	856	6.6	Mineral horizon	Forest	5.8	90	6.25	14.4	NA	164	NA	NA	NA	NA	NA	NA	NA	3.34	0.97	0.290419	2.093	2.093	1.98	0.42	0.49	NA	NA	NA	NA	0.905854
Dannenmann et al. (2007)	Germany	8.75	47.97	Marine west coast	856	6.6	Organic horizon	Forest	5.6	435	16.4	26.7	13300	1000	13.2	NA	NA	NA	NA	NA	NA	41.5	4.1	0.0987952	44.7	43.5	NA	NA	NA	NA	NA	NA	NA	4.7
Dannenmann et al. (2007)	Germany	8.75	47.97	Marine west coast	856	6.6	Organic horizon	Forest	5.6	460	14.8	31.3	12700	1100	11.3	NA	NA	NA	NA	NA	NA	41.9	2.9	0.0692124	41.7	41.3	NA	NA	NA	NA	NA	NA	NA	7
Dannenmann et al. (2007)	Germany	8.75	47.97	Marine west coast	856	6.6	Organic horizon	Forest	5.7	430	14.9	28.9	14400	1000	14.3	NA	NA	NA	NA	NA	NA	38.7	5.1	0.131783	37.5	37.1	NA	NA	NA	NA	NA	NA	NA	7.1
Dannenmann et al. (2007)	Germany	8.75	47.97	Marine west coast	856	6.6	Organic horizon	Forest	6	413	18.7	22.1	14500	1300	11.3	NA	NA	NA	NA	NA	NA	82.2	43.9	0.534063	51	51.3	NA	NA	NA	NA	NA	NA	NA	14
Dannenmann et al. (2007)	Germany	8.75	47.97	Marine west coast	856	6.6	Organic horizon	Forest	5.7	440	17.8	24.8	12000	1000	12	NA	NA	NA	NA	NA	NA	77.8	12.6	0.161954	41.4	40.1	NA	NA	NA	NA	NA	NA	NA	18.6
Dannenmann et al. (2007)	Germany	8.75	47.97	Marine west coast	856	6.6	Organic horizon	Forest	5.7	369	15.2	24.2	14700	1100	13	NA	NA	NA	NA	NA	NA	58.2	12.9	0.221649	41.2	40.8	NA	NA	NA	NA	NA	NA	NA	28.2
Dannenmann et al. (2011)	Italy	18.39	40.3	Mediterranean	605	17.05	Mineral horizon	Forest	7.45	NA	NA	NA	1844	120	15.3	NA	NA	NA	NA	NA	NA	1.8	0.2	0.111111	0.6	NA	NA	NA	0.5	NA	NA	NA	NA	-1.1
Darby et al. (2016)	Australia			Humid subtropical	1730	26	Topsoil	Cropland	5.6	59	3	19.6	NA	NA	NA	NA	NA	NA	NA	NA	NA	NA	NA	NA	1.51	NA	NA	NA	NA	NA	NA	NA	NA	NA
Davidson et al. (1990)	USA			Mediterranean	439.1	NA	Mineral horizon	Grassland	5.62	21.1	1.9	11.1053	NA	NA	NA	NA	NA	NA	NA	NA	NA	3.68125	1.43012	0.388489	4.955	NA	6.945	1.285	0.42	NA	NA	NA	NA	NA
Davidson et al. (1990)	USA			Mediterranean	439.1	NA	Mineral horizon	Forest	5.74	30.3	2.5	12.12	NA	NA	NA	NA	NA	NA	NA	NA	NA	6.21375	2.3575	0.379401	8.05	NA	9.895	2.59	1.64	NA	NA	NA	NA	NA
Davidson et al. (1992)	USA			Mediterranean	NA	NA	Mineral horizon	Forest	5.2	47.1698	1.88679	25	366.981	58.4906	6.27419	NA	NA	NA	NA	NA	NA	3.12129	3.15768	1.01166	0.896855	0.83239	NA	NA	0.631132	NA	NA	NA	NA	NA
Davidson et al. (1992)	USA			Mediterranean	NA	NA	Mineral horizon	Forest	4.7	63.05	2.425	26	1196.25	181.25	6.6	NA	NA	NA	NA	NA	NA	2.64482	1.06071	0.401053	3.49917	3.46667	NA	NA	0.639167	NA	NA	NA	NA	NA
Davidson et al. (1992)	USA			Mediterranean	NA	NA	Organic horizon	Forest	4.05	160	10	16	10288.9	1644.44	6.25676	NA	NA	NA	NA	NA	NA	39.7492	5.79365	0.145755	44.9407	44.1778	NA	NA	16.5185	NA	NA	NA	NA	NA
DAVIDSON et al. (1993)	Mexico	-105.05	19.5	Tropical	748	24.9	Mineral horizon	Forest	7.1	NA	NA	NA	NA	NA	NA	NA	NA	NA	NA	NA	NA	9.9	8.7	0.878788	18.48	NA	NA	NA	20.88	NA	NA	NA	NA	0.23
DAVIDSON et al. (1993)	Mexico	-105.05	19.5	Tropical	748	24.9	Mineral horizon	Forest	6.4	NA	NA	NA	NA	NA	NA	NA	NA	NA	NA	NA	NA	7.2	7.95	1.10417	14.16	NA	NA	NA	6.72	NA	NA	NA	NA	1.11
Decock and Six (2013)	USA	-121.98	38.59	Mediterranean	NA	NA	Mineral horizon	Cropland	6.7	NA	NA	NA	NA	NA	NA	NA	NA	NA	NA	NA	NA	2.18923	33.8509	15.4625	5.37	NA	2.7	0.15	3.01	NA	NA	NA	NA	50.4541
DeLuca and Keeney (1995)	USA			Continental	NA	7.8	Mineral horizon	Cropland	7.4	NA	3.6	NA	521	NA	NA	NA	NA	NA	NA	NA	NA	0.7	2	2.85714	NA	2.075	NA	NA	0.09	NA	NA	NA	NA	NA
DeLuca and Keeney (1995)	USA			Continental	NA	7.8	Mineral horizon	Grassland	7.1	NA	7.1	NA	1488	NA	NA	NA	NA	NA	NA	NA	NA	4.1	1.3	0.317073	NA	6.4425	NA	NA	1	NA	NA	NA	NA	NA
DeLuca and Keeney (1995)	USA			Continental	NA	7.8	Mineral horizon	Grassland	7.2	NA	6	NA	1508	NA	NA	NA	NA	NA	NA	NA	NA	2.7	0.5	0.185185	NA	6.9025	NA	NA	1.52	NA	NA	NA	NA	NA
DeLuca and Keeney (1995)	USA			Continental	NA	7.8	Mineral horizon	Cropland	7.3	NA	3.2	NA	359	NA	NA	NA	NA	NA	NA	NA	NA	1.2	1.8	1.5	NA	0.9025	NA	NA	NA	NA	NA	NA	NA	NA
DeLuca et al. (2006)	USA			Tropical	282	7.5	Mineral horizon	Forest	4.22	41.3	NA	NA	NA	NA	NA	NA	NA	NA	NA	NA	NA	NA	NA	NA	NA	NA	NA	NA	0.14	NA	NA	NA	NA	NA
Demey et al. (2014)	Belgium	4.65	50.8	Marine west coast	852	10.5	Mineral horizon	Grassland	5.18	40.7	3.7	11	NA	NA	NA	NA	NA	NA	NA	NA	NA	NA	NA	NA	9.7	NA	9.66	1.02	0.98	NA	0.1	NA	0.010352	NA
Demey et al. (2014)	Belgium	5.13	51.3	Marine west coast	852	10.5	Mineral horizon	Grassland	4.59	31.2	1.3	24	NA	NA	NA	NA	NA	NA	NA	NA	NA	NA	NA	NA	2.06	NA	1.15	0.18	0.16	NA	0.02	NA	0.0173913	NA
Deppe et al. (2017)	Germany	10.45	52.3	Marine west coast	755	10	Mineral horizon	Cropland	5.9	11	1	11	NA	NA	NA	NA	NA	NA	NA	NA	NA	NA	NA	NA	NA	NA	NA	NA	0.29	NA	NA	NA	NA	0.695818
DeVries et al. (2020)	USA			Humid subtropical	1144	12.8	Mineral horizon	Cropland	NA	18.6	NA	NA	NA	NA	NA	NA	NA	NA	NA	NA	NA	96.5167	32.95	0.341392	1.5	NA	NA	NA	1.5	NA	NA	NA	NA	1.91833
Dong et al. (2012)	China	114.68	37.88		480	12.5	Mineral horizon	Cropland	NA	NA	NA	NA	218.743	67.4857	4.06	NA	NA	NA	NA	NA	NA	NA	NA	NA	6.61857	NA	NA	NA	5.06857	NA	NA	NA	NA	0.523213
Dong et al. (2012)	China	114.68	37.88		480	12.5	Mineral horizon	Cropland	NA	NA	NA	NA	251.314	68.6714	4.20429	NA	NA	NA	NA	NA	NA	NA	NA	NA	6.83	NA	NA	NA	6.42571	NA	NA	NA	NA	0.917512
Dong et al. (2012)	China	114.68	37.88		480	12.5	Mineral horizon	Cropland	NA	NA	NA	NA	183.086	49.9857	4.52429	NA	NA	NA	NA	NA	NA	NA	NA	NA	3.88971	NA	NA	NA	5.88	NA	NA	NA	NA	1.19642
Duan et al. (2018)	Canada	-111.53	57	Continental	455.7	0.7	Mineral horizon	Forest	7.42	65.9	2.5	26.36	NA	NA	NA	NA	NA	NA	NA	NA	NA	NA	NA	NA	3.67	4.9825	4.2775	0.7075	0.9125	NA	NA	NA	NA	NA
Fernández-Fernández et al. (2017)	Spain	-7.48	42.1	Mediterranean	700	13.5	Mineral horizon	Forest	4.1	136	6.186	21.9851	NA	NA	NA	NA	NA	NA	NA	NA	NA	211	122.333	0.579779	4.31333	NA	3.14333	0.466667	NA	NA	0.466667	NA	0.148462	NA
Fierer et al. (2001)	USA	-148.3	64.8	Continental	NA	NA	Organic horizon	Forest	NA	NA	NA	24.7	16800	660	25.4545	4895.79	NA	NA	NA	NA	NA	NA	NA	NA	NA	223.73	NA	NA	NA	NA	NA	NA	NA	NA
Fierer et al. (2001)	USA	-148.3	64.8	Continental	NA	NA	Organic horizon	Forest	NA	NA	NA	24.15	7700	970	7.93814	1196.19	NA	NA	NA	NA	NA	NA	NA	NA	NA	692.5	NA	NA	NA	NA	NA	NA	NA	NA
Fierer et al. (2001)	USA	-148.3	64.8	Continental	NA	NA	Organic horizon	Forest	NA	NA	NA	17.6	9180	1770	5.18644	1757.62	NA	NA	NA	NA	NA	NA	NA	NA	NA	4072	NA	NA	NA	NA	NA	NA	NA	NA
Fierer et al. (2001)	USA	-148.3	64.8	Continental	NA	NA	Organic horizon	Forest	NA	NA	NA	14.7	NA	1330	25.5639	4256.32	NA	NA	NA	NA	NA	NA	NA	NA	157.68	NA	NA	NA	NA	NA	NA	NA	NA	NA
Figueiredo et al. (2019)	Brazil	-63.48	-8.1	Tropical	2500	26	Mineral horizon	Forest	3.8	39	1.7	22.9412	NA	NA	NA	NA	NA	NA	NA	NA	NA	NA	NA	NA	3.701	NA	NA	NA	0.8	NA	NA	NA	NA	NA
Figueiredo et al. (2019)	Brazil	-63.48	-8.1	Tropical	2500	26	Mineral horizon	Forest	3.9	47	2	23.5	NA	NA	NA	NA	NA	NA	NA	NA	NA	NA	NA	NA	3.976	NA	NA	NA	0.86	NA	NA	NA	NA	NA
Figueiredo et al. (2019)	Brazil	-63.48	-8.1	Tropical	2500	26	Mineral horizon	Forest	3.4	29	1.7	17.0588	NA	NA	NA	NA	NA	NA	NA	NA	NA	NA	NA	NA	14.76	NA	NA	NA	1.32	NA	NA	NA	NA	NA
Figueiredo et al. (2019)	Brazil	-63.48	-8.1	Tropical	2500	26	Mineral horizon	Forest	3.7	44	1.9	23.1579	NA	NA	NA	NA	NA	NA	NA	NA	NA	NA	NA	NA	7.86	NA	NA	NA	3.3	NA	NA	NA	NA	NA
Finzi and Schlesinger (2003)	USA			Humid subtropical	NA	NA	Mineral horizon	Forest	5.75	NA	NA	70.5	NA	41.9	NA	NA	NA	NA	NA	NA	NA	NA	NA	NA	1.61	NA	2.75	NA	NA	NA	NA	NA	NA	NA
Fisk and Fahey (2001)	USA			Arctic	NA	NA	Organic horizon	Forest	NA	NA	NA	NA	5300	420	12.619	210	NA	NA	NA	NA	NA	NA	NA	NA	13.4	6.9	NA	NA	NA	NA	NA	NA	NA	NA
Fisk and Fahey (2001)	USA			Arctic	NA	NA	Organic horizon	Forest	NA	NA	NA	NA	5300	480	11.0417	200	NA	NA	NA	NA	NA	NA	NA	NA	16.5	10.1	NA	NA	NA	NA	NA	NA	NA	NA
Fisk and Fahey (2001)	USA			Arctic	NA	NA	Organic horizon	Forest	NA	NA	NA	NA	5400	570	9.47368	270	NA	NA	NA	NA	NA	NA	NA	NA	14	10.3	NA	NA	NA	NA	NA	NA	NA	NA
Fisk and Fahey (2001)	USA			Arctic	NA	NA	Organic horizon	Forest	NA	NA	NA	NA	4300	350	12.2857	210	NA	NA	NA	NA	NA	NA	NA	NA	11.3	10.4	NA	NA	NA	NA	NA	NA	NA	NA
Fisk and Fahey (2001)	USA			Arctic	NA	NA	Organic horizon	Forest	NA	NA	NA	NA	5100	740	6.89189	280	NA	NA	NA	NA	NA	NA	NA	NA	17.3	11.2	NA	NA	NA	NA	NA	NA	NA	NA
Fisk and Fahey (2001)	USA			Arctic	NA	NA	Organic horizon	Forest	NA	NA	NA	NA	4800	610	7.86885	280	NA	NA	NA	NA	NA	NA	NA	NA	20.2	14.1	NA	NA	NA	NA	NA	NA	NA	NA
Fisk et al. (1998)	USA	-105.58	40.1	Continental	900	-3	Topsoil	Grassland	NA	NA	NA	NA	NA	768.333	NA	43.2667	NA	NA	NA	NA	NA	NA	NA	NA	5.2	6.63333	NA	NA	NA	NA	NA	NA	NA	NA
Fisk et al. (1998)	USA	-105.58	40.1	Continental	900	-3	Topsoil	Grassland	NA	NA	NA	NA	NA	1122.67	NA	58.6333	NA	NA	NA	NA	NA	NA	NA	NA	7.46333	8.93333	NA	NA	NA	NA	NA	NA	NA	NA
Fisk et al. (1998)	USA	-105.58	40.1	Continental	900	-3	Topsoil	Grassland	NA	NA	NA	NA	NA	1679.67	NA	131.733	NA	NA	NA	NA	NA	NA	NA	NA	11.9633	15.4333	NA	NA	NA	NA	NA	NA	NA	NA
Fisk et al. (2002)	USA			Continental	NA	NA	Organic horizon	Forest	4.7	31.3225	1.6	19.5766	NA	77.6614	NA	NA	NA	NA	NA	NA	NA	NA	NA	NA	3.22862	3.83944	3.66492	0.17452	0.34904	NA	NA	NA	NA	NA
Fisk et al. (2002)	USA			Continental	NA	NA	Organic horizon	Forest	4.8	31.9026	1.7	18.7662	NA	89.0052	NA	NA	NA	NA	NA	NA	NA	NA	NA	NA	1.83246	0.4363	1.39616	0.17452	0.78534	NA	NA	NA	NA	NA
Fisk et al. (2015)	Australia	116.33	-30	Mediterranean	288	20.5	Mineral horizon	Cropland	6.17	7.6	0.7	11.2	NA	NA	NA	NA	NA	NA	NA	NA	NA	3.44	24.5	7.12209	1.27	0.77	NA	NA	1.78	NA	NA	NA	NA	0.000275
Fitzhugh et al. (2003)	USA			Continental	1530	4.3	Organic horizon	Forest	3.65	365	14.6	25	NA	NA	NA	NA	NA	NA	NA	NA	NA	177.8	15.4	0.0866142	NA	NA	NA	NA	NA	NA	NA	NA	NA	NA
Fitzhugh et al. (2003)	USA			Continental	1530	4.3	Organic horizon	Forest	3.65	365	14.6	25	NA	NA	NA	NA	NA	NA	NA	NA	NA	308	50.26	0.163182	NA	NA	NA	NA	NA	NA	NA	NA	NA	NA
Fitzhugh et al. (2003)	USA			Continental	1530	4.3	Organic horizon	Forest	3.65	365	14.6	25	NA	NA	NA	NA	NA	NA	NA	NA	NA	127.68	156.8	1.22807	NA	NA	NA	NA	NA	NA	NA	NA	NA	NA
Flavel and Murphy (2006)	Australia	115.87	-32.98	Mediterranean	800	18.3	Mineral horizon	Cropland	5.85	7.2	0.5	14.4	64.6979	40.0618	1.61495	0.504481	NA	NA	NA	NA	NA	2.87128	6.09594	2.12308	0.912976	NA	NA	NA	NA	NA	NA	NA	NA	NA
Friedl et al. (2018)	Australia	152.87	-28.9	Humid subtropical	906.7	20.6	Mineral horizon	Grassland	5.9	41.6	4	10.4	NA	NA	NA	NA	NA	NA	NA	NA	NA	38.55	52.24	1.35512	NA	NA	NA	0.02	15.06	0.04	15.02	1.92	NA	NA
Friedl et al. (2018)	Australia	153.03	-28.1	Humid subtropical	1127	20.6	Mineral horizon	Grassland	6.1	49	5	9.8	NA	NA	NA	NA	NA	NA	NA	NA	NA	37.11	39.39	1.06144	NA	NA	NA	1.42	17.45	16.81	0.64	9.81	NA	NA
Friedl et al. (2018)	Australia	152.74	-26.2	Marine west coast	1107	17.1	Mineral horizon	Grassland	6.3	41.04	3.6	11.4	NA	NA	NA	NA	NA	NA	NA	NA	NA	8.97	70.94	7.90858	NA	NA	NA	0.18	26.11	3.03	23.08	2.03	NA	NA
Friedl et al. (2020)	Australia			Humid subtropical	773	19.4	Mineral horizon	Cropland	7.4	10	0.8	12.5	61.5	13.9	4.42446	NA	NA	NA	NA	NA	NA	9.9	70.2	7.09091	0.21	NA	0.97	9.48	5.82	0.38	5.44	0.026	5.60825	NA
Fuchslueger et al. (2014)	Austria	14.17	47.1	Continental	1100	3	Mineral horizon	Grassland	5.5	112	9	12	NA	NA	NA	NA	1820000	225000	NA	NA	NA	12	0.5	0.0416667	11.1	NA	13.4	12.4	11.1	NA	NA	NA	NA	NA
Fuchslueger et al. (2019)	Austria	11.32	47.1	Continental	1097	3	Mineral horizon	Grassland	5.5	68	7	9.9	1000	200	5.7	249.6	NA	NA	NA	NA	0.34	NA	NA	NA	14.88	NA	NA	NA	12	NA	NA	NA	NA	NA
Fuchslueger et al. (2019)	Austria	11.32	47.1	Continental	1097	3	Topsoil	Grassland	5.5	105	9	11.6	1900	300	6.6	381.6	NA	NA	NA	NA	0.37	NA	NA	NA	21.84	NA	NA	NA	21.36	NA	NA	NA	NA	NA
Fungo et al. (2019)	Kenya	35	0.07	Tropical	NA	NA	Mineral horizon	Cropland	5.39	22.05	2.1	10.5	NA	NA	NA	NA	NA	NA	NA	NA	NA	0.8	21	26.25	1.35	NA	1.95	3	0.85	NA	NA	NA	NA	2.5
Fungo et al. (2019)	Kenya	34.96	0.16	Tropical	NA	NA	Mineral horizon	Cropland	6.01	24.44	2.6	9.4	NA	NA	NA	NA	NA	NA	NA	NA	NA	0.4	47	117.5	2.1	NA	0.75	2.45	1.7	NA	NA	NA	NA	8
Fungo et al. (2019)	Kenya	34.96	0.16	Tropical	NA	NA	Mineral horizon	Cropland	6.68	27.16	2.8	9.7	NA	NA	NA	NA	NA	NA	NA	NA	NA	8	41	5.125	1.35	NA	NA	9.35	1.65	NA	NA	NA	NA	13
Gao et al. (2016a)	China	115.06	26.7	Humid subtropical	1475	17.9	Mineral horizon	Forest	5	14.46	0.91	16.3	NA	NA	NA	NA	NA	NA	NA	NA	NA	11.69	8.27	0.707442	3.72	NA	2.7	0.44	0.8	0.66	0.14	0.05	0.0518519	NA
Gao et al. (2016b)	China	121.52	50.9	Continental	500	5.4	Mineral horizon	Forest	5.65	30.71	1.8	17.15	NA	NA	NA	NA	2.18776e+07	691831	1.90546e+09	5.49541e+11	NA	8.6	7.71	0.896512	1.53	NA	1.09	0.01	0.44	0.17	0.27	0.06	0.247706	NA
Gao et al. |(2016c)	China	115.06	26.7	Humid subtropical	NA	17.9	Mineral horizon	Forest	5	14.5	0.9	16.3	NA	NA	NA	NA	NA	NA	NA	NA	NA	11.7	8.3	0.709402	3.72	NA	2.7	0.44	0.8	0.66	0.14	0.05	0.0518519	NA
Garcia-Montiel and Binkley (1998)	USA	-155.25	19.5	Tropical	4600	21	Mineral horizon	Forest	4.7	137.4	11.3	11.9	NA	NA	NA	NA	NA	NA	NA	NA	NA	9.29	12.61	1.35737	13.1	12.5125	17.6	3.03	0.25	NA	NA	NA	NA	NA
Garcia-Montiel and Binkley (1998)	USA	-155.25	19.5	Tropical	4600	21	Mineral horizon	Forest	5	125.4	10.2	12	NA	NA	NA	NA	NA	NA	NA	NA	NA	8.62	6.88	0.798144	12.35	12.0025	18.3	2.05	0.31	NA	NA	NA	NA	NA
Garcia-Montiel and Binkley (1998)	USA	-155.25	19.5	Tropical	4600	21	Mineral horizon	Forest	4.8	134.2	10.04	13.1	NA	NA	NA	NA	NA	NA	NA	NA	NA	2.9	1.87	0.644828	10.39	10.3458	13.5	2.06	0.37	NA	NA	NA	NA	NA
Garcia-Montiel and Binkley (1998)	USA	-155.25	19.5	Tropical	4600	21	Mineral horizon	Forest	4.8	127.9	10.3	12.1	NA	NA	NA	NA	NA	NA	NA	NA	NA	5.59	22.51	4.02683	16.1	15.428	20.5	3.77	0.77	NA	NA	NA	NA	NA
Garcia-Montiel and Binkley (1998)	USA	-155.25	19.5	Tropical	4600	21	Mineral horizon	Forest	5.1	123	8.81	13.8	NA	NA	NA	NA	NA	NA	NA	NA	NA	5.44	5.96	1.09559	11.29	11.0897	12.6	1.97	1.44	NA	NA	NA	NA	NA
Garcia-Montiel and Binkley (1998)	USA	-155.25	19.5	Tropical	4600	21	Mineral horizon	Forest	5.2	115.5	7.29	15.3	NA	NA	NA	NA	NA	NA	NA	NA	NA	2.85	0	NA	13.55	13.5828	17.6	3.12	NA	NA	NA	NA	NA	NA
Geisseler et al. (2012)	Germany			Marine west coast	670	8.7	Mineral horizon	Grassland	7.2	14.4	1.48	9.72973	NA	263.312	NA	NA	NA	NA	NA	NA	NA	NA	NA	NA	3.17933	NA	NA	NA	NA	NA	NA	NA	NA	NA
Geisseler et al. (2012)	Germany			Marine west coast	670	8.7	Mineral horizon	Cropland	8	11.3	1.08	10.463	NA	237.312	NA	NA	NA	NA	NA	NA	NA	NA	NA	NA	3.962	NA	NA	NA	NA	NA	NA	NA	NA	NA
Gerschlauer et al. (2016)	Tanzania	37.68	-3.3	Tropical	1600	20.7	Mineral horizon	Cropland	4.68	29.3304	3.03	9.68	NA	NA	NA	NA	NA	NA	NA	NA	NA	26.665	69.78	2.61691	2.275	NA	1.975	0.68	3.07	NA	NA	0.08	NA	NA
Gerschlauer et al. (2016)	Tanzania	37.25	-3.2	Tropical	2560	17.2	Mineral horizon	Forest	3.95	179.968	12.8	14.06	NA	NA	NA	NA	NA	NA	NA	NA	NA	11.62	14.06	1.20998	6.6	NA	4.53	1.09	4.66	NA	NA	0.26	NA	NA
Gerschlauer et al. (2016)	Tanzania	37.24	-3.2	Tropical	2060	18.8	Mineral horizon	Forest	4.57	116.427	9.67	12.04	NA	NA	NA	NA	NA	NA	NA	NA	NA	1.76	28.9833	16.4678	8.63667	NA	6.51667	0.175667	5.94667	NA	NA	0.286667	NA	NA
Gerschlauer et al. (2016)	Tanzania	37.24	-3.1	Tropical	1050	22.6	Mineral horizon	Grassland	5.52	21.3066	1.71	12.46	NA	NA	NA	NA	NA	NA	NA	NA	NA	1.74333	2.75	1.57744	1.895	NA	2.055	0.73	1.06	NA	NA	0.685	NA	NA
Gerschlauer et al. (2016)	Tanzania	37.68	-3.3	Tropical	2700	16.1	Mineral horizon	Forest	3.17	258.944	17.92	14.45	NA	NA	NA	NA	NA	NA	NA	NA	NA	6.08	16.51	2.71546	26.1333	NA	23.24	6.47	11.8067	NA	NA	1.16667	NA	NA
Geßler et al. (2005)	Germany	8.67	48	Continental	856	6.6	Mineral horizon	Forest	7.5	NA	NA	NA	NA	NA	NA	NA	NA	NA	NA	NA	NA	NA	NA	NA	0.002576	NA	NA	NA	0.000900667	NA	NA	NA	NA	NA
Geßler et al. (2005)	Germany	8.67	48	Continental	856	6.6	Mineral horizon	Forest	7.5	NA	NA	NA	NA	NA	NA	NA	NA	NA	NA	NA	NA	NA	NA	NA	0.006328	0.0627947	NA	NA	0.00115733	NA	NA	NA	NA	NA
Go´mez-Rey et al. (2012)	Spain	-7.45	43.1	Mediterranean	941	12.1	Mineral horizon	Cropland	6.7	69.7	3.57	19.4	NA	NA	NA	NA	NA	NA	NA	NA	NA	1.2	31.7	26.4167	1.47579	0.726	NA	NA	1.79368	NA	NA	NA	NA	NA
Go´mez-Rey et al. (2012)	Spain	-7.45	43.1	Mediterranean	941	12.1	Mineral horizon	Cropland	6.71	39.5	2.83	14.1	NA	NA	NA	NA	NA	NA	NA	NA	NA	0.7	10.9	15.5714	1.07895	0.781579	NA	NA	2.05158	NA	NA	NA	NA	NA
Go´mez-Rey et al. (2012)	Spain	-7.45	43.1	Mediterranean	941	12.1	Mineral horizon	Cropland	6.61	42.5	2.82	15.1	NA	NA	NA	NA	NA	NA	NA	NA	NA	0.8	23.3	29.125	0.815316	0.843158	NA	NA	2.07263	NA	NA	NA	NA	NA
Go´mez-Rey et al. (2012)	Spain	-7.45	43.1	Mediterranean	941	12.1	Mineral horizon	Cropland	6.76	44	3.1	15.5	NA	NA	NA	NA	NA	NA	NA	NA	NA	0.7	4.3	6.14286	1.09105	0.736842	NA	NA	2.2	NA	NA	NA	NA	NA
Göbel (2020)	Germany	9.47	52.56	Marine west coast	661	8.7	Mineral horizon	Grassland	4.9	69.1297	2.68987	25.7	802.846	77.2405	10.46	NA	NA	NA	NA	NA	NA	NA	NA	NA	4.77975	NA	5.38481	NA	1.46076	NA	NA	0.0043038	NA	NA
Göbel (2020)	Germany	9.47	52.56	Marine west coast	651	9.2	Mineral horizon	Grassland	6.23333	11.91	1.22363	9.73333	522.726	46.4219	11.5667	NA	NA	NA	NA	NA	NA	NA	NA	NA	2.51477	NA	3.02532	NA	0.843882	NA	NA	0.21097	NA	NA
Göbel (2020)	Germany	9.99	51.4	Marine west coast	661	8.7	Mineral horizon	Grassland	5.875	23.6361	1.39241	16.975	490.886	72.8956	6.85	NA	NA	NA	NA	NA	NA	NA	NA	NA	6.09177	NA	5.51899	NA	2.08544	NA	NA	0.623418	NA	NA
Gómez-Muñoz et al. (2017)	Denmark	12.3	55.67	Marine west coast	645.2	8.3	Mineral horizon	Cropland	7.2	14.6	1.64	8.9	NA	NA	NA	NA	NA	NA	NA	NA	NA	NA	NA	NA	0.4	0.5	NA	NA	NA	NA	NA	NA	NA	NA
Gómez-Rey et al. (2010)	Portugal	-8.3	40.5	Mediterranean	1800	13.7	Mineral horizon	Forest	4.73	64.61	3.55	18.2	520	18	28.8889	NA	NA	NA	NA	NA	NA	NA	NA	NA	6.15	NA	1.33	0.297	0.0395	NA	NA	NA	NA	NA
Gómez-Rey et al. (2010)	Portugal	-7.68	39.32	Mediterranean	600	15.2	Mineral horizon	Forest	5.05	14.022	0.57	24.6	150	5	30	NA	NA	NA	NA	NA	NA	NA	NA	NA	1.85	NA	0.84	0.079	0.0593	NA	NA	NA	NA	NA
Gómez-Rey et al. (2010)	Portugal	-9.22	39.33	Mediterranean	750	15	Mineral horizon	Forest	5.09	10.746	0.54	19.9	160	5	32	NA	NA	NA	NA	NA	NA	NA	NA	NA	2.81	NA	1.45	0.382	0.29	NA	NA	NA	NA	NA
Gómez-Rey et al. (2015)	Spain			Mediterranean	1700	7	Mineral horizon	Forest	3.67	218	12.6	NA	NA	NA	NA	NA	NA	NA	NA	NA	NA	2.04515	0.668576	0.326908	1.86667	NA	1.69333	0.283333	0.1	NA	NA	NA	NA	NA
Gómez-Reyn et al. (2013)	Portugal	-8.02	38.5	Mediterranean	665	15.4	Mineral horizon	Forest	5.73	7.383	0.69	10.7	328	33.2	9.87952	NA	NA	NA	NA	NA	NA	NA	NA	NA	0.076	NA	0.011	1.21	0.61	NA	NA	NA	NA	NA
Griffin (2007)	USA			Humid subtropical	1232	10.7	Mineral horizon	Cropland	5.9	25.2	NA	NA	NA	NA	NA	NA	NA	NA	NA	NA	NA	NA	NA	NA	1.103	0.7075	NA	NA	NA	NA	NA	NA	NA	NA
Groffman et al. (2006)	USA	-71.75	43.93	Continental	1400	5	Organic horizon	Forest	3.9	NA	NA	NA	3695.67	652.595	5.66303	NA	NA	NA	NA	NA	NA	NA	NA	NA	13.805	7.857	NA	NA	2.35	NA	NA	NA	NA	3.47499
Guckland et al. (2010)	Germany			Marine west coast	670	7.5	Mineral horizon	Forest	4.5	NA	NA	18	NA	52.1	NA	NA	NA	NA	NA	NA	NA	2.25	0.4	0.177778	2.4	2.4055	2.4	0.4	0.2	NA	NA	NA	NA	0.753425
Guckland et al. (2010)	Germany			Marine west coast	670	7.5	Mineral horizon	Forest	5	NA	NA	14	NA	127	NA	NA	NA	NA	NA	NA	NA	3.15	0.7	0.222222	4.4	4.444	4.2	0.8	0.5	NA	NA	NA	NA	1.15677
Guckland et al. (2010)	Germany			Marine west coast	670	7.5	Mineral horizon	Forest	5.7	NA	NA	14	NA	173	NA	NA	NA	NA	NA	NA	NA	3.85	3.6	0.935065	7	7.0622	6.1	1.1	1	NA	NA	NA	NA	2.19178
Gundersen et al. (1998)	W Europe	12.02	58.1	Continental	860	9	Organic horizon	Forest	2.8	462	14	33	NA	NA	NA	123	NA	NA	NA	NA	NA	NA	NA	NA	18.2	9.3	NA	NA	0.2	NA	NA	NA	NA	NA
Gundersen et al. (1998)	W Europe	8.4	56.5	Continental	1100	6.4	Organic horizon	Forest	2.8	576	18	32	NA	NA	NA	141	NA	NA	NA	NA	NA	NA	NA	NA	15.9	9.4	NA	NA	0.2	NA	NA	NA	NA	NA
Gundersen et al. (1998)	W Europe	-4	53.2	Continental	700	9.3	Organic horizon	Forest	2.9	440	22	20	NA	NA	NA	288	NA	NA	NA	NA	NA	NA	NA	NA	23.1	15.4	NA	NA	3.3	NA	NA	NA	NA	NA
Gundersen et al. (1998)	W Europe	5.65	52.2	Continental	800	9.3	Organic horizon	Forest	2.9	420	20	21	NA	NA	NA	306	NA	NA	NA	NA	NA	NA	NA	NA	24.9	18.1	NA	NA	6.6	NA	NA	NA	NA	NA
Gundersen et al. (1998)	W Europe	5.92	51.5	Continental	1850	8.8	Organic horizon	Forest	2.7	396	18	22	NA	NA	NA	388	NA	NA	NA	NA	NA	NA	NA	NA	27.5	18	NA	NA	NA	NA	NA	NA	NA	NA
Gütlein et al. (2016)	Tanzania	37.24	-3.2	Tropical	1050	22.6	Mineral horizon	Forest	NA	NA	NA	NA	NA	NA	NA	NA	NA	NA	NA	NA	NA	48.18	0.615	0.0127646	2.05	NA	NA	NA	1.57	NA	NA	NA	NA	NA
Gütlein et al. (2016)	Tanzania	37.24	-3.2	Tropical	2560	17.2	Mineral horizon	Forest	NA	NA	NA	NA	NA	NA	NA	NA	NA	NA	NA	NA	NA	42.53	1.67	0.0392664	3.93	NA	NA	NA	1.72	NA	NA	NA	NA	NA
Gütlein et al. (2016)	Tanzania	37.24	-3.2	Tropical	2700	16.1	Mineral horizon	Forest	NA	NA	NA	NA	NA	NA	NA	NA	NA	NA	NA	NA	NA	32.4	16.25	0.501543	3.45	NA	NA	NA	2.92	NA	NA	NA	NA	NA
Gütlein et al. (2016)	Tanzania	37.24	-3.2	Tropical	2060	18.8	Mineral horizon	Forest	NA	NA	NA	NA	NA	NA	NA	NA	NA	NA	NA	NA	NA	39.7	10.93	0.275315	0.93	NA	NA	NA	3.41	NA	NA	NA	NA	NA
Gütlein et al. (2017)	Tanzania	41.81	-4.1	Tropical	1417	5.3	Mineral horizon	Forest	4.8	119.362	7.4	16.13	834.43	69.77	12.98	NA	NA	NA	NA	NA	NA	1.19	0.2	0.168067	3.58	NA	6.26	NA	0.42	NA	NA	NA	NA	0.0432787
Gütlein et al. (2017)	Tanzania	41.81	-4.1	Tropical	1417	5.3	Mineral horizon	Forest	5.3	59.156	4.6	12.86	367.79	25.76	16.86	NA	NA	NA	NA	NA	NA	1.25	0.84	0.672	1.05	NA	1.48	NA	0.29	NA	NA	NA	NA	0.0759494
Gütlein et al. (2017)	Tanzania			Tropical	1417	5.3	Mineral horizon	Forest	4.8	106.5	7.1	15	606.43	61.26	10.13	NA	NA	NA	NA	NA	NA	2.72	0.47	0.172794	3.31	NA	4.13	NA	0.46	NA	NA	NA	NA	0.08
Habteselassie et al. (2006)	USA	-111.82	41.77	Semi-arid	432	9	Mineral horizon	Cropland	8.4	9	0.7	13	NA	NA	NA	NA	NA	NA	NA	NA	NA	NA	NA	NA	1.11925	NA	NA	NA	0.5825	NA	NA	NA	NA	NA
Hall and Matson (1999)	USA			Tropical	2500	16	Organic horizon	Forest	NA	NA	9	NA	NA	193.4	NA	NA	NA	NA	NA	NA	NA	6.7	0.3	0.0447761	7.77778	NA	NA	NA	NA	NA	NA	NA	NA	0.848485
Hall and Matson (1999)	USA			Tropical	2500	16	Organic horizon	Forest	NA	NA	15	NA	NA	265.1	NA	NA	NA	NA	NA	NA	NA	10.1	7.5	0.742574	31.1111	NA	NA	NA	NA	NA	NA	NA	NA	3.41818
Hall and Matson (2003)	USA			Tropical	2500	16	Organic horizon	Forest	3.22	335.1	14.5	23.79	NA	265.1	NA	NA	NA	NA	NA	NA	NA	NA	NA	NA	38.8235	37.5119	NA	NA	5.29412	NA	NA	NA	NA	NA
Hall and Matson (2003)	USA			Tropical	2500	16	Organic horizon	Forest	4.24	222.9	9.2	24.64	NA	193.4	NA	NA	NA	NA	NA	NA	NA	NA	NA	NA	10.3125	10.4943	NA	NA	NA	NA	NA	NA	NA	NA
Hamer and Makeschin (2009)	Germany			Marine west coast	723	9.4	Mineral horizon	Cropland	5.7	7.7	0.6	12.8333	96	20	4.8	NA	NA	NA	NA	NA	0.09	1	1.7	1.7	1.64	1.53	NA	NA	0.65	NA	NA	NA	NA	NA
Hamer and Makeschin (2009)	Germany			Marine west coast	723	9.4	Mineral horizon	Cropland	6.1	11.8	0.9	13.1111	113	24	4.70833	NA	NA	NA	NA	NA	0.06	0.9	2.3	2.55556	2.19	2.057	NA	NA	1.38	NA	NA	NA	NA	NA
Hamer and Makeschin (2009)	Germany			Marine west coast	723	9.4	Mineral horizon	Cropland	6.6	9.1	0.7	13	107	23	4.65217	NA	NA	NA	NA	NA	0.1	0.8	1.9	2.375	1.73	1.57	NA	NA	1.6	NA	NA	NA	NA	NA
Hamer and Makeschin (2009)	Germany			Marine west coast	723	9.4	Mineral horizon	Cropland	6.2	11.1	0.9	12.3333	220	32	6.875	NA	NA	NA	NA	NA	0.11	1.3	2.3	1.76923	2.19	1.98	NA	NA	1.69	NA	NA	NA	NA	NA
Hamer et al. (2008)	Germany			Marine west coast	575	9.1	Mineral horizon	Cropland	5.25	8.05	0.7	11.5	183	20.5	11.2	NA	NA	NA	NA	NA	0.145	1.2	5.45	4.54167	1.1025	NA	NA	NA	1.4	NA	NA	NA	NA	NA
Hamer et al. (2008)	Germany			Marine west coast	575	9.1	Mineral horizon	Cropland	5.6	9.36	0.8	11.7	182.5	22	8.75	NA	NA	NA	NA	NA	0.14	0.45	3.4	7.55556	1.535	NA	NA	NA	1.415	NA	NA	NA	NA	NA
Hamer et al. (2009)	China			Humid subtropical	NA	NA	Mineral horizon	Cropland	8.8	5.8	0.674419	8.6	141	30.6522	4.6	NA	NA	NA	NA	NA	5.1	NA	NA	NA	0.526047	NA	NA	NA	NA	NA	NA	NA	NA	NA
Hamer et al. (2009)	China			Tropical	NA	NA	Mineral horizon	Forest	8.5	20.2	1.85321	10.9	325	68.4211	4.75	NA	NA	NA	NA	NA	16.7	NA	NA	NA	0.00122312	NA	NA	NA	NA	NA	NA	NA	NA	NA
Hamer et al. (2009)	China			Tropical	NA	NA	Mineral horizon	Forest	8.7	7.5	0.735294	10.2	86	17.9167	4.8	NA	NA	NA	NA	NA	22.3	NA	NA	NA	0.154412	NA	NA	NA	NA	NA	NA	NA	NA	NA
Hamer et al. (2009)	China			Tropical	NA	NA	Mineral horizon	Forest	8.8	11	1.12245	9.8	190	40.4255	4.7	NA	NA	NA	NA	NA	22.1	NA	NA	NA	0.460204	NA	NA	NA	NA	NA	NA	NA	NA	NA
Hamilton et al. (2016)	Malaysia			Tropical	3000	27.4	Mineral horizon	Forest	4.94	20.254	1.9	10.66	NA	NA	NA	NA	NA	NA	NA	NA	NA	NA	NA	NA	10.8108	NA	NA	NA	21.0811	NA	NA	NA	NA	NA
Hamilton et al. (2016)	Malaysia			Tropical	3000	27.4	Mineral horizon	Forest	5.09	33.18	3	11.06	NA	NA	NA	NA	NA	NA	NA	NA	NA	NA	NA	NA	5	NA	NA	NA	25.6604	NA	NA	NA	NA	NA
Hamilton et al. (2016)	Malaysia			Tropical	3000	27.4	Mineral horizon	Forest	5.1	39.08	4	9.77	NA	NA	NA	NA	NA	NA	NA	NA	NA	NA	NA	NA	11.8391	NA	NA	NA	31.7241	NA	NA	NA	NA	NA
Hamilton et al. (2016)	Malaysia			Tropical	3000	27.4	Mineral horizon	Forest	5.16	17.187	1.7	10.11	NA	NA	NA	NA	NA	NA	NA	NA	NA	NA	NA	NA	14.6154	NA	NA	NA	NA	NA	NA	NA	NA	NA
Han et al. (2012)	China	120.15	30.23	Humid subtropical	1533	17	Mineral horizon	Forest	4.01	9.189	0.9	10.21	258.5	NA	NA	NA	NA	NA	NA	NA	NA	3.1	22.3	7.19355	NA	NA	NA	NA	2.03	NA	NA	NA	NA	NA
Han et al. (2012)	China	120.15	30.23	Humid subtropical	1533	17	Mineral horizon	Cropland	3.89	17.22	1.5	11.48	151.7	NA	NA	NA	NA	NA	NA	NA	NA	1.9	13.4	7.05263	NA	NA	NA	NA	2.36	NA	NA	NA	NA	NA
Han et al. (2012)	China	120.15	30.23	Humid subtropical	1533	17	Mineral horizon	Cropland	3.32	39.406	3.8	10.37	277.9	NA	NA	NA	NA	NA	NA	NA	NA	0.8	68.5	85.625	NA	NA	NA	NA	10.71	NA	NA	NA	NA	NA
Han et al. (2012)	China	120.15	30.23	Humid subtropical	1533	17	Mineral horizon	Cropland	3.43	21.12	2	10.56	211.1	NA	NA	NA	NA	NA	NA	NA	NA	2.2	47.4	21.5455	NA	NA	NA	NA	11.42	NA	NA	NA	NA	NA
Han et al. (2012)	China	120.15	30.2	Humid subtropical	1533	17	Mineral horizon	Cropland	7.18	33.603	2.3	14.61	584.3	NA	NA	NA	NA	NA	NA	NA	NA	0.3	NA	NA	NA	NA	NA	NA	11.5	NA	NA	NA	NA	NA
Han et al. (2018)	China	112.17	23.17	Humid subtropical	1927	21	Mineral horizon	Forest	3.9	25.84	1.9	13.6	300.4	40	7.51	NA	137000000	289000	NA	NA	NA	NA	NA	NA	0.176	0.1786	0.0133	0.0038	0.18001	1e-05	0.18	0.0034	13.5338	NA
Han et al. (2018)	China	112.17	23.17	Humid subtropical	1927	21	Mineral horizon	Forest	3.88	27	2	13.5	290.7	27.2	10.6875	NA	215000000	561000	NA	NA	NA	NA	NA	NA	0.19	0.168	0.0078	0.03	0.170022	2.2e-05	0.17	0.006	21.7949	NA
Hao et al. (2020)	China	83.72	42.88	Semi arid	293	3.3	Mineral horizon	Grassland	6.58	12.6	1.08	11.7	NA	NA	NA	NA	NA	NA	NA	NA	NA	6.77	5.89	0.870015	1.04	12.1	9.6	0.01	2.43	NA	2.43	0	0.253125	NA
Hao et al. (2020)	China	116.28	42.03	Semi arid	266	-4.8	Mineral horizon	Grassland	7.82	37.4	3.59	10.4	NA	NA	NA	NA	NA	NA	NA	NA	NA	3.67	12.23	3.33243	3.11	8.93	3.81	0.44	5.07	NA	5.07	0	1.33071	NA
Hart et al. (1994)	USA	-122.18	44.2	Mediterranean	2500	11	Mineral horizon	Forest	5.4	87	3.3	26.8	NA	NA	NA	NA	NA	NA	NA	NA	NA	8.31154	20.4931	2.46562	1.00241	0.531277	NA	NA	1.04159	NA	NA	NA	NA	NA
Hart et al. (1997)	USA		45.8	Mediterranean	2500	9	Mineral horizon	Forest	5.1	67	2.33	28.7	1500	235	6.38298	NA	NA	NA	NA	NA	NA	NA	NA	NA	1.45	0.85	NA	0.42	0.5	NA	NA	NA	NA	NA
Hart et al. (1997)	USA		45.8	Mediterranean	2400	15	Mineral horizon	Forest	5.4	118	4.33	27.1	1681	332	5.06325	NA	NA	NA	NA	NA	NA	NA	NA	NA	1.93	1.12	NA	1.29	1.45	NA	NA	NA	NA	NA
Hart et al. (1997)	USA		45.1	Mediterranean	2400	15	Mineral horizon	Forest	4.3	118	6.7	17.6	2264	444	5.0991	NA	NA	NA	NA	NA	NA	NA	NA	NA	4.87	3.64	NA	2.72	3.04	NA	NA	NA	NA	NA
Hart et al. (1997)	USA		45.1	Mediterranean	2400	15	Mineral horizon	Forest	3.9	160	9.74	16.4	2172	419	5.18377	NA	NA	NA	NA	NA	NA	NA	NA	NA	4.42	2.05	NA	1.98	3.3	NA	NA	NA	NA	NA
Hart et al. (1997)	USA		45.1	Mediterranean	2500	9	Mineral horizon	Forest	5.4	43.8	0.92	47.6	752	47.9	15.6994	NA	NA	NA	NA	NA	NA	NA	NA	NA	0.74	0.77	NA	0.028	NA	NA	NA	NA	NA	NA
Hatch et al. (2000b)	England, UK			Mediterranean	1035	14.2	Mineral horizon	Grassland	6.2	50	4.8	10.3	1438	305.957	4.7	67.8	NA	NA	NA	NA	NA	16.1759	8.49586	0.525219	4.4	4.3	NA	NA	NA	NA	NA	NA	NA	NA
Hatch et al. (2002)	UK			Marine west coast	NA	13.4	Topsoil	Grassland	NA	NA	NA	NA	NA	NA	NA	67	NA	NA	NA	NA	NA	5.44	1.72	0.316176	2.5	2.2	2.2	NA	NA	NA	NA	NA	NA	NA
He et al. (2020)	China	119.17	30.3	Humid subtropical	1750	17.5	Mineral horizon	Forest	4.32	20.07	1.09	18.4128	NA	NA	NA	NA	5.88844e+06	NA	3.31131e+07	2.23872e+10	NA	29.13	9.61	0.3299	0.58	0.65	0.54	0.11	0.21	NA	0.21	NA	0.388889	NA
Herrmann and Coucheney (2019)	Sweden	19.45	64.12	Continental	600	2.3	Mineral horizon	Forest	4.4	26	0.9	28	339	NA	NA	29.3	NA	NA	NA	NA	0.8	NA	NA	NA	5.19	5.4	NA	NA	NA	NA	NA	NA	NA	NA
Herrmann and Coucheney (2019)	Sweden	19.45	64.12	Continental	600	2.3	Organic horizon	Forest	4.1	144	4.7	32	2945	NA	NA	170	NA	NA	NA	NA	1.2	NA	NA	NA	53.3	34.8	NA	NA	NA	NA	NA	NA	NA	NA
Herrmann et al. (2007)	Sweden	17	60	Marine west coast	626	6.8	Mineral horizon	Cropland	6.7	21	1.9	11	NA	NA	NA	4.214	NA	NA	NA	NA	NA	NA	NA	NA	1.1	1.2	NA	NA	3.025	NA	NA	NA	NA	NA
Hirobe et al. (2003)	Japan	136.33	35	Humid subtropical	2050	10	Mineral horizon	Forest	3.74	127	6.4	19.7	1708.41	202.052	8.45526	25.5983	NA	NA	NA	NA	NA	248.023	36.1155	0.145613	5.42846	4.00809	NA	NA	0.455874	NA	NA	NA	NA	NA
Hirobe et al. (2003)	Japan	136.33	35	Humid subtropical	2050	10	Mineral horizon	Forest	4.35	108	7.4	14.3	1247.08	146.416	8.51736	26.9762	NA	NA	NA	NA	NA	161.905	134.3	0.829502	4.63079	3.37336	NA	NA	1.30956	NA	NA	NA	NA	NA
Holmes and Zak (1999)	USA	-85.5	44.37	Marine west coast	810	7.2	Topsoil	Forest	4.6	20.1	1.5	13.4	708.333	102.5	6.91057	NA	NA	NA	NA	NA	NA	5.01604	2.26016	0.450586	1.11646	0.890431	0.210073	0.146531	0.563646	NA	NA	NA	NA	NA
Holmes and Zak (1999)	USA	-85.5	44.37	Marine west coast	810	7.2	Organic horizon	Forest	6.3	35.1	3.9	9	1382	212.5	6.50353	NA	NA	NA	NA	NA	NA	2.4495	4.53781	1.85255	1.184	0.866192	0.167225	0.207312	1.11512	NA	NA	NA	NA	NA
Holmes et al. (2003)	USA	89.63	45.7	Continental	784	7.3	Mineral horizon	Cropland	5.5	15.4	1.2	12.88	NA	NA	NA	NA	NA	NA	NA	NA	NA	1.03	15.06	14.6214	0.8	NA	0.5	0.1	0.8	NA	NA	NA	NA	NA
Holub et al. (2005)	Hungary	-122.23	44.23	Marine west coast	682	9.7	Mineral horizon	Forest	NA	38	3.1	12.3	NA	NA	NA	NA	NA	NA	NA	NA	NA	NA	NA	NA	10.4	10.11	NA	NA	NA	NA	NA	NA	NA	NA
Holub et al. (2005)	USA	20.77	48.5	Mediterranean	2240	9.2	Mineral horizon	Forest	NA	50	1.8	26.5	NA	NA	NA	NA	NA	NA	NA	NA	NA	NA	NA	NA	0.91	0.925	NA	NA	NA	NA	NA	NA	NA	NA
Holz et al. (2016)	Sweden	12.15	58.4	Continental	709	6.4	Organic horizon	Forest	4.4	346.3	17.5	19.8	NA	NA	NA	NA	NA	NA	NA	NA	NA	NA	NA	NA	4.49	NA	2.21	0.95	5.67	NA	1.68	1.42	0.760181	NA
Hooker and Stark (2008)	USA	-112.47	40.3	Continental	240	8.3	Mineral horizon	Grassland	NA	NA	NA	8.4	257.75	39.05	6.1	3.97	NA	NA	NA	NA	NA	3.2	3.85	1.20312	2.4	2.3	1.78	NA	0.69	NA	NA	NA	NA	NA
Hoyle abd Murphy (2006)	Australia	118.27	-31.47	Tropical	294	20	Mineral horizon	Cropland	5.67	13.63	1.1	12.3909	233.3	31.7	7.35962	23.75	NA	NA	NA	NA	NA	NA	NA	NA	2.375	NA	1.395	0.3485	0.955	NA	NA	NA	NA	NA
Hoyle et al. (2006)	Australia	118.27	-31.5	Tropical	294	19.9	Mineral horizon	Cropland	5.8	12	NA	NA	212.5	33.3333	6.6	21.4	NA	NA	NA	NA	NA	NA	NA	NA	1.75	1.53	NA	NA	3.73	NA	NA	NA	NA	NA
Hu et al. (2014)	Canada	-113.53	53.8	Continental	477	3	Mineral horizon	Cropland	5.52	69.5	5.6	12	NA	NA	NA	NA	NA	NA	NA	NA	NA	2.53	21.5	8.49802	3.52	5.54	NA	NA	8.4	NA	NA	NA	NA	4.33745
Hu et al. (2019)	China	101.32	37.6	Continental	469	-1.15	Mineral horizon	Grassland	8.3	NA	2.9	NA	NA	NA	NA	NA	NA	NA	NA	NA	NA	1.5	0.8	0.533333	4.36914	NA	4.50613	0.591204	1.70151	NA	NA	NA	NA	1.44196
Huang et al. (2008)	Australia	152.05	-27.3	Humid subtropical	613	NA	Mineral horizon	Forest	6.5	84.7	5.6	14.8	7.9	67	10.5	NA	NA	NA	NA	NA	NA	9.7	9	0.927835	12.2	8	NA	NA	8.1	NA	NA	NA	NA	NA
Huang et al. (2008)	Australia	151.6	-26.2	Humid subtropical	851	17.2	Mineral horizon	Forest	6.1	74.2	4.2	18.7	10.3	115	9.6	NA	NA	NA	NA	NA	NA	10.4	25.9	2.49038	21.9	11.3	NA	NA	11.2	NA	NA	NA	NA	NA
Huang et al. (2016)	China	106.38	29.7	Humid subtropical	1160	18.2	Mineral horizon	Cropland	5.1	10.4408	0.73	14.3025	NA	13.8	NA	NA	NA	NA	NA	NA	NA	1.54	10.3	6.68831	0.81	NA	NA	NA	NA	NA	NA	NA	NA	NA
Huang et al. (2016)	China	106.38	29.7	Humid subtropical	1160	18.2	Mineral horizon	Cropland	7.8	8.06265	0.68	11.8568	NA	15.27	NA	NA	NA	NA	NA	NA	NA	2.44	4.68	1.91803	3.69	NA	NA	NA	NA	NA	NA	NA	NA	NA
Hungate et al. (1997)	USA	-122.22	37.4	Mediterranean	NA	NA	Mineral horizon	Grassland	NA	NA	NA	52	NA	NA	NA	NA	NA	NA	NA	NA	NA	NA	NA	NA	1.073	NA	NA	NA	0.45	NA	NA	NA	NA	2.34222
Hungate et al. (1999)	USA			Humid subtropical	NA	NA	Topsoil	Forest	NA	NA	NA	NA	NA	17.5	NA	NA	NA	NA	NA	NA	NA	NA	NA	NA	2.19917	NA	0.0983	NA	NA	NA	NA	NA	NA	NA
Hungate et al. (1999)	USA			Humid subtropical	NA	NA	Mineral horizon	Forest	NA	NA	NA	NA	NA	NA	NA	NA	NA	NA	NA	NA	NA	NA	NA	NA	1.47583	NA	NA	NA	NA	NA	NA	NA	NA	NA
Huygens et al. (2007)	Chile	-72.2	-40.8	Marine west coast	7000	4.5	Mineral horizon	Forest	5	134	6.8	19.7	NA	NA	NA	NA	NA	NA	NA	NA	NA	NA	NA	NA	14.712	NA	3.025	0.003	0.524	0.28	0.244	0.448	0.0806612	NA
Huygens et al. (2008)	Chile	-72.2	-40.8	Marine west coast	7000	4.5	Organic horizon	Forest	5	151	7.5	20.1333	NA	19.7	NA	NA	NA	NA	NA	NA	NA	27.2	2	0.0735294	21	NA	20.54	3	2.32	2.27	0.06	1	0.00292113	NA
Huygens et al. (2011)	Chile	-73.2	-39.78	Humid subtropical	2500	13	Mineral horizon	Grassland	5.5	83	5.8	14.4	NA	NA	NA	NA	NA	NA	NA	NA	NA	14.6425	1.3975	0.0954414	NA	NA	NA	NA	0.71	NA	NA	NA	NA	NA
Inselsbacher et al. (2009)	Austria	16.18	48.2	Marine west coast	704	9	Mineral horizon	Grassland	6.63	47.7	4.78	9.98	NA	179.7	NA	NA	NA	NA	NA	NA	NA	2.15	17.6	8.18605	NA	NA	NA	NA	NA	NA	NA	NA	NA	NA
Inselsbacher et al. (2009)	Austria	15.82	48.6	Marine west coast	759	10.4	Mineral horizon	Cropland	6.21	29.3	3.27	8.95	NA	52.9	NA	NA	NA	NA	NA	NA	NA	1.28	15.9	12.4219	NA	NA	NA	NA	NA	NA	NA	NA	NA	NA
Inselsbacher et al. (2009)	Austria	15.17	48.6	Marine west coast	691	8.9	Mineral horizon	Cropland	5.67	16.2	1.63	9.96	NA	14.6	NA	NA	NA	NA	NA	NA	NA	1.31	18.6	14.1985	NA	NA	NA	NA	NA	NA	NA	NA	NA	NA
Inselsbacher et al. (2009)	Austria	16.05	48.3	Marine west coast	549	11.4	Mineral horizon	Cropland	7.15	26.4	1.86	14.17	NA	22.9	NA	NA	NA	NA	NA	NA	NA	1.35	19.3	14.2963	NA	NA	NA	NA	NA	NA	NA	NA	NA	NA
Inselsbacher et al. (2009)	Austria	16.07	48.3	Marine west coast	913	9	Mineral horizon	Cropland	6.99	13.7	1.45	9.43	NA	10.1	NA	NA	NA	NA	NA	NA	NA	1.18	42.3	35.8475	NA	NA	NA	NA	NA	NA	NA	NA	NA	NA
Inselsbacher et al. (2010)	Austria	16.18	48.21	Marine west coast	691	8.9	Mineral horizon	Cropland	6.6	16.2	1.6	10	NA	32.2	NA	NA	8.34645e+06	3.86645e+06	3.47079e+06	6.10314e+07	NA	NA	NA	NA	0.1	NA	0.8	NA	0.8	NA	NA	0	NA	NA
Inselsbacher et al. (2010)	Austria	16.18	48.21	Marine west coast	691	8.9	Mineral horizon	Cropland	7.7	26.4	1.9	14.2	NA	52.6	NA	NA	2.4853e+07	1.94523e+06	4.46116e+06	5.24858e+07	NA	NA	NA	NA	0.5	NA	0.5	NA	1.9	NA	NA	0	NA	NA
Inselsbacher et al. (2010)	Austria	16.18	48.21	Marine west coast	691	8.9	Mineral horizon	Cropland	6.6	16.2	1.6	10	NA	30.5	NA	NA	2.40473e+07	1.01673e+07	2.00236e+07	1.96099e+08	NA	NA	NA	NA	0.4	NA	0.6	NA	2.1	NA	NA	0	NA	NA
Inselsbacher et al. (2010)	Austria	15.17	48.6	Marine west coast	691	8.9	Mineral horizon	Cropland	7.7	26.4	1.9	14.2	NA	40.3	NA	NA	6.57959e+07	4620000	19656970	192315000	NA	NA	NA	NA	4.8	NA	0.8	NA	6.6	NA	NA	0	NA	NA
Inselsbacher et al. (2010)	Austria	15.17	48.6	Marine west coast	691	8.9	Mineral horizon	Cropland	6.6	16.2	1.6	10	NA	37.8	NA	NA	4.55372e+07	2.44166e+07	9.12612e+06	1.46393e+08	NA	NA	NA	NA	0.7	NA	0.4	NA	3.6	NA	NA	0.1	NA	NA
Inselsbacher et al. (2010)	Austria	15.17	48.6	Marine west coast	691	8.9	Mineral horizon	Cropland	7.7	26.4	1.9	14.2	NA	51.4	NA	NA	9.33727e+07	1.91048e+07	9.57347e+06	1.69711e+08	NA	NA	NA	NA	1.8	NA	0.9	NA	11.1	NA	NA	0.3	NA	NA
Inselsbacher et al. (2013)	Austria	16.18	48.21	Marine west coast	691	8.9	Mineral horizon	Cropland	6.6	NA	NA	NA	NA	NA	NA	NA	NA	NA	NA	NA	NA	1.3	19	14.6154	0.82	NA	1.23	0.01	2.46	1.05	1.41	NA	1.14634	NA
Inselsbacher et al. (2013)	Austria	16.18	48.21	Marine west coast	691	8.9	Mineral horizon	Cropland	7.7	NA	NA	NA	NA	NA	NA	NA	NA	NA	NA	NA	NA	1.3	19	14.6154	0.17	NA	NA	0.15	1.02	0.7	0.32	NA	NA	NA
Inselsbacher et al. (2013)	Austria	16.18	48.21	Marine west coast	691	8.9	Mineral horizon	Cropland	6.6	NA	NA	NA	NA	NA	NA	NA	NA	NA	NA	NA	NA	1.3	19	14.6154	1.21	NA	NA	0.26	1.34	NA	1.34	NA	NA	NA
Inselsbacher et al. (2013)	Austria	16.18	48.21	Marine west coast	691	8.9	Mineral horizon	Cropland	6.6	NA	NA	NA	NA	NA	NA	NA	NA	NA	NA	NA	NA	1.3	19	14.6154	1.4	NA	NA	2.46	2.31	NA	2.31	NA	NA	NA
Inselsbacher et al. (2013)	Austria	16.18	48.21	Marine west coast	691	8.9	Mineral horizon	Cropland	7.7	NA	NA	NA	NA	NA	NA	NA	NA	NA	NA	NA	NA	1.3	19	14.6154	2.02	NA	0	2.13	2.54	NA	2.54	NA	NA	NA
Inselsbacher et al. (2013)	Austria	16.18	48.21	Marine west coast	691	8.9	Mineral horizon	Cropland	7.7	NA	NA	NA	NA	NA	NA	NA	NA	NA	NA	NA	NA	1.3	19	14.6154	1.99	NA	NA	NA	3.89	0.13	3.76	NA	NA	NA
Isobe et al. (2015)	Japan	135.72	35.3	Humid subtropical	2495	10	Mineral horizon	Forest	4.1	NA	NA	NA	NA	NA	NA	NA	51000000	NA	NA	43000000000	NA	8.9	13.2	1.48315	NA	NA	0.42	0.6	0.48	NA	NA	NA	NA	NA
Isobe et al. (2015)	Japan	135.72	35.3	Humid subtropical	2495	10	Mineral horizon	Forest	4.5	NA	NA	NA	NA	NA	NA	NA	200000000	NA	NA	56000000000	NA	13.2	21.5	1.62879	NA	NA	5.38	0.53	6.85	NA	NA	NA	NA	NA
Isobe et al. (2018)	Japan			Continental	1169.7	5.8	Mineral horizon	Forest	5.4	112	NA	NA	NA	NA	NA	NA	5.09467e+06	127333	4.51533e+08	5405000000	NA	14.9121	3.16429	0.212195	1.8275	NA	NA	NA	0.45325	NA	NA	NA	NA	NA
Isobe et al. (2018)	China	112.54	23.2	Humid subtropical	1912	22.4	Mineral horizon	Forest	3.8	NA	1.6341	NA	NA	20.7	NA	NA	61100000	NA	NA	NA	NA	15.5	6.6	0.425806	2.5	NA	NA	NA	0.127	0.183	NA	NA	NA	NA
Isobe et al. (2018)	China	112.54	23.2	Humid subtropical	1912	22.4	Mineral horizon	Forest	4.2	NA	1.928	NA	NA	103.5	NA	NA	197600000	NA	NA	NA	NA	5.2	7.4	1.42308	3.29	NA	NA	NA	1.62	0.404	NA	NA	NA	NA
Isobe et al. (2018)	China	111.89	23.5	Humid subtropical	1912	22.4	Mineral horizon	Forest	3.8	NA	1.7171	NA	NA	23.5	NA	NA	71900000	NA	NA	NA	NA	16.9	6.9	0.408284	2.47	NA	NA	NA	0.74	NA	NA	NA	NA	NA
Iversen et al. (2011)	USA	-84.33	35.9	Humid subtropical	1371	13.9	Mineral horizon	Forest	5.75	20	1.55	12.9032	NA	NA	NA	NA	NA	NA	NA	NA	NA	NA	NA	NA	1.65641	2.05487	NA	NA	0.366923	NA	NA	NA	NA	NA
Jahangir et al. (2020)	Ireland	-86.23	41.6	Marine west coast	1050	11	Mineral horizon	Unclassified	6.7	0.1864	0.0846	2.20331	NA	NA	NA	NA	NA	NA	NA	NA	NA	75.3	7.6	0.10093	10.58	15.68	10.93	4.7	0.002	0.01	0.01	0.06	0.000914913	NA
Jahangir et al. (2020)	Ireland	-86.23	41.6	Marine west coast	1050	11	Mineral horizon	Unclassified	6.7	0.0647	0.0604	1.07119	NA	NA	NA	NA	NA	NA	NA	NA	NA	49.9	0.6	0.012024	NA	13.13	13.11	0.2	0.023	0.06	0.02	0	0.00152555	NA
Jamieson et al. (1998)	UK			Continental	600	10.1	Mineral horizon	Grassland	7.8	49	5	5	493.421	95.3947	5.17241	NA	NA	NA	NA	NA	NA	NA	NA	NA	NA	NA	NA	NA	NA	NA	NA	NA	NA	NA
Jiang et al. (2015)	China	106.65	30.38	Humid subtropical	1611	19.6	Mineral horizon	Forest	5.8	8.4672	0.96	8.82	NA	NA	NA	NA	67700000	7650000	NA	NA	NA	NA	NA	NA	0.37	NA	1.34	0.13	0.854	0.094	0.76	NA	0.567164	NA
Jiang et al. (2015)	China	106.65	30.38	Humid subtropical	1611	19.6	Mineral horizon	Forest	4.2	8.5652	1.96	4.37	NA	NA	NA	NA	18700000	4490000	NA	NA	NA	NA	NA	NA	0.61	NA	0.19	0.51	0.35	0.14	0.21	NA	1.10526	NA
Jin et al. (2012)	China	120.55	34.1	Continental	1032	3.8	Mineral horizon	Cropland	8.21	12.3308	1.16	10.63	NA	NA	NA	NA	NA	857700	NA	NA	NA	NA	NA	NA	8.25	NA	6.67	NA	4.13	NA	NA	NA	NA	38.89
Jin et al. (2012)	China	120.55	34.1	Continental	1032	3.8	Mineral horizon	Cropland	7.94	14.1432	1.42	9.96	NA	NA	NA	NA	NA	1648000	NA	NA	NA	NA	NA	NA	10.56	NA	8.11	NA	7.37	NA	NA	NA	NA	45.21
Jin et al. (2012)	China	120.55	34.1	Humid subtropical	1032	13.8	Mineral horizon	Unclassified	8.28	10.8544	0.64	16.96	NA	NA	NA	NA	NA	76000	NA	NA	NA	NA	NA	NA	1.71	NA	0.89	0.06	0.51	NA	NA	NA	NA	12.44
Jin et al. (2012)	China	120.55	34.1	Humid subtropical	1032	13.8	Mineral horizon	Unclassified	8.24	11.0682	0.66	16.77	NA	NA	NA	NA	NA	66800	NA	NA	NA	NA	NA	NA	1.48	NA	1.07	-0.08	0.51	NA	NA	NA	NA	14.12
Joy et al. (1995)	USA			Continental	NA	NA	Organic horizon	Forest	NA	262	12.8	20.5	3713.78	752.828	4.9331	NA	NA	NA	NA	NA	NA	NA	NA	NA	2.096	2.882	NA	NA	2.358	NA	NA	NA	NA	NA
Joy et al. (1995)	USA			Continental	NA	NA	Organic horizon	Forest	NA	374	25	15	2155.94	872.382	2.47132	NA	NA	NA	NA	NA	NA	NA	NA	NA	6.358	13.838	NA	NA	4.488	NA	NA	NA	NA	NA
Kaiser et al. (2005	Russia	74.65	69.72	Arctic	30.6	-7.91	Organic horizon	Forest	4.6	175	7.7	23.3	NA	434.641	NA	120.915	NA	NA	NA	NA	NA	0.762527	0.294118	0.385714	2.94118	NA	NA	NA	NA	NA	NA	NA	NA	NA
Kaiser et al. (2005	Russia	74.65	69.72	Arctic	30.6	-7.91	Organic horizon	Forest	5	311	16.7	18.6	NA	425.837	NA	142.743	NA	NA	NA	NA	NA	5.58214	0.813397	0.145714	5.58214	NA	NA	NA	NA	NA	NA	NA	NA	NA
Kaiser et al. (2005	Russia	74.65	69.72	Arctic	30.6	-7.91	Organic horizon	Forest	5	47	2.6	17.8	NA	80.4167	NA	63.3333	NA	NA	NA	NA	NA	2.91667	0.758333	0.26	10.8333	NA	NA	NA	NA	NA	NA	NA	NA	NA
Kaiser et al. (2006)	Russia	74.65	69.72	Semi arid	NA	NA	Organic horizon	Forest	NA	188.5	9.8	19.3	NA	260.2	NA	127.44	NA	NA	NA	NA	NA	NA	NA	NA	3.83	NA	NA	NA	NA	NA	NA	NA	NA	NA
Kaiser et al. (2006)	Russia	74.65	69.72	Semi arid	NA	NA	Mineral horizon	Forest	NA	62.1	3.9	16.1	NA	61.1	NA	39.36	NA	NA	NA	NA	NA	NA	NA	NA	6.41	NA	NA	NA	NA	NA	NA	NA	NA	NA
Kaiser et al. (2011)	Austria			Marine west coast	703	10.9	Mineral horizon	Forest	4.8	NA	4.8	NA	469.05	69.1712	6.781	NA	NA	NA	NA	NA	NA	2.07653	15.2646	7.35099	2.66112	NA	2.98938	0.59278	1.16326	NA	NA	NA	NA	NA
Kaye and Hart (1998)	USA			Mediterranean	567	7.5	Mineral horizon	Forest	NA	39.5284	1.0485	37.7	NA	NA	NA	NA	NA	NA	NA	NA	NA	0.864469	0.14652	0.169492	0.783883	1.34799	NA	1.01832	0.996337	NA	NA	NA	NA	NA
Kellman et al. (2014)	Canada	-62	45	Continental	1300	5.8	Mineral horizon	Forest	NA	29.4	0.925	34.8	NA	NA	NA	NA	NA	NA	NA	NA	NA	0.63	NA	NA	1.18	NA	NA	NA	NA	NA	NA	NA	NA	NA
Kellman et al. (2014)	Canada	-62	45	Continental	1300	5.8	Mineral horizon	Forest	NA	68.2	2.175	29.25	NA	NA	NA	NA	NA	NA	NA	NA	NA	11.8	NA	NA	1.82	NA	NA	NA	NA	NA	NA	NA	NA	NA
Kellman et al. (2014)	Canada	-62	45	Continental	1300	5.8	Mineral horizon	Forest	NA	64.9	1.775	32.8	NA	NA	NA	NA	NA	NA	NA	NA	NA	4.88	NA	NA	2	NA	NA	NA	NA	NA	NA	NA	NA	NA
Kellman et al. (2014)	Canada	-62	45	Continental	1300	5.8	Mineral horizon	Forest	NA	68.2	2.175	29.25	NA	NA	NA	NA	NA	NA	NA	NA	NA	4.88	NA	NA	2.02	NA	NA	NA	NA	NA	NA	NA	NA	NA
Kellman et al. (2014)	Canada	-62	45	Continental	1300	5.8	Mineral horizon	Forest	NA	26.95	0.905	29.5	NA	NA	NA	NA	NA	NA	NA	NA	NA	2.67	NA	NA	2.19	NA	NA	NA	NA	NA	NA	NA	NA	NA
Kiese et al. (2008)	Australia	145.63	-17.3	Tropical	4395	24.3	Mineral horizon	Forest	4.1	31.1	2.57025	12.1	NA	NA	NA	NA	NA	NA	NA	NA	NA	1.39	2.675	1.92446	NA	NA	NA	NA	2.9225	NA	NA	NA	NA	3.08312
Kiese et al. (2008)	Australia	145.9	-17.3	Tropical	1594	20.9	Mineral horizon	Forest	5.2	32.2	2.20548	14.6	NA	NA	NA	NA	NA	NA	NA	NA	NA	1.34	2.58	1.92537	NA	NA	NA	NA	7.97	NA	NA	NA	NA	NA
Koranda et al. (2011)	Austria	16.05	48.12	Continental	730	8	Mineral horizon	Forest	4.8	74.5	4.8	15.5208	NA	NA	NA	NA	NA	NA	NA	NA	NA	1.82	5.32	2.92308	8.88	NA	NA	NA	1.92	NA	NA	NA	NA	NA
Koranda et al. (2011)	Austria	16.05	48.12	Continental	730	8	Mineral horizon	Forest	4.8	74.5	4.8	15.5208	NA	NA	NA	NA	NA	NA	NA	NA	NA	3.78	26.74	7.07407	6.72	NA	NA	NA	3.96	NA	NA	NA	NA	NA
Koranda et al. (2013)	Austria	16.05	48.12	Continental	730	8	Mineral horizon	Forest	4.8	74.5	4.8	15.5208	444	96.6	5.5	NA	NA	NA	NA	NA	NA	37.24	127.4	3.42105	4.704	5.3088	NA	NA	NA	NA	NA	NA	NA	NA
Koranda et al. (2013)	Austria	16.05	48.12	Continental	730	8	Mineral horizon	Forest	4.8	74.5	4.8	15.5208	290.4	47.6	7.2	NA	NA	NA	NA	NA	NA	29.4	152.88	5.2	8.0892	7.0812	NA	NA	NA	NA	NA	NA	NA	NA
Koyama et al. (2010)	USA	-116.33	44.83	Mediterranean	714	6.5	Mineral horizon	Forest	5.81	26.4967	1.4094	18.8	NA	28.7	NA	292.2	NA	NA	NA	NA	NA	5.28	0	NA	1.15	1.0665	1.04	1.25	0.41	0.235	0.18	NA	0.173077	NA
Koyama et al. (2010)	USA	-116.33	44.83	Mediterranean	714	6.5	Mineral horizon	Forest	5.92	20.4387	1.1108	18.4	NA	14.75	NA	147.5	NA	NA	NA	NA	NA	6.42	0.075	0.0116822	0.74	0.697633	0.47	0.56	0.47	0.28	0.18	NA	0.382979	NA
Koyama et al. (2010)	USA	-116.35	44.83	Mediterranean	750	4.3	Mineral horizon	Forest	NA	NA	NA	NA	NA	20.6	NA	NA	NA	NA	NA	NA	NA	2.64	0.45	0.170455	5.37	NA	4.26	0.39	0.53	0.29	0.24	NA	0.056338	NA
Koyama et al. (2010)	USA	-116.35	44.83	Mediterranean	750	4.3	Mineral horizon	Forest	NA	NA	NA	NA	NA	18.3	NA	NA	NA	NA	NA	NA	NA	1.87	0.16	0.0855615	4.68	NA	3.93	1.1	0.666	0.38	0.286	NA	0.0727735	NA
Koyama et al. (2010)	USA	-115.82	44.97	Mediterranean	714	6.5	Mineral horizon	Forest	NA	NA	NA	NA	NA	27.5	NA	NA	NA	NA	NA	NA	NA	2.49	0.35	0.140562	4	NA	3.72	0.95	0.68	0.21	0.47	NA	0.126344	NA
Koyama et al. (2010)	USA	-115.82	44.97	Mediterranean	714	6.5	Mineral horizon	Forest	NA	NA	NA	NA	NA	13.1	NA	NA	NA	NA	NA	NA	NA	2.31	1.07	0.463203	2.53	NA	2.44	0.49	0.767	0.21	0.557	NA	0.228279	NA
Kuroiwa et al. (2011)	Japan			Continental	1390	3.1	Mineral horizon	Forest	4.7	103.1	6.7	15.3	NA	NA	NA	NA	NA	NA	NA	NA	NA	6	1.3	0.216667	7.3	NA	18.4	0.94	1.51	0.11	1.4	NA	0.076087	NA
Kuroiwa et al. (2011)	Japan			Continental	1460	9	Mineral horizon	Forest	5	163.7	9.9	16.7	NA	NA	NA	NA	NA	NA	NA	NA	NA	11	15	1.36364	11.4	NA	24.7	NA	6.07	0.27	5.8	NA	0.234818	NA
Kuroiwa et al. (2011)	Japan			Humid subtropical	3410	14.5	Mineral horizon	Forest	5.6	21.7	1.4	15.6	NA	NA	NA	NA	NA	NA	NA	NA	NA	1.9	1.1	0.578947	3.3	NA	10.6	NA	0.44	0.04	0.4	NA	0.0377358	NA
Kuroiwa et al. (2011)	Japan			Humid subtropical	1582	14.6	Mineral horizon	Forest	4.1	34.9	1.5	23.5	NA	NA	NA	NA	NA	NA	NA	NA	NA	0.4	NA	NA	3.1	NA	12.6	0.41	0.03	0.23	NA	NA	NA	NA
Kwak et al. (2017)	Canada	-110.9	56.1	Continental	418.6	1	Mineral horizon	Forest	4.48	5.03	0.35	14.3714	53.3	5.8	9.18966	NA	NA	NA	NA	NA	NA	NA	NA	NA	0.253571	NA	0.300857	0.193714	0.0192857	NA	NA	NA	NA	NA
Kwak et al. (2017)	Canada	-110.9	56.1	Continental	418.6	1	Organic horizon	Forest	5.37	335	14.9	22.4832	4186	556	7.52878	NA	NA	NA	NA	NA	NA	NA	NA	NA	30.0143	NA	14.0429	7.37143	8.42143	NA	NA	NA	NA	NA
Lai et al. (2019)	Australia	142.97	-38.17	Marine west coast	745	NA	Mineral horizon	Grasslands	6.2	52.4	NA	NA	NA	NA	NA	NA	NA	NA	NA	NA	NA	51.3	73.3	1.42885	NA	NA	NA	NA	7.306	NA	NA	NA	NA	2.89
Laine et al. (2018)	Finland			Continental	582	3.9	Mineral horizon	Cropland	NA	30.4824	2.57294	11.9882	NA	NA	NA	NA	NA	NA	NA	NA	NA	0.335529	0.217424	0.648001	3.25	NA	2.56	NA	NA	NA	0.03	NA	0.0117188	NA
Laine et al. (2018)	Finland			Continental	582	3.9	Mineral horizon	Cropland	NA	21.7824	1.88494	11.8941	NA	NA	NA	NA	NA	NA	NA	NA	NA	0.153141	0.116588	0.761312	2.83	NA	1.57	NA	NA	NA	0.3	NA	0.191083	NA
Lama et al. (2020)	Germany	11.58	50.9	Marine west coast	610	9.9	Mineral horizon	Grassland	NA	NA	NA	NA	NA	NA	NA	NA	NA	NA	NA	NA	NA	NA	NA	NA	0.94	NA	0.26	4.09	3.56	2.57	0.99	NA	3.80769	NA
Lama et al. (2020)	Germany	11.58	50.9	Marine west coast	610	9.9	Mineral horizon	Grassland	NA	NA	NA	NA	NA	NA	NA	NA	NA	NA	NA	NA	NA	NA	NA	NA	1.64	NA	0.34	3.72	2.96	1.51	1.45	NA	4.26471	NA
Lama et al. (2020)	Germany	11.58	50.9	Marine west coast	610	9.9	Mineral horizon	Grassland	NA	NA	NA	NA	NA	NA	NA	NA	NA	NA	NA	NA	NA	NA	NA	NA	1.41	NA	0.25	2.96	2.96	1.58	1.38	NA	5.52	NA
Lama et al. (2020)	Germany	11.58	50.9	Marine west coast	610	9.9	Mineral horizon	Grassland	NA	NA	NA	NA	NA	NA	NA	NA	NA	NA	NA	NA	NA	NA	NA	NA	1.75	NA	0.31	3.89	3.41	1.59	1.82	NA	5.87097	NA
Lama et al. (2020)	Germany	11.58	50.9	Marine west coast	610	9.9	Mineral horizon	Grassland	NA	NA	NA	NA	NA	NA	NA	NA	NA	NA	NA	NA	NA	NA	NA	NA	1.79	NA	0.2	3.47	3.07	1.24	1.83	NA	9.15	NA
Lan et al. (2014)	China	119.9	31.28	Humid subtropical	894	14.8	Mineral horizon	Cropland	8.29	14.3852	1.46	9.85284	NA	NA	NA	NA	NA	NA	NA	NA	NA	8.31091	489.6	58.9105	1.38727	NA	0.781818	0.880909	4.16636	NA	NA	NA	NA	NA
Lan et al. (2014)	China	119.43	33.72	Humid subtropical	1198	15.7	Mineral horizon	Cropland	6.2	14.9072	1.35	11.0424	NA	NA	NA	NA	NA	NA	NA	NA	NA	13.6224	89.28	6.55391	1.02727	NA	0.444545	0.309091	4.96273	NA	NA	NA	NA	NA
Lan et al. (2014)	China	119.9	31.28	Humid subtropical	1198	5.7	Mineral horizon	Cropland	6.2	148.74	13.4	11.1	NA	NA	NA	NA	NA	NA	NA	NA	NA	32.9714	100.514	3.04853	NA	NA	NA	NA	4.61429	NA	NA	NA	NA	1.3224
Lan et al. (2014)	China	119.43	33.72	Humid subtropical	894	14.8	Mineral horizon	Cropland	8.3	141.62	14.6	9.7	NA	NA	NA	NA	NA	NA	NA	NA	NA	4.60714	169.086	36.7008	NA	NA	NA	NA	6.56857	NA	NA	NA	NA	5.328
Lan et al. (2019)	Australia	142.97	-38.18	Continental	930	7.9	Mineral horizon	Grassland	6	58.8	6	9.8	NA	NA	NA	NA	540818	6.23273e+06	NA	NA	NA	NA	NA	NA	NA	NA	NA	NA	6.01	2.58	3.34	NA	NA	NA
Lan et al. (2019)	Australia	84.43	-33.73	Continental	930	7.9	Mineral horizon	Grassland	5.5	46.5	5	9.3	NA	NA	NA	NA	869273	8890000	NA	NA	NA	NA	NA	NA	NA	NA	NA	NA	6.8	2.46	4.35	NA	NA	NA
Landi et al. (1999)	Italy			Mediterranean	NA	NA	Mineral horizon		6.7	36.4	2.6	14	NA	19.1923	NA	NA	NA	NA	NA	NA	NA	0.960769	29.6846	30.8967	1.464	NA	NA	NA	NA	NA	NA	NA	NA	NA
Landi et al. (1999)	Italy			Mediterranean	NA	NA	Mineral horizon		7.2	8.6	0.8	10.75	NA	4.96692	NA	NA	NA	NA	NA	NA	NA	3.61	9.82231	2.72086	1.704	NA	NA	NA	NA	NA	NA	NA	NA	NA
Landi et al. (2006)	Italy			Mediterranean	831	14.4	Mineral horizon	Forest	5	37	2.1	17.619	NA	NA	NA	22.5357	NA	NA	NA	NA	NA	52.8	14.5199	0.274998	0.4584	NA	NA	NA	NA	NA	NA	NA	NA	NA
Lang et al. (2015)	China	126.63	47.4	Continental	550	1.5	Mineral horizon	Grassland	6.27	31.218	2.58	12.1	NA	NA	NA	NA	NA	NA	NA	NA	NA	35.7812	51.3625	1.43546	3.034	2.78	2.448	0.293	1.923	NA	NA	NA	NA	NA
Lang et al. (2015)	China	126.63	47.4	Continental	550	1.5	Mineral horizon	Cropland	6.25	22.8528	2.07	11.04	NA	NA	NA	NA	NA	NA	NA	NA	NA	26.85	58.3	2.17132	1.039	0.731	0.605	0.125	2.989	NA	NA	NA	NA	NA
Lang et al. (2019)	Canada	-112.47	54.1	Continental	463	1.9	Mineral horizon	Cropland	6.21	30.1	2.77	10.9	NA	NA	NA	NA	NA	NA	NA	NA	NA	1.69	14.6	8.63905	0.89	0.37	0.34	NA	4.73	NA	NA	NA	NA	NA
Lang et al. (2019)	Canada	-112.47	54.1	Continental	463	1.9	Mineral horizon	Cropland	6.05	37.4	2.84	13.2	NA	NA	NA	NA	NA	NA	NA	NA	NA	5.02	17.3	3.44622	1.78	0.73	0.68	NA	6.27	NA	NA	NA	NA	NA
Lang et al. (2019)	Canada	-112.47	54.1	Continental	463	1.9	Mineral horizon	Forest	5.25	54.6	3.72	14.7	NA	NA	NA	NA	NA	NA	NA	NA	NA	6.49	4.13	0.636364	4.32	3.45	3.39	NA	1.53	NA	NA	NA	NA	NA
Lang et al. (2019)	Canada	-112.47	54.1	Continental	463	1.9	Mineral horizon	Forest	5.81	41.4	3.15	13.2	NA	NA	NA	NA	NA	NA	NA	NA	NA	2.75	1.94	0.705455	2.72	2.59	2.57	NA	2.77	NA	NA	NA	NA	NA
Larsen et al. (2011)	Denmark	11.97	55.88	Marine west coast	613	8	Mineral horizon	Grassland	NA	NA	1.3058	NA	NA	25.7246	NA	NA	NA	NA	NA	NA	NA	2.3913	0.574638	0.240303	0.069188	NA	NA	NA	0.0758388	NA	NA	NA	NA	0.615446
Laughlin et al. (2009)	Northern Ireland	-5.72	54.3	Marine west coast	979	9.2	Mineral horizon	Grassland	6.3	49	NA	NA	NA	NA	NA	8.26558	NA	NA	NA	NA	NA	NA	NA	NA	1.34	NA	NA	0	1.56	0.78	0.78	NA	NA	0
Laungani and Knops (2012)	USA	-104.72	38.85	Continental	660	5.7	Mineral horizon	Unclassified	NA	NA	NA	NA	NA	NA	NA	NA	NA	NA	NA	NA	NA	NA	1.73	NA	1.51	1.75	1.28	0.14	0.47	NA	NA	NA	NA	NA
Laungani and Knops (2012)	USA	-104.72	38.85	Continental	660	5.7	Mineral horizon	Grassland	NA	NA	NA	NA	NA	NA	NA	NA	NA	NA	NA	NA	NA	NA	0.126	NA	1.84	1.99	1.42	0.49	0.57	NA	NA	NA	NA	NA
Laungani and Knops (2012)	USA	-104.72	38.85	Continental	660	5.7	Mineral horizon	Grassland	NA	NA	NA	NA	NA	NA	NA	NA	NA	NA	NA	NA	NA	NA	0.665	NA	2.07	2.16	1.49	0.4	0.66	NA	NA	NA	NA	NA
Laungani and Knops (2012)	USA	-104.72	38.85	Continental	660	5.7	Mineral horizon	Grassland	NA	NA	NA	NA	NA	NA	NA	NA	NA	NA	NA	NA	NA	NA	0.3738	NA	2.45	2.53	1.78	0.33	0.76	NA	NA	NA	NA	NA
Laungani and Knops (2012)	USA	-104.72	38.85	Continental	660	5.7	Mineral horizon	Grassland	NA	NA	NA	NA	NA	NA	NA	NA	NA	NA	NA	NA	NA	NA	1.325	NA	1.38	1.75	0.98	0.57	0.77	NA	NA	NA	NA	NA
Laungani and Knops (2012)	USA	-104.72	38.85	Continental	660	5.7	Mineral horizon	Forest	NA	NA	NA	NA	NA	NA	NA	NA	NA	NA	NA	NA	NA	NA	1.174	NA	2.02	2.33	1.49	0.49	0.84	NA	NA	NA	NA	NA
Laungani and Knops (2012)	USA	-104.72	38.85	Continental	660	5.7	Mineral horizon	Grassland	NA	NA	NA	NA	NA	NA	NA	NA	NA	NA	NA	NA	NA	NA	0.288	NA	2.14	2.6	1.74	0.93	0.86	NA	NA	NA	NA	NA
Laungani and Knops (2012)	USA	-104.72	38.85	Continental	660	5.7	Mineral horizon	Forest	NA	NA	NA	NA	NA	NA	NA	NA	NA	NA	NA	NA	NA	NA	0.575	NA	2.03	2.42	1.1	1.49	1.32	NA	NA	NA	NA	NA
LeDuc et al. (2007)	USA	-84.5	44.5	Continental	NA	6.3	Topsoil	Forest	3.53	27.5	1.09	25.37	124.3	13.7	9	NA	NA	NA	NA	NA	NA	NA	NA	NA	2.02	NA	2.73	0.6	0.18	NA	NA	NA	NA	NA
LeDuc et al. (2007)	USA	-84.5	44.5	Continental	NA	6.3	Topsoil	Forest	3.77	23.49	0.98	24	76	8.8	8.6	NA	NA	NA	NA	NA	NA	NA	NA	NA	1.8	NA	2.33	0.65	0.19	NA	NA	NA	NA	NA
LeDuc et al. (2007)	USA	-84.5	44.5	Continental	NA	6.3	Topsoil	Forest	3.54	26.54	1.13	23.59	86	11.5	7.4	NA	NA	NA	NA	NA	NA	NA	NA	NA	2.21	NA	2.23	0.2	0.25	NA	NA	NA	NA	NA
Lewis and Kaye (2012)	USA	-79.22	41.7	Marine west coast	1100	9.5	Organic horizon	Forest	NA	410	18.4	22.2826	NA	230	NA	NA	NA	NA	NA	NA	NA	119	22	0.184874	NA	NA	NA	NA	NA	NA	NA	NA	NA	NA
Lewis and Kaye (2012)	USA	-79.22	41.7	Marine west coast	1100	9.5	Organic horizon	Forest	NA	441	20.7	21.3043	NA	577	NA	NA	NA	NA	NA	NA	NA	486	135	0.277778	NA	NA	NA	NA	NA	NA	NA	NA	NA	NA
Li and Lang (2014)	China	126.63	47.4	Continental	550	1.6	Mineral horizon	Cropland	5.11	16	1.64	9.7561	NA	NA	NA	NA	NA	NA	NA	NA	NA	16.0571	120.814	7.52402	1.237	0.789	0.675	0.114	4.638	NA	NA	NA	NA	425.829
Li and Lang (2014)	China	126.63	47.43	Continental	550	1.6	Mineral horizon	Grassland	6.02	20	2.05	9.7561	NA	NA	NA	NA	NA	NA	NA	NA	NA	23.7286	66.3036	2.79425	2.39	1.51	1.398	0.112	1.434	NA	NA	NA	NA	274.8
Li et al. (2017)	China	108.27	25.1	Humid subtropical	1422	19.5	Mineral horizon	Forest	5.7	24.35	1.69	17.23	NA	NA	NA	NA	NA	NA	NA	NA	NA	NA	NA	NA	2.56	3.185	3.23	0.275	0.69	NA	NA	0.54	NA	NA
Li et al. (2017)	China	108.02	25.13	Humid subtropical	1422	19.5	Mineral horizon	Forest	6.35	41.02	3.53	13.54	NA	NA	NA	NA	NA	NA	NA	NA	NA	NA	NA	NA	4.286	2.161	2.23	3.72	7.25	NA	NA	1.5	NA	NA
Li et al. (2018)	China	124.81	43.51	Continental	573	7.2	Mineral horizon	Cropland	6.2	13.2	1.3	10.1538	NA	NA	NA	NA	NA	NA	NA	NA	NA	NA	NA	NA	1.784	NA	1.651	0.659	1.556	0.008	1.548	0.002	0.937614	NA
Li et al. (2018)	China	108.35	25.03	Humid subtropical	1422	19.4	Mineral horizon	Forest	7.38	70.0013	3.79	18.47	2405.8	175.4	13.7161	NA	NA	NA	NA	NA	NA	0.83	34.66	41.759	12.1	NA	5.51	2.03	14.8	NA	NA	0.8	NA	NA
Li et al. (2018)	China	108.35	25.03	Humid subtropical	1422	19.5	Mineral horizon	Cropland	7.03	16.456	1.7	9.68	529.42	37.72	14.0355	NA	NA	NA	NA	NA	NA	3.62	11.16	3.08287	8.04	NA	4.35	0.58	7.25	NA	NA	1.16	NA	NA
Li et al. (2018)	China	108.35	25	Humid subtropical	1422	19.5	Mineral horizon	Cropland	5.99	20.444	1.9	10.76	549.08	33.36	16.4592	NA	NA	NA	NA	NA	NA	2.94	11.5	3.91156	2.61	NA	2.46	0.145	5.58	NA	NA	1.38	NA	NA
Li et al. (2019)	China	119.89	30.36	Humid subtropical	1350	16.2	Mineral horizon	Cropland	5.53	29.42	1.46	20.1507	NA	NA	NA	NA	NA	NA	NA	NA	NA	12.2188	14.1438	1.15754	NA	NA	NA	NA	34.5	0.39	34.7	NA	NA	75.4687
Li et al. (2019)	China	120.05	30.4	Humid subtropical	1350	16.2	Mineral horizon	Cropland	5.29	20.3	1.26	16.1111	NA	NA	NA	NA	NA	NA	NA	NA	NA	10.8875	11.5	1.05626	NA	NA	NA	NA	25.1	0.32	24.7	NA	NA	79.3902
Li et al. (2020)	China	11.75	29.43	Humid subtropical	1200	16.7	Mineral horizon	Cropland	NA	NA	NA	NA	NA	NA	NA	NA	NA	NA	NA	NA	NA	32.1429	49.86	1.5512	1.02	NA	8.35	4.85	1.03	NA	NA	NA	NA	18.91
Liimatainen et al. (2018)	Iceland	23.93	63.9	Continental	NA	NA	Organic horizon	Unclassified	NA	316.125	20.3952	15.5	319.4	NA	NA	NA	NA	NA	NA	NA	NA	NA	NA	NA	3.47	NA	NA	NA	0.71	NA	NA	NA	NA	1.6116
Liimatainen et al. (2018)	Iceland	-21.77	64.57	Continental	NA	NA	Organic horizon	Cropland	NA	327.726	21.1436	15.5	561.7	NA	NA	NA	NA	NA	NA	NA	NA	NA	NA	NA	7	NA	NA	NA	0.24	NA	NA	NA	NA	1.78678
Liimatainen et al. (2018)	Finland	23.52	60.9	Continental	NA	NA	Organic horizon	Forest	NA	292.923	11.4872	25.5	176.2	NA	NA	NA	NA	NA	NA	NA	NA	NA	NA	NA	2.65	NA	NA	NA	0.76	NA	NA	NA	NA	3.83562
Liimatainen et al. (2018)	Finland	23.93	63.9	Continental	NA	NA	Organic horizon	Forest	NA	530.742	28.6888	18.5	737.9	NA	NA	NA	NA	NA	NA	NA	NA	NA	NA	NA	3.59	NA	NA	NA	1.12	NA	NA	NA	NA	5.64061
Liimatainen et al. (2018)	Sweden	23.73	63.87	Continental	NA	NA	Organic horizon	Forest	NA	530.742	20.4132	26	473.6	NA	NA	NA	NA	NA	NA	NA	NA	NA	NA	NA	4	NA	NA	NA	NA	NA	NA	NA	NA	17.8082
Liimatainen et al. (2018)	Finland	24.35	64.1	Continental	NA	NA	Organic horizon	Unclassified	NA	287.123	13.3546	21.5	748.9	NA	NA	NA	NA	NA	NA	NA	NA	NA	NA	NA	2.29	NA	NA	NA	3	NA	NA	NA	NA	18.7215
Liimatainen et al. (2018)	Finland	24.35	64.1	Continental	NA	NA	Organic horizon	Cropland	NA	287.123	12.761	22.5	605.7	NA	NA	NA	NA	NA	NA	NA	NA	NA	NA	NA	4.94	NA	NA	NA	1.12	NA	NA	NA	NA	20.8333
Liimatainen et al. (2018)	Finland	12.15	58.38	Continental	NA	NA	Organic horizon	Unclassified	NA	272.622	10.6911	25.5	726.9	NA	NA	NA	NA	NA	NA	NA	NA	NA	NA	NA	4.71	NA	NA	NA	0.71	NA	NA	NA	NA	46.3144
Liimatainen et al. (2018)	Finland	-21.77	64.57	Continental	NA	NA	Organic horizon	Forest	NA	553.944	24.6197	22.5	561.7	NA	NA	NA	NA	NA	NA	NA	NA	NA	NA	NA	3	NA	NA	NA	4.41	NA	NA	NA	NA	97.9452
Liimatainen et al. (2018)	Finland	23.93	63.9	Continental	NA	NA	Organic horizon	Forest	NA	495.94	28.3394	17.5	462.6	NA	NA	NA	NA	NA	NA	NA	NA	NA	NA	NA	7.23	NA	NA	NA	7.12	NA	NA	NA	NA	117.26
Liimatainen et al. (2018)	Finland	23.93	63.9	Continental	NA	NA	Organic horizon	Cropland	NA	501.74	29.5141	17	1949	NA	NA	NA	NA	NA	NA	NA	NA	NA	NA	NA	2.65	NA	NA	NA	3.17	NA	NA	NA	NA	148.194
Liu et al. (2015)	Australia	142.07	-38.32	Continental	930	7.9	Mineral horizon	Cropland	4.5	62	5.2	11.9231	NA	NA	NA	NA	NA	NA	NA	NA	NA	92	105	1.1413	NA	NA	NA	NA	43.2	29.8944	13.3056	NA	NA	NA
Liu et al. (2015)	Australia	142.07	-38.32	Continental	930	7.9	Mineral horizon	Cropland	4.5	62	5.2	11.9231	NA	NA	NA	NA	NA	NA	NA	NA	NA	100	140	1.4	NA	NA	NA	NA	59.9	41.4508	18.4492	NA	NA	NA
Liu et al. (2017)	China	125.55	44.2	Continental	1009	NA	Mineral horizon	Cropland	5.24	18.5112	1.62	11.4267	NA	NA	NA	NA	NA	NA	NA	NA	NA	NA	NA	NA	0.603333	NA	0	0.03	2.11667	0.08	2.03667	0.01	NA	NA
Liu et al. (2018)	China	125.55	44.2	Continental	520	4.4	Mineral horizon	Cropland	5.31	17.052	1.47	11.6	NA	NA	NA	NA	NA	NA	NA	NA	NA	NA	NA	NA	0.73	NA	1.28	0.01	2.54	0.79	1.75	0.02	1.36719	NA
Liu et al. (2018)	China	125.55	44.2	Continental	520	4.4	Mineral horizon	Cropland	5.24667	19.9408	1.76	11.33	NA	NA	NA	NA	NA	NA	NA	NA	NA	NA	NA	NA	0.73	NA	0.53	4.11	8.28	6.53	1.75	0.02	3.30189	NA
Liu et al. (2018)	China	125.55	44.2	Continental	520	4.4	Mineral horizon	Cropland	5.24	18.2214	1.59	11.46	NA	NA	NA	NA	NA	NA	NA	NA	NA	NA	NA	NA	0.56	NA	0	0.02	2.02	0.08	1.94	0.01	NA	NA
Liu et al. (2019)	China	118.13	25.6	Humid subtropical	1788	17.5	Mineral horizon	Cropland	5.18	17.1743	1.43	12.01	NA	NA	NA	NA	NA	NA	NA	NA	NA	NA	NA	NA	5.42	NA	3.26	NA	1.53	0.02	1.51	0	0.46319	NA
Liu et al. (2019)	China	105.47	31.3	Humid subtropical	863	17.3	Mineral horizon	Cropland	7.83	14.884	1.22	12.2	NA	NA	NA	NA	NA	NA	NA	NA	NA	NA	NA	NA	4.84	NA	0.34	0.09	14.54	NA	14.54	0.01	NA	NA
Liu et al. (2019)	China	112.95	22.05	Humid subtropical	1309	15.6	Mineral horizon	Cropland	6.21	14.84	1.4	10.6	NA	NA	NA	NA	346000000	97200000	NA	NA	NA	8.845	155.183	17.5448	NA	NA	NA	NA	15.9	9.68667	6.32	NA	NA	0.364625
Liu et al. (2019)	China	119.92	31	Humid subtropical	2365	22	Mineral horizon	Cropland	4.89	14.896	2.66	5.6	NA	NA	NA	NA	74500000	44200000	NA	NA	NA	221.133	84.7333	0.383178	NA	NA	NA	NA	2.19	1.49333	0.661333	NA	NA	0.838304
Liu et al. (2020)	China	118.13	25.63	Humid subtropical	1788	17.5	Mineral horizon	Cropland	5.18	17.1743	1.43	12.01	NA	NA	NA	NA	NA	NA	NA	NA	NA	NA	NA	NA	2.57	NA	NA	NA	NA	NA	5.23	NA	NA	NA
Liu et al. (2020)	China	105.47	31.27	Humid subtropical	863	17.3	Mineral horizon	Cropland	7.83	14.884	1.22	12.2	NA	NA	NA	NA	NA	NA	NA	NA	NA	NA	NA	NA	6.77	NA	0	0.08	NA	NA	15.75	NA	NA	NA
Liu et al. (2020)	China	108.9	34.6	Semi-arid	533	13.6	Mineral horizon	Cropland	8.72	4.96	0.56	9.66	NA	NA	NA	NA	9.77237e+07	6.60693e+06	1.8197e+07	5.24807e+09	NA	1.94	3.76	1.93814	0.82	NA	1.62	0.04	16.57	0.06	6.51	0.18	4.01852	NA
Liu et al. (2020)	China	108.9	34.6	Semi-arid	533	13.6	Mineral horizon	Cropland	8.42	5.16	0.85	6.11	NA	NA	NA	NA	3.63078e+07	151356	1.09648e+07	3.46737e+09	NA	1.26	12.93	10.2619	0.45	NA	0	0.071	3.84	0.008	3.84	0.002	NA	NA
Lteif et al. (2010)	Canada	-71.74	45.68	Continental	1138	4.4	Mineral horizon	Forest	5.6	30	NA	NA	810.5	141	5.74823	NA	NA	NA	NA	NA	NA	2.4	1	0.416667	3.99	NA	NA	NA	1.18	NA	NA	NA	NA	NA
Luxhøi et al. (2003)	Denmark			Marine west coast	742	9.3	Mineral horizon	Grassland	NA	NA	NA	NA	NA	NA	NA	NA	NA	NA	NA	NA	NA	NA	NA	NA	1.93	1.80333	NA	NA	5.85667	NA	NA	NA	NA	NA
Luxhøi et al. (2006)	Denmark			Marine west coast	754	7.8	Mineral horizon	Cropland	7	13.3	1.8	7.38889	NA	NA	NA	116.333	NA	NA	NA	NA	NA	NA	NA	NA	9.46667	NA	NA	NA	NA	NA	NA	NA	NA	NA
Luxhøi et al. (2006)	Denmark			Marine west coast	NA	7.8	Mineral horizon	Cropland	7	13.3	1.8	7.38889	NA	NA	NA	97.3333	NA	NA	NA	NA	NA	NA	NA	NA	12.7667	NA	NA	NA	NA	NA	NA	NA	NA	NA
LuxhØi et al. (2008a)	Australia	-97.81	31.1	Mediterranean	457	17.8	Mineral horizon	Cropland	5.5	6.6	0.6	11	145.25	NA	NA	25.425	NA	NA	NA	NA	NA	NA	NA	NA	5.75	5.525	NA	NA	NA	NA	NA	NA	NA	NA
LuxhØi et al. (2008a)	Australia	-97.81	31.1	Mediterranean	457	17.8	Mineral horizon	Cropland	5.5	6.6	0.6	11	114.5	NA	NA	18.525	NA	NA	NA	NA	NA	NA	NA	NA	5.95	5.8	NA	NA	NA	NA	NA	NA	NA	NA
LuxhØi et al. (2008a)	Australia	-97.81	31.1	Mediterranean	457	17.8	Mineral horizon	Cropland	5.5	6.6	0.6	11	143	NA	NA	25.775	NA	NA	NA	NA	NA	NA	NA	NA	6.025	5.975	NA	NA	NA	NA	NA	NA	NA	NA
Luxhøi et al. (2008b)	Australia			Mediterranean	460	17.8	Mineral horizon	Unclassified	5.5	6.6	0.6	11	635.287	NA	NA	5.6675	NA	NA	NA	NA	NA	NA	NA	NA	0.978	0.43875	NA	NA	0.495	NA	NA	NA	NA	NA
Ma et al. (2020)	UK	-0.62	52	Continental	NA	NA	Mineral horizon	Cropland	7.2	3.7	0.7	5.28571	365	42.3	8.62884	NA	NA	NA	NA	NA	NA	1.4	5.1	3.64286	3.68	NA	NA	NA	1.67	NA	NA	NA	NA	NA
Mack and Antonio (2003)	USA	-155.55	19.1	Tropical	1500	20	Topsoil	Grassland	NA	72.3	4.2	17.36	NA	NA	NA	44	NA	NA	NA	NA	NA	NA	NA	NA	5.65	NA	6.28	NA	0.65	NA	NA	NA	NA	NA
Mack and Antonio (2003)	USA	-155.55	19.1	Tropical	1500	20	Topsoil	Forest	NA	102.1	6.1	16.86	NA	NA	NA	50	NA	NA	NA	NA	NA	NA	NA	NA	4.88	NA	2.66	NA	0.69	NA	NA	NA	NA	NA
Mack and Antonio (2003)	USA	-155.55	19.1	Tropical	1500	20	Topsoil	Forest	NA	91.6	6.9	13.25	NA	NA	NA	47	NA	NA	NA	NA	NA	NA	NA	NA	2.55	NA	1.7	NA	1.3	NA	NA	NA	NA	NA
Mack and Antonio (2003)	USA	-155.55	19.1	Tropical	1500	20	Topsoil	Grassland	NA	80	4.2	19.69	NA	NA	NA	46	NA	NA	NA	NA	NA	NA	NA	NA	4	NA	1.89	NA	1.43	NA	NA	NA	NA	NA
Maestrini et al. (2014)	Switzerland			Marine west coast	1618	9.2	Mineral horizon	Forest	5.72	35.6	2.93	12.1	363.568	NA	NA	NA	NA	NA	NA	NA	NA	1.53	56.85	37.1569	1.75573	NA	NA	NA	0.977452	NA	NA	NA	NA	NA
Mao et al. (2019)	China	100.28	37.47	Continental	460	-3.3	Topsoil	Grassland	6	145.2	14.1	10.2979	NA	NA	NA	NA	310000000	320000000	NA	NA	NA	NA	NA	NA	6.5	7.8	7.01	NA	1.62	NA	NA	NA	NA	NA
Mao et al. (2019)	China	100.28	37.47	Continental	460	-3.3	Topsoil	Grassland	6	145.2	13.7	10.5985	NA	NA	NA	NA	240000000	150000000	NA	NA	NA	NA	NA	NA	9.46	7.6626	6.8	NA	1.73	NA	NA	NA	NA	NA
Mao et al. (2019)	China	100.28	37.47	Continental	460	-3.3	Topsoil	Grassland	6	145.2	11.2	12.9643	NA	NA	NA	NA	4.1e+08	360000000	NA	NA	NA	NA	NA	NA	6.27	7.5867	6.09	NA	2.12	NA	NA	NA	NA	NA
Mao et al. (2019)	China	100.28	37.47	Continental	460	-3.3	Topsoil	Grassland	6	145.2	13.2	11	NA	NA	NA	NA	790000000	600000000	NA	NA	NA	NA	NA	NA	5.44	4.5696	3.19	NA	3.21	NA	NA	NA	NA	NA
Masse et al. (2016)	Canada	-111.22	56.7	Continental	418.6	1	Mineral horizon	Forest	6	3.54	0.37	9.3	459	NA	NA	NA	NA	NA	NA	NA	NA	NA	NA	NA	0.474178	0.500704	0.267606	0.0909624	0.0839202	0.558685	NA	NA	NA	NA
Masse et al. (2016)	Canada	-111.22	56.7	Continental	418.6	1	Mineral horizon	Forest	6.5	71	4	17.7	1416	NA	NA	NA	NA	NA	NA	NA	NA	NA	NA	NA	3.27056	3.01623	3.06169	1.00649	1.84848	2.40043	NA	NA	NA	NA
Masse et al. (2016)	Canada	-111.22	56.7	Continental	418.6	1	Mineral horizon	Forest	6.6	79.8	3.6	22.4	1386	NA	NA	NA	NA	NA	NA	NA	NA	NA	NA	NA	2.71496	2.71321	3.67235	6.60701	5.24337	7.75758	NA	NA	NA	NA
Masse et al. (2016)	Canada	-111.22	56.7	Continental	418.6	1	Mineral horizon	Forest	7.1	82.2	4.4	19.1	1160	NA	NA	NA	NA	NA	NA	NA	NA	NA	NA	NA	1.38679	1.41973	2.66903	10.9701	9.09119	12.6462	NA	NA	NA	NA
Matejek et al. (2010)	Germany	10.93	48.4	Marine west coast	1161	8.2	Mineral horizon	Forest	3.25	32	2	19	134.733	9.65556	16	NA	NA	NA	NA	NA	NA	0.6	15.1556	25.2593	0.277778	0.222222	0.222222	0.2	0.344444	NA	NA	NA	NA	NA
Matejek et al. (2010)	Germany	10.93	48.4	Marine west coast	1161	8.2	Organic horizon	Forest	3.05	480	20	25	158.472	14.1667	13	NA	NA	NA	NA	NA	NA	12.5833	20.375	1.61921	0.694444	0.5	0.5	0.291667	0.458333	NA	NA	NA	NA	NA
Matejek et al. (2010)	Germany	11.18	48.5	Marine west coast	933	7.7	Mineral horizon	Forest	3.5	35	2	16.7	82.6909	7.30909	12	NA	NA	NA	NA	NA	NA	0.534545	0.929091	1.7381	0.292727	0.0509091	0.114545	0.0127273	0.0763636	NA	NA	NA	NA	NA
Mathieu et al. (2006)	France	5.1	47.13	Marine west coast	732	11	Mineral horizon	Cropland	7.1	8	0.8	10	NA	NA	NA	NA	NA	NA	NA	NA	NA	90	170	1.88889	1.12	NA	3.49	0.34	3.68	NA	NA	NA	NA	8.1
Matson et al. (2009)	Canada	-106.33	54.1	Continental	586.5	0.57	Mineral horizon	Forest	5.6	8.2	NA	NA	NA	NA	NA	NA	NA	NA	NA	NA	NA	1.945	0.1	0.0514139	0.884	NA	NA	NA	0.04	NA	NA	NA	NA	0.202943
McGeough et al. (2016)	UK			Marine west coast	NA	NA	Mineral horizon	Unclassified	6.22	38	3.3	11.5152	NA	NA	NA	NA	NA	NA	NA	NA	NA	NA	NA	NA	1.78	6.265	1.345	0.412	6.095	0.418	5.678	0.004	4.22156	NA
McKinley et al. (2008)	USA	-96.58	39.1	Humid subtropical	835	13	Mineral horizon	Forest	7.3	40.3	3.4	11.8	1367	175	7.81143	NA	NA	NA	NA	NA	NA	1.48	1.34	0.905405	2.78	NA	NA	NA	0.57	NA	NA	NA	NA	NA
McKinley et al. (2008)	USA	-96.58	39.1	Humid subtropical	835	13	Mineral horizon	Grassland	7.6	32.5	2.9	11.2	1128	164	6.87805	NA	NA	NA	NA	NA	NA	2.08	1.41	0.677885	2.96	NA	NA	NA	0.88	NA	NA	NA	NA	NA
McMillan et al. (2007)	Canada	-111.22	56.65	Continental	455	-1	Organic horizon	Forest	5.38	164.9	9.2	18.3	831	47.6	18	0.075	NA	NA	NA	NA	NA	NA	NA	NA	3.11	NA	NA	NA	0.41	NA	NA	NA	NA	NA
Merila et al. (2002)	Finland	21.25	63.3	Continental	691	5.1	Organic horizon	Forest	NA	505.8	NA	NA	NA	NA	NA	NA	NA	NA	NA	NA	NA	98.0241	18.0065	0.183695	8.61884	3.82385	NA	NA	NA	NA	NA	NA	NA	NA
Merila et al. (2002)	Finland	21.25	63.3	Continental	691	5.1	Organic horizon	Forest	NA	504.64	NA	NA	NA	NA	NA	NA	NA	NA	NA	NA	NA	59.8503	0	NA	10.0928	6.25249	NA	NA	NA	NA	NA	NA	NA	NA
Merila et al. (2002)	Finland	21.25	63.3	Continental	691	5.1	Organic horizon	Forest	NA	492.459	NA	NA	NA	NA	NA	NA	NA	NA	NA	NA	NA	32.9948	0	NA	10.2136	7.47553	NA	NA	NA	NA	NA	NA	NA	NA
Merila et al. (2002)	Finland	21.25	63.3	Continental	691	5.1	Organic horizon	Forest	NA	523.202	NA	NA	NA	NA	NA	NA	NA	NA	NA	NA	NA	51.9016	0	NA	11.5314	8.14102	NA	NA	NA	NA	NA	NA	NA	NA
Merila et al. (2002)	Finland	21.25	63.3	Continental	691	5.1	Organic horizon	Forest	NA	491.299	NA	NA	NA	NA	NA	NA	NA	NA	NA	NA	NA	38.0266	0	NA	11.1918	9.36908	NA	NA	NA	NA	NA	NA	NA	NA
Meyer et al. (2006)	Russia	72.4	55.2	Continental	395	-0.5	Mineral horizon	Forest	4.2	16	1	11.5	NA	NA	NA	9.76	NA	NA	NA	NA	NA	2.1	0.7	0.333333	2.5	NA	NA	NA	NA	NA	NA	NA	NA	NA
Meyer et al. (2006)	Russia	68.62	58.3	Continental	395	-0.5	Organic horizon	Forest	NA	198	9	21.61	NA	NA	NA	139.8	NA	NA	NA	NA	NA	33.1	1.2	0.0362538	3.96	NA	NA	NA	NA	NA	NA	NA	NA	NA
Meyer et al. (2006)	Russia	68.62	58.3	Continental	408	-6.83	Organic horizon	Forest	NA	241	8	31.1	NA	NA	NA	126.8	NA	NA	NA	NA	NA	5	0.3	0.06	5.42	NA	NA	NA	NA	NA	NA	NA	NA	NA
Meyer et al. (2006)	Russia	78.13	65.92	Continental	408	-6.83	Mineral horizon	Forest	3.9	16	1	21.5	NA	NA	NA	13.01	NA	NA	NA	NA	NA	0.9	0.2	0.222222	6.25	NA	NA	NA	NA	NA	NA	NA	NA	NA
Meyer et al. (2006)	Russia	78.13	65.92	Continental	270	1.6	Mineral horizon	Grassland	7.1	31	3	12.3	NA	NA	NA	29.3	NA	NA	NA	NA	NA	0.9	0.8	0.888889	8.54	NA	NA	NA	NA	NA	NA	NA	NA	NA
Meyer et al. (2006)	Russia	74.97	67.92	Continental	319	0.75	Mineral horizon	Grassland	6.7	55	5	12.2	NA	NA	NA	26	NA	NA	NA	NA	NA	0.8	NA	NA	9.58	NA	NA	NA	NA	NA	NA	NA	NA	NA
Meyer et al. (2006)	Russia	73.72	53.72	Continental	319	0.75	Mineral horizon	Forest	5.6	51	4	14.4	NA	NA	NA	48.8	NA	NA	NA	NA	NA	4.1	0.4	0.097561	11.25	NA	NA	NA	NA	NA	NA	NA	NA	NA
Meyer et al. (2006)	Russia	72.4	55.2	Continental	319	0.75	Organic horizon	Grassland	NA	124	9	13.4	NA	NA	NA	87.8	NA	NA	NA	NA	NA	8.8	3.6	0.409091	20.6	NA	NA	NA	NA	NA	NA	NA	NA	NA
Meyer et al. (2006)	Russia	72.4	55.2	Continental	319	0.75	Organic horizon	Forest	NA	277	15	18.4	NA	NA	NA	286	NA	NA	NA	NA	NA	62.5	0.5	0.008	22.1	NA	NA	NA	NA	NA	NA	NA	NA	NA
Meyer et al. (2006)	Russia	72.4	55.2	Arctic	341	-7.91	Organic horizon	Forest	NA	389	12	33.7	NA	NA	NA	416.3	NA	NA	NA	NA	NA	11.6	1.1	0.0948276	1.46	NA	NA	NA	NA	NA	NA	NA	NA	NA
Meyer et al. (2006)	Russia	74.97	67.92	Arctic	341	-7.91	Mineral horizon	Forest	3.6	55	2	20.5	NA	NA	NA	42.3	NA	NA	NA	NA	NA	1.3	0.4	0.307692	10.2	NA	NA	NA	NA	NA	NA	NA	NA	NA
Miller et al. (2009)	USA	-118.67	36.6	Mediterranean	1510	15.5	Mineral horizon	Grassland	4.85	151	9	16.5	1903.64	147.667	12.8914	NA	NA	NA	NA	NA	NA	11.0485	0.184848	0.0167307	3.41515	NA	NA	NA	0.0150909	NA	NA	NA	NA	19.8857
Miller et al. (2009)	USA	-118.64	36.6	Mediterranean	954	15.5	Mineral horizon	Grassland	4.85	124	8	16	2515.91	171.333	14.6843	NA	NA	NA	NA	NA	NA	0.627273	0.481818	0.768116	4.50455	NA	NA	NA	NA	NA	NA	NA	NA	NA
Minick et al. (2015)	USA	-77.43	35.22	Humid subtropical	1252	16.5	Mineral horizon	Forest	NA	62	2.33333	26.5167	NA	NA	NA	NA	NA	NA	NA	NA	NA	3.155	0.258333	0.0818806	1.84821	2.02517	NA	NA	0.143625	NA	NA	NA	NA	NA
Minick et al. (2015)	USA	-77.43	35.22	Humid subtropical	1252	16.5	Mineral horizon	Forest	NA	71.8333	2.8	26.8167	NA	NA	NA	NA	NA	NA	NA	NA	NA	3.31	0.431667	0.130413	1.79458	1.90205	NA	NA	0.151563	NA	NA	NA	NA	NA
Minick et al. (2016)	USA	-80.16	36.64	Humid subtropical	1170.7	16.9	Topsoil	Forest	4.7	19	0.6	32	NA	NA	NA	NA	NA	NA	NA	NA	NA	NA	NA	NA	0.86	0.97	NA	NA	0.022	NA	NA	0.0265	NA	210
Minick et al. (2016)	USA	-80.16	36.64	Humid subtropical	1170.7	16.9	Topsoil	Forest	4.7	19	0.6	32	NA	NA	NA	NA	NA	NA	NA	NA	NA	NA	NA	NA	1.046	1.156	NA	NA	0.024	NA	NA	0.172	NA	210
Minick et al. (2016)	USA	-78.59	34.83	Humid subtropical	1159.3	13	Topsoil	Forest	4.8	22	1.1	21	NA	NA	NA	NA	NA	NA	NA	NA	NA	NA	NA	NA	3.3	2.46	NA	NA	0.37	NA	NA	0.85	NA	665
Minick et al. (2016)	USA	-78.59	34.83	Humid subtropical	1159.3	13	Topsoil	Forest	4.8	22	1.1	21	NA	NA	NA	NA	NA	NA	NA	NA	NA	NA	NA	NA	3.65	4.49	NA	NA	0.11	NA	NA	0.053	NA	NA
Mishra et al. (2005)	New Zealand	22.37	54.4	Marine west coast	796	10.4	Mineral horizon	Grassland	5.7	38.7	3.3	11.7273	1835	282	6.50709	NA	NA	NA	NA	NA	NA	NA	NA	NA	1.7	NA	NA	NA	NA	NA	NA	NA	NA	NA
Mishra et al. (2005)	New Zealand	175.5	-40.3	Marine west coast	728	11	Mineral horizon	Grassland	5.5	34.4	2.6	13.2308	1214	288	4.21528	NA	NA	NA	NA	NA	NA	NA	NA	NA	2.24	NA	NA	NA	NA	NA	NA	NA	NA	NA
Mishra et al. (2005)	New Zealand	175.92	-40.4	Marine west coast	728	11	Mineral horizon	Grassland	5.5	40	3.4	11.7647	1944	360	5.4	NA	NA	NA	NA	NA	NA	NA	NA	NA	2.34	NA	NA	NA	NA	NA	NA	NA	NA	NA
Mishra et al. (2005)	New Zealand	171.72	-43.8	Marine west coast	1086	12	Mineral horizon	Grassland	5.7	36	3.3	10.9091	2029	397	5.11083	NA	NA	NA	NA	NA	NA	NA	NA	NA	2.38	NA	NA	NA	NA	NA	NA	NA	NA	NA
Mishra et al. (2005)	New Zealand	172.45	-43.7	Marine west coast	1086	12	Mineral horizon	Grassland	5.8	59.2	5.5	10.7636	2610.2	579	4.50812	NA	NA	NA	NA	NA	NA	NA	NA	NA	3.02	NA	NA	NA	NA	NA	NA	NA	NA	NA
Mishra et al. (2005)	New Zealand	22.2	55.2	Marine west coast	1289	10.1	Mineral horizon	Grassland	5.8	66.4	5.2	12.7692	2742.72	554	4.95076	NA	NA	NA	NA	NA	NA	NA	NA	NA	3.14	NA	NA	NA	NA	NA	NA	NA	NA	NA
Morse et al. (2013)	USA	-76.16	35.9	Humid subtropical	1330	16.6	Organic horizon	Cropland	3.8	130	5.2	25	NA	NA	NA	NA	NA	NA	NA	NA	NA	0.359551	1.79775	5	NA	NA	NA	NA	NA	NA	NA	NA	NA	0.0350562
Morse et al. (2013)	USA	-76.16	35.9	Humid subtropical	1330	16.6	Mineral horizon	Cropland	4.9	37	1.9	20	NA	NA	NA	NA	NA	NA	NA	NA	NA	0.15	3.08333	20.5556	NA	NA	NA	NA	NA	NA	NA	NA	NA	0.065
Morse et al. (2013)	USA	-76.16	35.9	Humid subtropical	1330	16.6	Mineral horizon	Cropland	4.2	50	2.5	20	NA	NA	NA	NA	NA	NA	NA	NA	NA	0.31	1.2	3.87097	NA	NA	NA	NA	NA	NA	NA	NA	NA	0.0714
Morse et al. (2013)	USA	-76.16	35.9	Humid subtropical	1330	16.6	Organic horizon	Forest	3.1	350	18	20	NA	NA	NA	NA	NA	NA	NA	NA	NA	1.92593	3.7037	1.92308	NA	NA	NA	NA	NA	NA	NA	NA	NA	16
Müller et al. (2011)	Northern Ireland			Marine west coast	846	9.1	Topsoil	Grassland	NA	NA	NA	NA	NA	NA	NA	NA	NA	NA	NA	NA	NA	NA	NA	NA	4.76	NA	0.88	0.08	0.09	0.02	0.07	0.01	0.0795455	NA
Müller et al. (2014)	Germany	8.69	50.5	Marine west coast	742	9.8	Mineral horizon	Grassland	6.2	66	4.4	10.4	NA	NA	NA	NA	NA	NA	NA	NA	NA	NA	NA	NA	2.9568	NA	2.88557	3.696e-05	15.792	1.008	14.784	0.057792	5.12343	NA
Munchmeyer et al. (2000)	Germany			Marine west coast	529	9.4	Organic horizon	Cropland	7.1	144	8.9	16.1798	2.38198	NA	NA	NA	NA	NA	NA	NA	NA	6.71831	4.19718	0.624738	2.96831	3.20423	NA	NA	NA	NA	NA	NA	NA	NA
Munchmeyer et al. (2000)	Germany			Marine west coast	529	9.4	Organic horizon	Grassland	7.3	224	16.7	13.4132	2.62189	NA	NA	NA	NA	NA	NA	NA	NA	6.71831	0.642857	0.0956873	4.875	4.08333	NA	NA	NA	NA	NA	NA	NA	NA
Murphy et al. (1998)	Australia	117.17	-32.1	Mediterranean	NA	NA	Mineral horizon	Cropland	NA	NA	0.559777	NA	NA	37.7175	NA	NA	NA	NA	NA	NA	NA	NA	NA	NA	0.415004	0.270019	NA	NA	NA	NA	NA	NA	NA	NA
Murphy et al. (1998)	Australia	117.17	-32.1	Mediterranean	NA	NA	Mineral horizon	Grassland	NA	NA	0.77	NA	NA	40.1128	NA	NA	NA	NA	NA	NA	NA	NA	NA	NA	0.578947	0.675439	NA	NA	NA	NA	NA	NA	NA	NA
Murphy et al. (1998)	Australia	117.17	-32.1	Mediterranean	NA	NA	Mineral horizon	Grassland	NA	NA	0.69011	NA	NA	42.4411	NA	NA	NA	NA	NA	NA	NA	NA	NA	NA	0.565149	0.732601	NA	NA	NA	NA	NA	NA	NA	NA
Murphy et al. (1999)	UK			Marine west coast	630	9.2	Mineral horizon	Cropland	7	7.3	1	7.3	NA	NA	NA	NA	NA	NA	NA	NA	NA	NA	NA	NA	0.78	NA	NA	NA	NA	NA	NA	NA	NA	NA
Murphy et al. (1999)	UK			Marine west coast	1035	NA	Mineral horizon	Grassland	5.5	65.8	5.6	11.75	NA	NA	NA	NA	NA	NA	NA	NA	NA	NA	NA	NA	1.43	NA	NA	NA	NA	NA	NA	NA	NA	NA
Murphy et al. (1999)	UK			Marine west coast	630	9.2	Mineral horizon	Grassland	5.4	34.2	2.4	14.25	NA	NA	NA	NA	NA	NA	NA	NA	NA	NA	NA	NA	1.43	NA	NA	NA	NA	NA	NA	NA	NA	NA
Murphy et al. (1999)	UK			Marine west coast	630	9.2	Mineral horizon	Grassland	6.9	16.9	2.1	8.05	NA	NA	NA	NA	NA	NA	NA	NA	NA	NA	NA	NA	2.01	NA	NA	NA	NA	NA	NA	NA	NA	NA
Murphy et al. (1999)	UK			Marine west coast	650	9.2	Mineral horizon	Cropland	6.6	14.7	1.9	7.74	NA	NA	NA	NA	NA	NA	NA	NA	NA	NA	NA	NA	2.05	NA	NA	NA	NA	NA	NA	NA	NA	NA
Murphy et al. (1999)	UK			Marine west coast	1035	NA	Topsoil	Grassland	5.5	81.8	6.3	12.98	NA	NA	NA	NA	NA	NA	NA	NA	NA	NA	NA	NA	2.12	NA	NA	NA	NA	NA	NA	NA	NA	NA
Murphy et al. (1999)	UK			Marine west coast	650	9.2	Mineral horizon	Grassland	6.4	20.7	2.5	8.28	NA	NA	NA	NA	NA	NA	NA	NA	NA	NA	NA	NA	2.57	NA	NA	NA	NA	NA	NA	NA	NA	NA
Murphy et al. (1999)	UK			Marine west coast	630	9.2	Mineral horizon	Grassland	6.9	20.2	2.1	9.62	NA	NA	NA	NA	NA	NA	NA	NA	NA	NA	NA	NA	2.6	NA	NA	NA	NA	NA	NA	NA	NA	NA
Murphy et al. (1999)	UK			Marine west coast	650	9.2	Mineral horizon	Grassland	5.6	39.5	4.1	9.63	NA	NA	NA	NA	NA	NA	NA	NA	NA	NA	NA	NA	3.09	NA	NA	NA	NA	NA	NA	NA	NA	NA
Murphy et al. (1999)	UK			Marine west coast	1035	NA	Topsoil	Grassland	5.3	96.1	8.6	11.17	NA	NA	NA	NA	NA	NA	NA	NA	NA	NA	NA	NA	3.29	NA	NA	NA	NA	NA	NA	NA	NA	NA
Murphy et al. (2015)	Ireland	-6.67	53.52	Marine west coast	917	10.3	Mineral horizon	Grassland	6.3	35	3.5	10	0.2196	NA	NA	12.8514	NA	NA	NA	NA	NA	NA	NA	NA	1.5	NA	NA	NA	NA	NA	NA	NA	NA	NA
Murphy et al. (2015)	Ireland	-8.24	52.17	Marine west coast	917	10.3	Mineral horizon	Grassland	5.5	47	5	9	0.214215	NA	NA	28.76	NA	NA	NA	NA	NA	NA	NA	NA	4.05714	NA	NA	NA	NA	NA	NA	NA	NA	NA
Muruganandam et al. (2010)	USA			Humid subtropical	1101	15.1	Mineral horizon	Cropland	NA	5.1	0.48	10.625	157	17.3	9.07514	NA	NA	NA	NA	NA	NA	NA	NA	NA	1.02	0.38	NA	0.113333	0.803333	NA	NA	NA	NA	NA
Muruganandam et al. (2010)	USA			Humid subtropical	1101	15.1	Mineral horizon	Cropland	NA	8	0.72	11.1111	183	23.8	7.68908	NA	NA	NA	NA	NA	NA	NA	NA	NA	1.4	0.72	NA	0.216667	1.09667	NA	NA	NA	NA	NA
Muruganandam et al. (2010)	USA			Humid subtropical	1101	15.1	Mineral horizon	Cropland	NA	12.5	1.1	11.3636	225	30.5	7.37705	NA	NA	NA	NA	NA	NA	NA	NA	NA	2.77	1.29667	NA	0.316667	1.44667	NA	NA	NA	NA	NA
Myrold and Posavatz (2007)	USA	-122.2	44.2	Marine west coast	NA	NA	Mineral horizon	Grassland	5.8	95	6.8	13.8	NA	NA	NA	NA	NA	NA	NA	NA	NA	NA	NA	NA	NA	NA	NA	NA	1.4	NA	NA	NA	NA	NA
Neill et al. (1999)	USA	-62.5	-10.5	Tropical	2200	25.6	Mineral horizon	Grassland	6.09	19.68	1.42	13.8592	NA	NA	NA	NA	NA	NA	NA	NA	NA	20.6	3.8	0.184466	2.99	2.94	NA	NA	0.01	NA	NA	NA	NA	NA
Neill et al. (1999)	USA	-62.5	-10.5	Tropical	2200	25.6	Mineral horizon	Grassland	5.69	19.3	1.26	15.3175	NA	NA	NA	NA	NA	NA	NA	NA	NA	29.5	2.6	0.0881356	0.53	0.5	NA	NA	0.19	NA	NA	NA	NA	NA
Neill et al. (1999)	USA	-62.5	-10.5	Tropical	2200	25.6	Mineral horizon	Grassland	6.62	16.24	1.1	14.7636	NA	NA	NA	NA	NA	NA	NA	NA	NA	17.9	7.8	0.435754	4.02	3.64	NA	NA	2.12	NA	NA	NA	NA	NA
Neill et al. (1999)	USA	-62.5	-10.5	Tropical	2200	25.6	Mineral horizon	Forest	4.94	16.08	1.3	12.3692	NA	NA	NA	NA	NA	NA	NA	NA	NA	10.2	11.6	1.13725	3.7	2.55	NA	NA	2.59	NA	NA	NA	NA	NA
Nelissen et al. (2015)	Belgium	3.77	51	Marine west coast	NA	NA	Mineral horizon	Cropland	6.45	8.7	0.775	11.25	NA	NA	NA	NA	NA	NA	NA	NA	NA	NA	NA	NA	0.7575	NA	0	0.086	NA	NA	0.8395	0.0165	NA	NA
Nelissen et al. (2012)	Belgium	3.28	51	Marine west coast	NA	NA	Mineral horizon	Cropland	4.98	7	1	9	NA	NA	NA	NA	NA	NA	NA	NA	NA	NA	NA	NA	0.82	NA	NA	NA	NA	NA	0.62	0.08	NA	NA
Niboyet et al. (2010)	France			Marine west coast	720	11.5	Mineral horizon	Grassland	8.5	2.46	0.23	10.6957	NA	16.1	NA	3.0793	NA	NA	NA	NA	NA	NA	NA	NA	1.2528	NA	NA	NA	0.726	NA	NA	NA	NA	NA
Nira (2003)	Japan			Continental	1117	7	Mineral horizon	Cropland	5.5	7	0.7	10	14	9	1.6	NA	NA	NA	NA	NA	NA	NA	NA	NA	0.7	NA	NA	NA	NA	NA	NA	NA	NA	NA
Nira (2003)	Japan			Continental	1117	7	Mineral horizon	Cropland	5	17	1.6	10	76	17	4.6	NA	NA	NA	NA	NA	NA	NA	NA	NA	1.2	NA	NA	NA	NA	NA	NA	NA	NA	NA
Nira (2003)	Japan			Continental	1117	7	Mineral horizon	Cropland	4.9	31	2.6	12	96	25	3.8	NA	NA	NA	NA	NA	NA	NA	NA	NA	1.5	NA	NA	NA	NA	NA	NA	NA	NA	NA
Nira (2003)	Japan			Continental	1117	7	Mineral horizon	Cropland	5.9	31	2.7	12	151	33	4.7	NA	NA	NA	NA	NA	NA	NA	NA	NA	4.2	NA	NA	NA	NA	NA	NA	NA	NA	NA
Nira (2003)	Japan			Continental	1117	7	Mineral horizon	Cropland	5	85	5.7	15	207	42	5	NA	NA	NA	NA	NA	NA	NA	NA	NA	5	NA	NA	NA	NA	NA	NA	NA	NA	NA
Nira (2003)	Japan			Continental	1117	7	Mineral horizon	Cropland	5.8	39	3.2	12	129	36	3.6	NA	NA	NA	NA	NA	NA	NA	NA	NA	6.1	NA	NA	NA	NA	NA	NA	NA	NA	NA
Nira and Hashimoto (1997)	Japan			Continental	1117	7	Mineral horizon	Cropland	6	26.26	2.6	10.1	NA	NA	NA	NA	NA	NA	NA	NA	NA	2.40588	29.549	12.282	8.73471	NA	NA	NA	NA	NA	NA	NA	NA	NA
Nira et al. (1996)	Japan			Continental	1117	7	Mineral horizon	Cropland	6.2	NA	2.4	NA	NA	NA	NA	NA	NA	NA	NA	NA	NA	1.5	7.5	5	5.57	6.29	NA	NA	6.43	NA	NA	NA	NA	NA
Nira et al. (1996)	Japan			Continental	1117	7	Mineral horizon	Cropland	6	NA	2.6	NA	NA	NA	NA	NA	NA	NA	NA	NA	NA	0	5.7	NA	5.99	7.99	NA	NA	6.72	NA	NA	NA	NA	NA
Nira et al. (1996)	Japan			Continental	1117	7	Mineral horizon	Cropland	6.2	NA	2.2	NA	NA	NA	NA	NA	NA	NA	NA	NA	NA	0	4.3	NA	3.88	4.43	NA	NA	8.34	NA	NA	NA	NA	NA
Nishio (1994)	Japan			Humid subtropical	1600	13.4	Mineral horizon	Cropland	5.8	25	2.3	10.8696	NA	NA	NA	NA	NA	NA	NA	NA	NA	56.0023	121.432	2.16835	11.1548	14.7235	NA	0.257391	10.3165	NA	NA	0.0598261	NA	NA
Nishio (1994)	Japan			Humid subtropical	1600	13.4	Mineral horizon	Cropland	5.8	25	2.3	10.8696	NA	NA	NA	NA	NA	NA	NA	NA	NA	12.9242	31.0628	2.40346	9.33217	17.6435	NA	5.34261	7.93391	NA	NA	0.326609	NA	NA
Nishio et al. (1985)	Japan			Continental	1117	7	Mineral horizon	Cropland	5.8	17.2	1.9	9.05263	NA	NA	NA	NA	NA	NA	NA	NA	NA	2.03788	21.0729	10.3406	1.94	NA	NA	NA	3.11	NA	NA	NA	NA	NA
Nishio et al. (1985)	Japan			Continental	1117	7	Mineral horizon	Cropland	5.8	17.2	1.9	9.05263	NA	NA	NA	NA	NA	NA	NA	NA	NA	0.53823	3.09731	5.75462	4	NA	NA	NA	3.23	NA	NA	NA	NA	NA
Norton and Firestone (1996)	USA	-85.5	44.37	Mediterranean	NA	NA	Topsoil	Forest	NA	NA	NA	NA	NA	NA	NA	NA	NA	NA	NA	NA	NA	3.3	4.5	1.36364	1.2	NA	0.8	0.5	1.3	NA	NA	NA	NA	NA
Pantelopoulos et al. (2016)	Denmark	12.3	55.67	Marine west coast	916	9.1	Mineral horizon	Cropland	6.8	16.6	1.8	8.9	NA	NA	NA	NA	NA	NA	NA	NA	NA	6.87219	25.801	3.75441	2.03063	0.80875	NA	NA	3.04313	NA	NA	NA	NA	NA
Parfitt et al. (2003)	New Zealand	176.27	-38.6	Marine west coast	1500	10	Mineral horizon	Grassland	4.7	70	4.1	17	NA	41	NA	NA	NA	NA	NA	NA	NA	NA	NA	NA	6.09143	NA	NA	NA	17.6886	NA	NA	NA	NA	NA
Parfitt et al. (2003)	New Zealand	176.27	-38.6	Marine west coast	1500	10	Organic horizon	Forest	4.4	415	19.5	21	NA	245	NA	NA	NA	NA	NA	NA	NA	NA	NA	NA	81.9	NA	NA	NA	23.4	NA	NA	NA	NA	NA
Parfitt et al. (2003)	New Zealand	176.27	-38.6	Marine west coast	1500	10	Mineral horizon	Forest	4.2	65	3.3	20	NA	41	NA	NA	NA	NA	NA	NA	NA	NA	NA	NA	8.67429	NA	NA	NA	24.6557	NA	NA	NA	NA	NA
Parfitt et al. (2003)	New Zealand	176.27	-38.6	Marine west coast	1500	10	Mineral horizon	Grassland	5	100	7	14	NA	92	NA	NA	NA	NA	NA	NA	NA	NA	NA	NA	19.1	NA	NA	NA	33.4	NA	NA	NA	NA	NA
Parfitt et al. (2003)	New Zealand	176.27	-38.6	Marine west coast	1500	10	Organic horizon	Forest	4.2	424	14.9	28	NA	285	NA	NA	NA	NA	NA	NA	NA	NA	NA	NA	163.261	NA	NA	NA	116.433	NA	NA	NA	NA	NA
Perakis and Hedin (2001)	Chile	-74.05	-42.5	Marine west coast	5500	7.2	Topsoil	Forest	NA	NA	9.83929	NA	NA	NA	NA	NA	NA	NA	NA	NA	NA	82.4176	NA	NA	41.5	NA	NA	NA	1.8	NA	NA	NA	NA	NA
Piper et al. (2015)	Canada	-107.28	51.2	Continental	376.9	3.5	Mineral horizon	Grassland	NA	NA	2.8	NA	NA	NA	NA	NA	NA	NA	NA	NA	NA	4.31	1.82	0.422274	5.56	NA	4.96	NA	2.44	NA	NA	NA	NA	NA
Piper et al. (2015)	Canada	-107.28	51.2	Continental	376.9	3.5	Mineral horizon	Grassland	NA	NA	4.1	NA	NA	NA	NA	NA	NA	NA	NA	NA	NA	4.16	1.14	0.274038	8.89	NA	8.27	NA	2.56	NA	NA	NA	NA	NA
Portier et al. (2019)	USA	-121.75	38	Mediterranean	325	15.6	Topsoil	Grassland	NA	81.6	6	13.6	NA	NA	NA	NA	NA	NA	NA	NA	NA	15.245	8.58	0.562807	47.25	NA	NA	NA	20.4	NA	NA	0.7925	NA	4.58
Portier et al. (2019)	USA	-121.75	38	Mediterranean	325	15.6	Topsoil	Grassland	NA	103.66	7.1	14.6	NA	NA	NA	NA	NA	NA	NA	NA	NA	6.36	28.25	4.44182	26.3775	NA	NA	NA	23.3	NA	NA	0.995	NA	7.98
Potthast et al. (2012a)	Ecuador	-79.07	-3.97	Tropical	2176	15.3	Mineral horizon	Grassland	5.1	58.75	3.09211	19	652.75	NA	6.3	9.9	NA	NA	NA	NA	21.925	NA	NA	NA	1.83207	1.73557	NA	NA	NA	NA	NA	NA	NA	NA
Potthast et al. (2012a)	Ecuador	-79.07	-3.97	Tropical	2176	15.3	Mineral horizon	Grassland	5.3	60.75	4.69112	12.95	1692	NA	5.575	23.475	NA	NA	NA	NA	25.525	NA	NA	NA	3.60161	3.39011	NA	NA	NA	NA	NA	NA	NA	NA
Potthast et al. (2012a)	Ecuador	-79.07	-3.97	Tropical	2176	15.3	Mineral horizon	Forest	4.2	64.5	3.66477	17.6	691.25	NA	4.975	67.3	NA	NA	NA	NA	27.7	NA	NA	NA	4.15952	3.55802	NA	NA	NA	NA	NA	NA	NA	NA
Potthast et al. (2012a)	Ecuador	-79.07	-3.97	Tropical	2176	15.3	Organic horizon	Forest	5.35	435	19.2478	22.6	3470.5	NA	5.3	NA	NA	NA	NA	NA	8.65	NA	NA	NA	20.9801	NA	NA	NA	NA	NA	NA	NA	NA	NA
Potthast et al. (2012b)	Ecuador	-79.07	-3.97	Tropical	2176	15.3	Mineral horizon	Grassland	5.275	58.725	4.5	13.05	1645	280	5.875	NA	NA	NA	NA	NA	NA	2.375	1.25	0.526316	2.5	NA	NA	NA	NA	NA	NA	NA	NA	NA
Pröll et al. (2011)	Austria	14.44	47.84	Continental	1650	7	Mineral horizon	Forest	5	NA	NA	14.9	NA	NA	NA	NA	NA	NA	NA	NA	NA	3.6	14.5	4.02778	192	256.8	NA	NA	NA	NA	NA	NA	NA	NA
Prommer et al. (2014)	Austria	15.82	48.56	Continental	550	10	Mineral horizon	Cropland	7.5	18.55	1.47	12.619	NA	NA	NA	NA	16800000	4970000	NA	NA	NA	1.66	14.46	8.71084	1.86	NA	NA	NA	3.4	NA	NA	NA	NA	NA
Puri and Ashman (1998)	England			Marine west coast	709	10.4	Mineral horizon	Forest	3.8	24.1	1.8	13.3889	NA	82	NA	NA	NA	NA	NA	NA	NA	6	12	2	0.633333	NA	NA	NA	NA	NA	NA	NA	NA	NA
Rath et al. (2016)	Sweden	13.55	55.67	Continental	539	6.1	Mineral horizon	Grassland	6.4	11.1949	NA	NA	137	NA	NA	12	NA	NA	NA	NA	NA	3.3	6.3	1.90909	1.4	NA	NA	NA	2	NA	NA	NA	NA	NA
Recous et al. (1999)	France			Marine west coast	932	12.4	Mineral horizon	Cropland	7.2	10	1	10	NA	NA	NA	7.3	NA	NA	NA	NA	NA	4.08	20.9	5.12255	1.2	0.46	NA	NA	3.46	NA	NA	NA	NA	NA
Recous et al. (1999)	France			Marine west coast	932	NA	Mineral horizon	Cropland	7.2	10	1	10	NA	NA	NA	7.3	NA	NA	NA	NA	NA	4.08	20.9	5.12255	1.2	0.46	NA	NA	3.46	NA	NA	NA	NA	NA
Regehr et al. (2015)	Argentine	-58.3	-37.75	Marine west coast	860	14.3	Mineral horizon	Cropland	5.575	29.21	2.3	12.7	NA	NA	NA	NA	NA	NA	NA	NA	NA	NA	NA	NA	0.705	1.97	NA	NA	NA	NA	NA	NA	NA	NA
Regehr et al. (2015)	Argentine	-58.3	-37.75	Marine west coast	860	14.3	Mineral horizon	Cropland	5.615	27.17	2.2	12.35	NA	NA	NA	NA	NA	NA	NA	NA	NA	NA	NA	NA	0.89	2.423	NA	NA	NA	NA	NA	NA	NA	NA
Regehr et al. (2015)	Argentine	-58.3	-37.75	Marine west coast	860	14.3	Mineral horizon	Cropland	5.595	27.61	2.2	12.55	NA	NA	NA	NA	NA	NA	NA	NA	NA	NA	NA	NA	0.765	2.43	NA	NA	NA	NA	NA	NA	NA	NA
Regehr et al. (2015)	Argentine	-58.3	-37.75	Marine west coast	860	14.3	Mineral horizon	Cropland	5.735	27.305	2.15	12.7	NA	NA	NA	NA	NA	NA	NA	NA	NA	NA	NA	NA	0.97	2.63	NA	NA	NA	NA	NA	NA	NA	NA
Remy et al. (2018)	Denmark	5.05	51.41	Marine west coast	853	8.8	Mineral horizon	Forest	NA	NA	NA	NA	NA	NA	NA	NA	NA	NA	NA	NA	0.45	NA	NA	NA	0.12	0.27	0.29	0.01	0.01	NA	NA	NA	NA	NA
Remy et al. (2018)	Denmark	5.05	51.41	Marine west coast	853	8.8	Mineral horizon	Forest	NA	NA	NA	NA	NA	NA	NA	NA	NA	NA	NA	NA	0.31	NA	NA	NA	0.07	NA	NA	0.03	0.02	NA	NA	NA	NA	NA
Remy et al. (2018)	Belgium	5.09	51.44	Marine west coast	816	11	Mineral horizon	Forest	NA	NA	NA	NA	NA	NA	NA	NA	NA	NA	NA	NA	0.3	NA	NA	NA	1.49	NA	NA	-0.07	0.06	NA	NA	NA	NA	NA
Remy et al. (2018)	Belgium	5.09	51.44	Marine west coast	816	11	Mineral horizon	Forest	NA	NA	NA	NA	NA	NA	NA	NA	NA	NA	NA	NA	0.42	NA	NA	NA	0.2	0.28	0.28	-0.16	0.14	NA	NA	NA	NA	NA
Remy et al. (2018)	Belgium	8.93	55.85	Marine west coast	816	11	Mineral horizon	Forest	NA	NA	NA	NA	NA	NA	NA	NA	NA	NA	NA	NA	0.5	NA	NA	NA	0.2	NA	NA	-0.23	0.49	NA	NA	NA	NA	NA
Remy et al. (2018)	Belgium	8.93	55.85	Marine west coast	816	11	Mineral horizon	Forest	NA	NA	NA	NA	NA	NA	NA	NA	NA	NA	NA	NA	0.44	NA	NA	NA	1.56	0.73	0.73	-0.13	0.56	NA	NA	NA	NA	NA
Ribbons et al. (2016)	Canada	-124.32	48.6	Continental	87.1	-3.5	Organic horizon	Forest	4.29	460	11.8	39.2	2570	332	7.74096	NA	19952.6	5888.44	1.23027e+09	2.39883e+10	NA	NA	NA	NA	18.9	21.42	NA	NA	5.51	NA	NA	NA	NA	NA
Ribbons et al. (2016)	Canada	-124.32	48.6	Continental	87.1	-3.5	Organic horizon	Forest	3.75	498	10.5	47.2	4100	270	15.1852	NA	19952.6	102329	4.16869e+09	2.34423e+10	NA	NA	NA	NA	8.64	22.74	NA	NA	6.17	NA	NA	NA	NA	NA
Ribbons et al. (2016)	Canada	-124.32	48.6	Continental	87.1	-3.5	Organic horizon	Forest	4.05	430	11.1	38.5	3900	268	14.5522	NA	21379.6	50118.7	8.51138e+08	1.99526e+10	NA	NA	NA	NA	13.2	21	NA	NA	6.84	NA	NA	NA	NA	NA
Ribbons et al. (2016)	Canada	-124.32	48.6	Continental	87.1	-3.5	Organic horizon	Forest	4.31	485	11	44	3090	153.5	20.1303	NA	61659.5	90157.1	2.81838e+09	5.01187e+10	NA	NA	NA	NA	25.4	33.95	NA	NA	10.1	NA	NA	NA	NA	NA
Ribbons et al. (2016)	Canada	-124.2	48.6	Tropical	1397	26.8	Organic horizon	Forest	3.95	466	135	34.6	2490	401	6.20948	NA	467735	645654	3.16228e+09	6.30957e+10	NA	NA	NA	NA	25.3	25.09	NA	NA	0.53	NA	NA	NA	NA	NA
Ribbons et al. (2016)	Canada	-124.2	48.6	Tropical	1397	26.8	Organic horizon	Forest	3.98	449	114	39.4	2720	211	12.891	NA	691831	33113.1	2.18776e+09	2.51189e+10	NA	NA	NA	NA	25.4	29.19	NA	NA	1.08	NA	NA	NA	NA	NA
Ribbons et al. (2016)	Canada	-124.2	48.6	Tropical	1397	26.8	Organic horizon	Forest	4.01	436	110	38.5	1820	202	9.0099	NA	2.39883e+06	380189	2.1677e+09	7.94328e+10	NA	NA	NA	NA	46.4	48.99	NA	NA	1.29	NA	NA	NA	NA	NA
Ribbons et al. (2016)	Canada	-124.2	48.6	Tropical	1397	26.8	Organic horizon	Forest	4.63	369	112	33.6	2750	239	11.5063	NA	436516	204174	2.95121e+09	5.01187e+10	NA	NA	NA	NA	31.6	30.46	NA	NA	4.48	NA	NA	NA	NA	NA
Rosenkranz et al. (2010)	Germany	11.18	48.5	Marine west coast	933	7.7	Mineral horizon	Forest	3	51.3	2.7	19	1492.65	96.3	15.5	11.3	NA	NA	NA	NA	NA	4.6	6.9	1.5	1.1	NA	NA	NA	0.7	NA	NA	NA	NA	NA
Rosenkranz et al. (2010)	Germany	11.18	48.5	Marine west coast	933	7.7	Mineral horizon	Forest	3	51.3	2.7	19	1558	95	16.4	12.6	NA	NA	NA	NA	NA	5.5	10.5	1.90909	0.7	NA	NA	NA	0.8	NA	NA	NA	NA	NA
Rosenkranz et al. (2010)	Germany	11.18	48.5	Marine west coast	933	7.7	Mineral horizon	Forest	3	51.3	2.7	19	1409.34	84.9	16.6	19.4	NA	NA	NA	NA	NA	5.1	8.6	1.68627	1.8	NA	NA	NA	2.1	NA	NA	NA	NA	NA
Rosenkranz et al. (2010)	Germany	11.18	48.5	Marine west coast	933	7.7	Organic horizon	Forest	3	414.167	16.5667	25	3067.4	219.1	14	85.7	NA	NA	NA	NA	NA	52.8	60.6	1.14773	8.5	NA	NA	NA	5.1	NA	NA	NA	NA	NA
Rosenkranz et al. (2010)	Germany	11.18	48.5	Marine west coast	933	7.7	Organic horizon	Forest	3	414.167	16.5667	25	4304.04	347.1	12.4	108.9	NA	NA	NA	NA	NA	61.4	42.8	0.697068	12.4	NA	NA	NA	5.7	NA	NA	NA	NA	NA
Rosenkranz et al. (2010)	Germany	11.18	48.5	Marine west coast	933	7.7	Organic horizon	Forest	3	414.167	16.5667	25	4955.54	390.2	12.7	132.2	NA	NA	NA	NA	NA	37.4	32.7	0.874332	13.7	NA	NA	NA	8.8	NA	NA	NA	NA	NA
Ross et al. (2001)	New Zealand	175.27	-40.37	Marine west coast	900	13	Mineral horizon	Forest	6.3	8.6	0.49	18	139	30	4.8	9.36	NA	NA	NA	NA	NA	NA	NA	NA	8.016	10.56	NA	NA	21.12	NA	NA	NA	NA	NA
Ross et al. (2001)	New Zealand	175.27	-40.37	Marine west coast	900	13	Organic horizon	Forest	5.1	413	12.3	33	5090	613	8.3	456	NA	NA	NA	NA	NA	NA	NA	NA	62.64	80.16	NA	NA	244.8	NA	NA	NA	NA	NA
Ross et al. (2004)	USA	-72.89	44.3	Marine west coast	NA	NA	Topsoil	Forest	3.85	302	16.2	19.85	NA	NA	NA	NA	NA	NA	NA	NA	NA	NA	NA	NA	9.89352	NA	NA	NA	0.0710304	NA	NA	NA	NA	NA
Ross et al. (2004)	USA	-72.89	44.3	Marine west coast	NA	NA	Topsoil	Forest	3.1	130	9.4	13.9	NA	NA	NA	NA	NA	NA	NA	NA	NA	NA	NA	NA	11.7936	NA	NA	NA	0.209664	NA	NA	NA	NA	NA
Ross et al. (2004)	USA	-74.71	43.74	Marine west coast	NA	NA	Topsoil	Forest	3.5	507.5	24.3	20.9	NA	NA	NA	NA	NA	NA	NA	NA	NA	NA	NA	NA	10.4017	NA	NA	NA	0.358092	NA	NA	NA	NA	NA
Ross et al. (2004)	USA	-74.71	43.74	Marine west coast	NA	NA	Topsoil	Forest	3.2	120	7	17.2	NA	NA	NA	NA	NA	NA	NA	NA	NA	NA	NA	NA	34.0704	NA	NA	NA	0.8064	NA	NA	NA	NA	NA
Ross et al. (2004)	USA	-71.61	43.91	Marine west coast	NA	NA	Topsoil	Forest	3.35	175	9.45	18.55	NA	NA	NA	NA	NA	NA	NA	NA	NA	NA	NA	NA	12.7302	NA	NA	NA	1.12896	NA	NA	NA	NA	NA
Ross et al. (2004)	USA	-71.61	43.91	Marine west coast	NA	NA	Topsoil	Forest	3.25	501.5	20	25.35	NA	NA	NA	NA	NA	NA	NA	NA	NA	NA	NA	NA	6.65591	NA	NA	NA	1.31433	NA	NA	NA	NA	NA
Ross et al. (2004)	USA	-71.73	43.95	Marine west coast	NA	NA	Topsoil	Forest	3.5	223	13.55	16.4	NA	NA	NA	NA	NA	NA	NA	NA	NA	NA	NA	NA	13.8617	NA	NA	NA	1.58098	NA	NA	NA	NA	NA
Ross et al. (2004)	USA	-71.74	43.96	Marine west coast	NA	NA	Topsoil	Forest	3.6	452	22.6	20	NA	NA	NA	NA	NA	NA	NA	NA	NA	NA	NA	NA	0	NA	NA	NA	1.98952	NA	NA	NA	NA	NA
Ross et al. (2004)	USA	-73.04	43.09	Marine west coast	NA	NA	Topsoil	Forest	3.475	185.5	11.525	15.725	NA	NA	NA	NA	NA	NA	NA	NA	NA	NA	NA	NA	12.424	NA	NA	NA	2.10669	NA	NA	NA	NA	NA
Ross et al. (2004)	USA	-73.04	43.06	Marine west coast	NA	NA	Topsoil	Forest	3.45	351	20.3	17.35	NA	NA	NA	NA	NA	NA	NA	NA	NA	NA	NA	NA	42.9287	NA	NA	NA	9.12825	NA	NA	NA	NA	NA
Ross et al. (2004)	USA	-72.8	44.5	Marine west coast	NA	NA	Topsoil	Forest	3.3	452	17.15	27.65	NA	NA	NA	NA	NA	NA	NA	NA	NA	NA	NA	NA	9.03638	NA	NA	NA	NA	NA	NA	NA	NA	NA
Ross et al. (2004)	USA	-72.82	44.52	Marine west coast	NA	NA	Topsoil	Forest	3.85	406	19.05	21.25	NA	NA	NA	NA	NA	NA	NA	NA	NA	NA	NA	NA	9.13987	NA	NA	NA	NA	NA	NA	NA	NA	NA
Ross et al. (2004)	USA	-72.16	44.49	Marine west coast	NA	NA	Topsoil	Forest	3.35	254.5	12.95	19.05	NA	NA	NA	NA	NA	NA	NA	NA	NA	NA	NA	NA	10.4752	NA	NA	NA	NA	NA	NA	NA	NA	NA
Ross et al. (2004)	USA	-74.51	41.97	Marine west coast	NA	NA	Topsoil	Forest	3.75	498	21.7	22.95	NA	NA	NA	NA	NA	NA	NA	NA	NA	NA	NA	NA	14.2229	NA	NA	NA	NA	NA	NA	NA	NA	NA
Ross et al. (2004)	USA	-74.51	41.97	Marine west coast	NA	NA	Topsoil	Forest	3.15	383.5	23.5	16.45	NA	NA	NA	NA	NA	NA	NA	NA	NA	NA	NA	NA	22.4209	NA	NA	NA	NA	NA	NA	NA	NA	NA
Rousk et al. (2013)	Sweden	19	65	Continental	570	1	Organic horizon	Forest	6.33333	326.667	15	22.6667	NA	NA	NA	NA	NA	NA	NA	NA	NA	2.16667	0.102	0.0470769	NA	NA	NA	NA	NA	NA	NA	NA	NA	NA
Rousk et al. (2013)	Sweden	19	65	Continental	570	1	Organic horizon	Forest	5.13333	340.333	10.6667	36	NA	NA	NA	NA	NA	NA	NA	NA	NA	0.11	0.0133333	0.121212	NA	NA	NA	NA	NA	NA	NA	NA	NA	NA
Rousk et al. (2013)	Sweden	19	65	Continental	570	1	Organic horizon	Forest	4.83333	306.667	9	34.6667	NA	NA	NA	NA	NA	NA	NA	NA	NA	0.0766667	0.012	0.156522	NA	NA	NA	NA	NA	NA	NA	NA	NA	NA
Rutting and Hovenden (2019)	Australia	147.27	-42.7	Marine west coast	560	11.6	Mineral horizon	Grassland	6.1	32	2.2	14.6	NA	NA	NA	NA	NA	NA	NA	NA	NA	NA	NA	NA	11.3	NA	NA	NA	0.77	NA	NA	NA	NA	NA
Rutting and Hovenden (2019)	Australia	147.27	-42.7	Marine west coast	560	11.6	Mineral horizon	Grassland	6	28	1.9	14.6	NA	NA	NA	NA	NA	NA	NA	NA	NA	NA	NA	NA	7.03	NA	NA	NA	0.97	NA	NA	NA	NA	NA
Rutting and Muller (2008)	Germany	8.69	50.5	Marine west coast	742	9.8	Mineral horizon	Grassland	6.2	66	4.4	10.4	NA	NA	NA	NA	NA	NA	NA	NA	NA	NA	NA	NA	6.07488	NA	7.5768	4.704e-05	4.48896	1.03824	3.45072	0.09072	0.455432	NA
Rytting et al. (2010)	New Zealand	175.27	-40.2	Marine west coast	NA	NA	Mineral horizon	Grassland	5.9	45.2	3.7	12.2162	NA	NA	NA	NA	NA	NA	NA	NA	NA	NA	NA	NA	6.29	NA	3.7519	0.0001	4.0317	0.0017	4.03	0.034	1.07412	10.561
Schaeffer et al. (2012)	USA	-110.36	37.9	Semi-arid	215	NA	Mineral horizon	Grassland	NA	3.84	0.41	9.4	NA	NA	NA	NA	NA	NA	NA	NA	0.144	NA	NA	NA	1.96	NA	NA	NA	1.24	NA	NA	NA	NA	NA
Schaeffer et al. (2012)	USA	-110.36	37.9	Semi-arid	215	NA	Mineral horizon	Grassland	NA	4.39	0.46	9.5	NA	NA	NA	NA	NA	NA	NA	NA	0.165	NA	NA	NA	2.76	NA	NA	NA	1.33	NA	NA	NA	NA	NA
Schaeffer et al. (2012)	USA	-110.36	37.9	Semi-arid	215	NA	Mineral horizon	Grassland	NA	4.73	0.53	9	NA	NA	NA	NA	NA	NA	NA	NA	0.121	NA	NA	NA	2.67	NA	NA	NA	1.78	NA	NA	NA	NA	NA
Schaeffer et al. (2012)	USA	-110.36	37.9	Semi-arid	215	NA	Mineral horizon	Grassland	NA	4.62	0.5	9.2	NA	NA	NA	NA	NA	NA	NA	NA	0.113	NA	NA	NA	3.29	NA	NA	NA	1.96	NA	NA	NA	NA	NA
Schimel (1986)	USA			Continental	965	5.5	Mineral horizon	Cropland	NA	15	1.873	8.00854	NA	NA	NA	39	NA	NA	NA	NA	NA	NA	NA	NA	6	2.7	NA	NA	NA	NA	NA	NA	NA	NA
Schimel (1986)	USA			Continental	965	5.5	Mineral horizon	Cropland	NA	15.75	1.681	9.36942	NA	NA	NA	27	NA	NA	NA	NA	NA	NA	NA	NA	6.5	3.6	NA	NA	NA	NA	NA	NA	NA	NA
Schimel (1986)	USA			Continental	965	5.5	Mineral horizon	Cropland	NA	10.36	1.316	7.87234	NA	NA	NA	23	NA	NA	NA	NA	NA	NA	NA	NA	6.4	3.8	NA	NA	NA	NA	NA	NA	NA	NA
Schimel (1986)	USA			Continental	965	5.5	Mineral horizon	Grassland	NA	12.01	1.676	7.16587	NA	NA	NA	43	NA	NA	NA	NA	NA	NA	NA	NA	5.5	4.1	NA	NA	NA	NA	NA	NA	NA	NA
Schimel (1986)	USA			Continental	965	5.5	Mineral horizon	Grassland	NA	21.3	3.041	7.00427	NA	NA	NA	64	NA	NA	NA	NA	NA	NA	NA	NA	6.4	5.2	NA	NA	NA	NA	NA	NA	NA	NA
Schimel (1986)	USA			Continental	965	5.5	Mineral horizon	Grassland	NA	29.05	2.706	10.7354	NA	NA	NA	62	NA	NA	NA	NA	NA	NA	NA	NA	6.7	5.5	NA	NA	NA	NA	NA	NA	NA	NA
Scott et al. (1998)	New Zealand		-38.6	Marine west coast	1100	NA	Mineral horizon	Forest	5.2	5.7	0.18	19	78.4	16	4.9	5.58824	NA	NA	NA	NA	NA	NA	NA	NA	2.77714	NA	NA	NA	5.80629	NA	NA	NA	NA	NA
Scott et al. (1998)	New Zealand		-38.7	Marine west coast	1100	NA	Mineral horizon	Forest	5.4	3.4	0.1	21	NA	NA	NA	4.11765	NA	NA	NA	NA	NA	NA	NA	NA	2.97143	NA	NA	NA	6.07	NA	NA	NA	NA	NA
Scott et al. (1998)	New Zealand		-38.7	Marine west coast	1100	NA	Organic horizon	Forest	4.8	503	9.2	38	5032.7	853	5.9	500	NA	NA	NA	NA	NA	NA	NA	NA	48.2343	NA	NA	NA	11.3029	NA	NA	NA	NA	NA
Scott et al. (1998)	New Zealand		-38.6	Marine west coast	1500	NA	Mineral horizon	Forest	4	70	4.1	16	270.6	41	6.6	15.5882	NA	NA	NA	NA	NA	NA	NA	NA	5.56429	NA	NA	NA	17.6886	NA	NA	NA	NA	NA
Scott et al. (1998)	New Zealand		-38.7	Marine west coast	1100	NA	Organic horizon	Forest	4.4	557	13.4	32	3010	602	5	347.059	NA	NA	NA	NA	NA	NA	NA	NA	84.9943	NA	NA	NA	31.2029	NA	NA	NA	NA	NA
Scott et al. (1998)	New Zealand		-38.7	Marine west coast	1500	NA	Organic horizon	Forest	4	471	16.6	25	1681	410	4.1	152.941	NA	NA	NA	NA	NA	NA	NA	NA	181.889	NA	NA	NA	129.717	NA	NA	NA	NA	NA
Sharma and Kumar (2020a)	India	68.52	23.35	Tropical	320	26	Mineral horizon	Unclassified	7.98	2.75	0.2	13.75	NA	NA	NA	NA	NA	NA	NA	NA	NA	1.18	1.4	1.18644	0.18	NA	NA	NA	0.18	NA	NA	NA	NA	NA
Sharma and Kumar (2020a)	India	68.52	23.35	Tropical	320	26	Mineral horizon	Unclssified	7.88	0.73	0.11	6.63636	NA	NA	NA	NA	NA	NA	NA	NA	NA	1.35	0.57	0.422222	0.23	NA	0.06	NA	0.25	NA	NA	NA	NA	NA
Sharma and Kumar (2020a)	India	68.52	23.35	Tropical	320	26	Mineral horizon	Unclassified	8.34	10.21	1.63	6.2638	NA	NA	NA	NA	NA	NA	NA	NA	NA	1.67	3.08	1.84431	2.23	NA	1.75	NA	1.28	NA	NA	NA	NA	NA
Sharma and Kumar (2020a)	India	68.52	23.35	Tropical	320	26	Mineral horizon	Grassland	8.5	2.75	0.46	5.97826	NA	NA	NA	NA	NA	NA	NA	NA	NA	2.32	20.4	8.7931	3.13	NA	2.79	NA	1.67	NA	NA	NA	NA	NA
Sharma and Kumar (2020a)	India	68.52	23.35	Tropical	320	26	Mineral horizon	Cropland	8.15	5.89	0.84	7.0119	NA	NA	NA	NA	NA	NA	NA	NA	NA	6.91	6.44	0.931983	5.16	NA	5.27	NA	3.45	NA	NA	NA	NA	NA
Sharma1 and Kumar (2020b)	India			Tropical	3000	27.5	Mineral horizon	Forest	5.23	26.09	2.18	11.9679	NA	NA	NA	NA	NA	NA	NA	NA	NA	19.2	4.46	0.232292	1.72	NA	NA	NA	0.7	NA	NA	NA	NA	NA
Sharma1 and Kumar (2020b)	India			Tropical	3000	27.5	Mineral horizon	Forest	4.12	18.94	2.22	8.53153	NA	NA	NA	NA	NA	NA	NA	NA	NA	18.1	12.94	0.714917	4.13	NA	NA	NA	1.05	NA	NA	NA	NA	NA
Sharma1 and Kumar (2020b)	India			Tropical	3000	27.5	Mineral horizon	Forest	4.31	31.77	2.65	11.9887	NA	NA	NA	NA	NA	NA	NA	NA	NA	13.2	27.4	2.07576	2.22	NA	NA	NA	1.82	NA	NA	NA	NA	NA
Sharma1 and Kumar (2020b)	India			Tropical	3000	27.5	Mineral horizon	Forest	4.54	51.04	5.4	9.45185	NA	NA	NA	NA	NA	NA	NA	NA	NA	20.6	38.36	1.86214	2.3	NA	NA	NA	1.94	NA	NA	NA	NA	NA
Sharma1 and Kumar (2020b)	India			Tropical	3000	27.5	Mineral horizon	Forest	5.41	25.25	2.23	11.3229	NA	NA	NA	NA	NA	NA	NA	NA	NA	16.5	4.91	0.297576	2.69	NA	NA	NA	3.08	NA	NA	NA	NA	NA
Shaw and Harte (2001)	USA	-107.03	38.9	Continental	725	2.8	Organic horizon	Grassland	6.3	59.595	5.11417	11.7	NA	NA	NA	NA	NA	NA	NA	NA	NA	9.55508	1.6	0.16745	4.5	2.24667	NA	NA	0.605833	NA	NA	NA	NA	NA
Shi et al. (2016)	Australia	145.32	-38.12	Marine west coast	819	19.4	Mineral horizon	Cropland	7.19	18.0394	2.8	6.44266	NA	NA	NA	NA	NA	94700000	7300000	NA	NA	14.0159	187.627	13.3868	7.54	NA	0	0.01	15.77	0.06	15.71	0.02	NA	24.5526
Shi et al. (2020)	China	117.97	26.8	Humid subtropical	1669	19.3	Mineral horizon	Forest	4.6	35.1	2	17.9	NA	NA	NA	NA	364000	256000	NA	682000000	NA	10.3	0.4	0.038835	2.17	0.47	4.77	NA	2.93	2.8	0.13	NA	0.0272537	NA
Shi et al. (2020)	China	117.97	26.8	Humid subtropical	1669	19.3	Mineral horizon	Forest	4.7	25.8	1.6	16	NA	NA	NA	NA	7390000	256000	NA	621000000	NA	11.8	1.3	0.110169	7.75	1.31	6.09	NA	1.64	0.71	0.93	NA	0.152709	NA
Shindo and Nishio (2005)	Japan			Humid subtropical	1431	14.5	Mineral horizon	Cropland	5.97	47.3	4	11.825	204.723	17.5846	NA	NA	NA	NA	NA	NA	NA	NA	114.754	NA	1.32154	1.02385	NA	NA	16.5692	NA	NA	NA	NA	NA
Silver et al. (2001)	USA	-65.83	18.3	Tropical	4000	18.6	Topsoil	Forest	NA	139	NA	NA	NA	NA	NA	NA	NA	NA	NA	NA	NA	NA	NA	NA	9.6	NA	NA	NA	0.63	NA	NA	0.5	NA	NA
Silver et al. (2001)	USA	-65.83	18.3	Tropical	4000	19.5	Topsoil	Forest	NA	109	NA	NA	NA	NA	NA	NA	NA	NA	NA	NA	NA	NA	NA	NA	8.2	NA	NA	NA	0.59	NA	NA	0.9	NA	NA
Silver et al. (2001)	USA	-65.83	18.3	Tropical	4000	19.1	Topsoil	Forest	NA	68	NA	NA	NA	NA	NA	NA	NA	NA	NA	NA	NA	NA	NA	NA	4.8	NA	NA	NA	0.57	NA	NA	1.2	NA	NA
Smart et al. (1999)	USA	-111.25	41.8	Continental	300	3.6	Mineral horizon	Grassland	6	28.9	2.3	12.5652	NA	NA	NA	NA	NA	NA	NA	NA	NA	4.69	1.12333	0.239517	2.59	1.5	NA	NA	2.11	NA	NA	NA	NA	NA
Smithwick et al. (2005)	USA	-124.09	44.4	Continental	565	-0.3	Mineral horizon	Forest	4.98	24.942	0.8	31.1775	NA	NA	NA	NA	NA	NA	NA	NA	NA	NA	NA	NA	1.46	0.911	NA	NA	NA	NA	NA	NA	NA	NA
Smithwick et al. (2005)	USA	-124.09	44.4	Continental	565	-0.3	Mineral horizon	Forest	5.1	24.942	0.8	31.1775	NA	NA	NA	NA	NA	NA	NA	NA	NA	NA	NA	NA	1.29	1.187	NA	NA	NA	NA	NA	NA	NA	NA
Smithwick et al. (2005)	USA	-124.09	44.4	Continental	565	-0.3	Mineral horizon	Forest	5.14	25.522	0.7	36.4601	NA	NA	NA	NA	NA	NA	NA	NA	NA	NA	NA	NA	1.63	1.681	NA	NA	NA	NA	NA	NA	NA	NA
Smithwick et al. (2005)	USA	-124.09	44.4	Continental	565	-0.3	Mineral horizon	Forest	5.12	24.3619	0.7	34.8028	NA	NA	NA	NA	NA	NA	NA	NA	NA	NA	NA	NA	1.44	1.71	NA	NA	NA	NA	NA	NA	NA	NA
Smithwick et al. (2012)	USA	-110.72	44.09	Continental	575	3.2	Topsoil	Forest	NA	NA	NA	NA	NA	NA	NA	NA	NA	NA	NA	NA	0.88	NA	NA	NA	NA	NA	NA	NA	0.013548	NA	NA	NA	NA	NA
Smithwick et al. (2012)	USA	-110.72	43.88	Continental	575	3.2	Topsoil	Forest	NA	NA	NA	NA	NA	NA	NA	NA	NA	NA	NA	NA	0.48	NA	NA	NA	NA	NA	NA	NA	0.085804	NA	NA	NA	NA	NA
Song et al. (2017)	China	128.88	47.2	Continental	676	-0.3	Topsoil	Forest	5.67	96.6	6.7	14.4179	1540	370	4.16216	20.8091	NA	NA	NA	NA	NA	NA	NA	NA	NA	NA	NA	NA	NA	NA	NA	NA	NA	2.04438
Song et al. (2019a)	China	108.72	25.55	Humid subtropical	1422	19.5	Mineral horizon	Forest	6.86	47.0127	3.863	12.17	NA	NA	NA	NA	NA	NA	NA	NA	NA	2.92	39.6	13.5616	3.04	0.81	0.32	0.74	4.73	NA	NA	0.106	NA	NA
Song et al. (2019a)	China	108.72	25.6	Humid subtropical	1422	19.5	Mineral horizon	Grassland	6.96	27.2854	2.27	12.02	NA	NA	NA	NA	NA	NA	NA	NA	NA	1.57	2.93	1.86624	1.13	1.65	1.55	0.071	1.235	NA	NA	0.176	NA	NA
Song et al. (2019a)	China	108.72	25.6	Humid subtropical	1433	19.5	Mineral horizon	Cropland	6.64	23.2311	2.11	11.01	NA	NA	NA	NA	NA	NA	NA	NA	NA	2.27	9.68	4.26432	1.76	NA	1.48	0.388	2.54	NA	NA	0.176	NA	NA
Song et al. (2019a)	China	108.72	25.6	Humid subtropical	1422	19.5	Mineral horizon	Forest	6.37	42.471	3.51	12.1	NA	NA	NA	NA	NA	NA	NA	NA	NA	5.78	23	3.97924	1.45	1.97	1.06	0.88	2.75	NA	NA	0.317	NA	NA
Song et al. (2019b)	China	128.89	47.2	Continental	676	-0.3	Mineral horizon	Forest	NA	NA	NA	NA	NA	NA	NA	NA	4.2658e+07	1.23027e+07	4.46684e+07	2.13796e+11	NA	0.0310001	0.0496001	1.6	2.841	NA	0	0.242	5.685	NA	5.685	0	NA	NA
SØrensen (2000)	Denmark			Marine west coast	742	9.3	Mineral horizon	Cropland	6	14	1.1	12.7273	87	NA	NA	NA	NA	NA	NA	NA	NA	NA	NA	NA	0.55	3.8	NA	NA	2.2	NA	NA	NA	NA	NA
SØrensen (2000)	Denmark			Marine west coast	742	9.3	Mineral horizon	Cropland	6.8	13	1.4	9.28571	216	NA	NA	NA	NA	NA	NA	NA	NA	NA	NA	NA	0.46	2.2	NA	NA	7.9	NA	NA	NA	NA	NA
Sotta et al. (2008)	Brazil	-51.46	-1.7	Tropical	2272	25.7	Mineral horizon	Forest	3.9	20.1	1.3	15.5	333.5	35.6	9.36798	NA	NA	NA	NA	NA	NA	13.95	6.5	0.46595	6.1	NA	4.55	0.7	0.85	NA	NA	0.4	NA	NA
Sotta et al. (2008)	Brazil	-51.46	-1.7	Tropical	2272	25.7	Mineral horizon	Forest	3.8	35.8	2.5	14	828.5	80.05	10.3498	NA	NA	NA	NA	NA	NA	22.75	17	0.747253	13.55	NA	11.15	4.15	3.7	NA	NA	0.75	NA	NA
Staelens etal. (2012)	Belgium	3.92	51.2	Marine west coast	873	10.4	Mineral horizon	Forest	3.28	26.6	1.36	19.6	NA	NA	NA	NA	NA	NA	NA	NA	NA	1.32	0.23	0.174242	1.104	NA	0.466	NA	0.282	0.154	0.128	0.012	0.274678	NA
Staelens etal. (2012)	Belgium	3.92	51.2	Marine west coast	873	10.4	Mineral horizon	Forest	3.12	21.5	1.03	20.9	NA	NA	NA	NA	NA	NA	NA	NA	NA	2.66	3.96	1.48872	0.45	NA	0.09	NA	0.576	0.466	0.11	0.004	1.22222	NA
Stark et al. (2000)	Finland	23.42	68.1	Continental	48.9	13	Organic horizon	Forest	NA	193	0.119967	NA	NA	120.882	NA	307.444	NA	NA	NA	NA	NA	NA	NA	NA	5.5899	4.45195	NA	NA	NA	NA	NA	NA	NA	NA
Stark et al. (2000)	Finland	23.42	68.1	Continental	48.9	13	Organic horizon	Forest	NA	165	0.0609388	NA	NA	144.221	NA	428.055	NA	NA	NA	NA	NA	NA	NA	NA	5.60386	5.55835	NA	NA	NA	NA	NA	NA	NA	NA
Stark et al. (2002)	Norway	27.5	70.5	Continental	759.5	6.7	Organic horizon	Forest	NA	493.039	NA	NA	NA	332.5	NA	0.00471273	NA	NA	NA	NA	NA	23.25	NA	NA	17.25	20.3333	NA	NA	NA	NA	NA	NA	NA	NA
Stark et al. (2002)	Norway	27.5	70.5	Continental	759.5	6.7	Organic horizon	Forest	NA	429.234	NA	NA	NA	319.375	NA	0.007488	NA	NA	NA	NA	NA	115.625	NA	NA	20	23.125	NA	NA	NA	NA	NA	NA	NA	NA
Stark et al. (2002)	Norway	27.5	69.5	Continental	759.5	6.7	Organic horizon	Forest	NA	522.042	NA	NA	NA	290.476	NA	0.0155324	NA	NA	NA	NA	NA	53.3333	NA	NA	21.1429	23.3333	NA	NA	NA	NA	NA	NA	NA	NA
Stark et al. (2002)	Norway	27.5	69.5	Continental	759.5	6.7	Organic horizon	Forest	NA	533.643	NA	NA	NA	94	NA	0.00706909	NA	NA	NA	NA	NA	52.1333	NA	NA	22.6	26.8	NA	NA	NA	NA	NA	NA	NA	NA
Stark et al. (2002)	Finland	26.95	69.8	Arctic	NA	NA	Organic horizon	Forest	NA	249.42	NA	NA	NA	141.613	NA	0.006696	NA	NA	NA	NA	NA	1.70968	NA	NA	0.709677	0.83871	NA	NA	NA	NA	NA	NA	NA	NA
Stark et al. (2002)	Finland	26.95	69.8	Arctic	NA	NA	Organic horizon	Forest	NA	243.619	NA	NA	NA	172.941	NA	0.00823418	NA	NA	NA	NA	NA	1.58824	NA	NA	0.647059	0.911765	NA	NA	NA	NA	NA	NA	NA	NA
Stark et al. (2002)	Finland	29.67	67.8	Arctic	NA	NA	Organic horizon	Forest	NA	261.021	NA	NA	NA	207.333	NA	0.0162982	NA	NA	NA	NA	NA	22.4333	NA	NA	9.5	12.1	NA	NA	NA	NA	NA	NA	NA	NA
Stark et al. (2002)	Finland	29.67	67.8	Arctic	NA	NA	Organic horizon	Forest	NA	232.019	NA	NA	NA	323.226	NA	0.0160298	NA	NA	NA	NA	NA	20.2903	NA	NA	10.4839	12.5484	NA	NA	NA	NA	NA	NA	NA	NA
Stark et al. (2008)	New Zealand	172.45	-43.63	Marine west coast	635	11.5	Mineral horizon	Cropland	6.1	24.7	2.2	11.4	755	60.7	12.6	NA	NA	NA	NA	NA	NA	2.1	NA	NA	1.15	NA	NA	NA	NA	NA	NA	NA	NA	NA
Stark et al. (2008)	New Zealand	172.45	-43.63	Marine west coast	NA	NA	Mineral horizon	Cropland	5.7	27.2	2.4	11.6	877	57	15.5	NA	NA	NA	NA	NA	NA	2.58	NA	NA	2.45	NA	NA	NA	NA	NA	NA	NA	NA	NA
Sterngren et al. (2015)	Sweden			Marine west coast	715	8.6	Mineral horizon	Grassland	6.5	25.2	NA	NA	NA	NA	NA	NA	7.1293e+07	1.91518e+06	NA	NA	NA	3.02982	30.6246	10.1077	10.986	NA	NA	NA	NA	NA	NA	NA	NA	NA
Stockdale et al. (2002)	UK			Marine west coast	534	19	Mineral horizon	Cropland	7.9	NA	0.7	NA	NA	NA	NA	NA	NA	NA	NA	NA	NA	NA	NA	NA	0.6	0.583333	NA	NA	0.7	NA	NA	NA	NA	NA
Stockdale et al. (2002)	UK			Marine west coast	768	19	Mineral horizon	Cropland	6.9	NA	1.2	NA	NA	NA	NA	NA	NA	NA	NA	NA	NA	NA	NA	NA	0.5	1.4	NA	NA	0.7	NA	NA	NA	NA	NA
Stockdale et al. (2002)	UK			Marine west coast	635	19	Mineral horizon	Cropland	7.7	NA	1.6	NA	NA	NA	NA	NA	NA	NA	NA	NA	NA	NA	NA	NA	0.4	0.228571	NA	NA	0.8	NA	NA	NA	NA	NA
Stockdale et al. (2002)	UK			Marine west coast	658	19	Mineral horizon	Cropland	5.9	NA	1.7	NA	NA	NA	NA	NA	NA	NA	NA	NA	NA	NA	NA	NA	1.1	0.888889	NA	NA	0.8	NA	NA	NA	NA	NA
Stockdale et al. (2002)	UK			Marine west coast	665	19	Mineral horizon	Cropland	6.9	NA	2.5	NA	NA	NA	NA	NA	NA	NA	NA	NA	NA	NA	NA	NA	0.7	0.6	NA	NA	0.9	NA	NA	NA	NA	NA
Stockdale et al. (2002)	UK			Marine west coast	589	19	Mineral horizon	Cropland	7.8	NA	1.6	NA	NA	NA	NA	NA	NA	NA	NA	NA	NA	NA	NA	NA	1	1	NA	NA	0.9	NA	NA	NA	NA	NA
Stockdale et al. (2002)	UK			Marine west coast	591	19	Mineral horizon	Cropland	7.9	NA	1.4	NA	NA	NA	NA	NA	NA	NA	NA	NA	NA	NA	NA	NA	0.8	0.769231	NA	NA	1	NA	NA	NA	NA	NA
Stockdale et al. (2002)	UK			Marine west coast	1054	19	Mineral horizon	Grassland	NA	57.8	6.3	NA	NA	NA	NA	NA	NA	NA	NA	NA	NA	NA	NA	NA	3.6	2.8	NA	NA	1	NA	NA	NA	NA	NA
Stockdale et al. (2002)	UK			Marine west coast	678	19	Mineral horizon	Cropland	6.3	NA	0.6	NA	NA	NA	NA	NA	NA	NA	NA	NA	NA	NA	NA	NA	1.1	3.33333	NA	NA	1	NA	NA	NA	NA	NA
Stockdale et al. (2002)	UK			Marine west coast	617	19	Mineral horizon	Cropland	7.4	NA	1.6	NA	NA	NA	NA	NA	NA	NA	NA	NA	NA	NA	NA	NA	0.7	0.733333	NA	NA	1.1	NA	NA	NA	NA	NA
Stockdale et al. (2002)	UK			Marine west coast	603	19	Mineral horizon	Cropland	5.2	NA	1.4	NA	NA	NA	NA	NA	NA	NA	NA	NA	NA	NA	NA	NA	1.1	0.705882	NA	NA	1.2	NA	NA	NA	NA	NA
Stockdale et al. (2002)	UK			Marine west coast	617	19	Mineral horizon	Cropland	7.8	NA	1.7	NA	NA	NA	NA	NA	NA	NA	NA	NA	NA	NA	NA	NA	1.1	1	NA	NA	1.4	NA	NA	NA	NA	NA
Stockdale et al. (2002)	UK			Marine west coast	599	19	Mineral horizon	Cropland	7	NA	3.3	NA	NA	NA	NA	NA	NA	NA	NA	NA	NA	NA	NA	NA	0.5	18	NA	NA	1.8	NA	NA	NA	NA	NA
Sun et al. (2016)	China	127.63	41.7	Continental	745	2.1	Mineral horizon	Forest	5.71	131.65	10.98	11.99	1211.71	137.07	8.9	NA	NA	NA	NA	NA	NA	9.08	10.65	1.17291	11.95	NA	10.99	0.29	0.92	NA	NA	NA	NA	NA
Sun et al. (2018)	China	92.99	31.28	Continental	276	-0.1	Mineral horizon	Grasslands	7	73.96	5.6	13.2071	NA	NA	NA	NA	NA	NA	NA	NA	NA	21.8	2.81	0.128899	10.4	14.6	NA	NA	NA	NA	NA	NA	NA	NA
Sun et al. (2018)	China	92.99	31.28	Continental	276	-0.1	Mineral horizon	Grasslands	7	73.96	5.6	13.2071	NA	NA	NA	NA	NA	NA	NA	NA	NA	20.1	3.2	0.159204	12.8	18.8	NA	NA	NA	NA	NA	NA	NA	NA
Sun et al. (2018)	China	128.1	42.4	Continental	745	3.6	Mineral horizon	Forest	6.7	29.48	2.2	13.4	168.435	31.4269	5.35956	NA	NA	NA	NA	NA	NA	5.12269	1.0965	0.214048	3.12	2.97367	5.18	0.16	0.08	NA	NA	NA	NA	NA
Sun et al. (2019a)	China	127.63	41.7	Continental	745	3.6	Organic horizon	Forest	5.11	109.854	10.2	10.77	2080	NA	NA	NA	3530000	23020000	NA	NA	NA	NA	NA	NA	14.8	NA	NA	NA	NA	NA	NA	NA	NA	3.06014
Sun et al. (2019a)	China	127.63	41.7	Continental	745	3.6	Mineral horizon	Forest	5.08	54.096	5.6	9.66	830	NA	NA	NA	5090000	1640000	NA	NA	NA	NA	NA	NA	14.86	NA	NA	NA	NA	NA	NA	NA	NA	85.0101
Sun et al. (2019b)	China	127.63	41.7	Continental	745	3.6	Organic horizon	Forest	5	110	10	11	NA	NA	NA	NA	NA	NA	NA	NA	NA	NA	NA	NA	64.512	62.03	45.999	0.055	18.45	7.923	10.527	0.001	0.228853	NA
Sun et al. (2019b)	China	127.63	41.7	Continental	745	3.6	Organic horizon	Forest	5	110	10	11	NA	NA	NA	NA	NA	NA	NA	NA	NA	NA	NA	NA	64.512	62.03	45.999	0.055	18.45	7.923	10.527	0.001	0.228853	NA
Sun et al. (2019b)	China	127.63	41.7	Continental	745	3.6	Mineral horizon	Forest	4.8	58.8	6	9.8	NA	NA	NA	NA	NA	NA	NA	NA	NA	NA	NA	NA	4.607	4.201	0	0.024	4.511	0.324	4.187	0	NA	NA
Sun et al. (2019b)	China	127.63	41.7	Continental	745	3.6	Mineral horizon	Forest	4.8	58.8	6	9.8	NA	NA	NA	NA	NA	NA	NA	NA	NA	NA	NA	NA	4.607	4.201	0	0.024	4.511	0.324	4.187	0	NA	NA
Sun et al. (2020)	China	118.75	36.92	Semi arid	592	12.4	Mineral horizon	Cropland	8.5	6.64	0.8	8.3	NA	NA	NA	NA	3.63078e+06	19054.6	1.02329e+09	5.01187e+10	NA	2.03	7.1	3.49754	0.73	NA	1.95	0.01	2.34	0	2.34	0	1.2	NA
Tahovska et al. (2020)	Sweden	12	58.07	Marine west coast	1146	7.4	Mineral horizon	Forest	4.4	198	4.97	42.5	1782	138.6	13.5	16.8	NA	NA	330000000	NA	0.0145	3.71	0.665	0.179245	4.837	NA	NA	NA	0.812	NA	NA	NA	NA	NA
Tahovska et al. (2020)	Sweden	12	58.07	Marine west coast	1146	7.4	Organic horizon	Forest	4.6	456	15.4	36	7272	595	14.5	60.6	NA	NA	625000000	NA	0.0085	5.18	1.4	0.27027	16.779	NA	NA	NA	2.401	NA	NA	NA	NA	NA
Templer et al. (2008)	USA	-66.33	18.5	Tropical	4500	18.5	Topsoil	Forest	NA	67.2	3.1	21.3833	NA	NA	NA	NA	NA	NA	NA	NA	NA	NA	NA	NA	1.99	NA	0.099	0.1	1.34	NA	NA	0.47	NA	14
Tian et al. (2017)	China	128.89	47.2	Continental	676	-0.3	Mineral horizon	Forest	5.7	87.7	7.9	11.1	NA	NA	NA	NA	NA	NA	NA	NA	NA	1.5	13.7	9.13333	6.05	3.79	3.89	0.04	5	NA	NA	NA	NA	NA
Tietema and Wfssel (1992)	The Netherlands			Marine west coast	815	16.7	Organic horizon	Forest	2.94	483.372	13.8	35.027	NA	NA	NA	NA	NA	NA	NA	NA	NA	211.667	12.3333	0.0582677	28.3333	NA	13.6667	-0.666667	1.66667	NA	NA	NA	NA	NA
Tietema and Wfssel (1992)	The Netherlands			Marine west coast	815	16.7	Organic horizon	Forest	3.44	276.489	18.9333	14.6033	NA	NA	NA	NA	NA	NA	NA	NA	NA	258.5	41	0.158607	63.5	NA	47.75	-2.75	6.25	NA	NA	NA	NA	NA
Tietema and Wfssel (1992)	The Netherlands			Marine west coast	815	16.7	Organic horizon	Forest	3.455	529.776	20	26.4888	NA	NA	NA	233	NA	NA	NA	NA	NA	193.667	67.6667	0.349398	44	NA	25.6667	-0.333333	9.66667	NA	NA	NA	NA	NA
Tietema and Wfssel (1992)	The Netherlands			Marine west coast	815	10	Organic horizon	Forest	2.665	440.835	13.3	33.1455	NA	NA	NA	NA	NA	NA	NA	NA	NA	NA	NA	NA	27.6667	NA	12.6667	-0.333333	1.86667	NA	NA	NA	NA	NA
Tietema and Wfssel (1992)	The Netherlands			Marine west coast	815	10	Organic horizon	Forest	3.165	414.733	19.9	20.8409	NA	NA	NA	NA	NA	NA	NA	NA	NA	NA	NA	NA	60.25	NA	42.25	-2.5	7.25	NA	NA	NA	NA	NA
Tietema and Wfssel (1992)	The Netherlands			Marine west coast	815	10	Organic horizon	Forest	2.95	493.039	20.7	23.8183	NA	NA	NA	NA	NA	NA	NA	NA	NA	NA	NA	NA	38.6667	NA	20	-0.933333	10	NA	NA	NA	NA	NA
Ting et al. (2017)	China	119.9	31.3	Humid subtropical	NA	NA	Mineral horizon	Cropland	8.3	14.2	1.46	9.7	NA	NA	NA	NA	NA	NA	NA	NA	NA	3.44286	160.943	46.7469	5.13	1.44	4.5	0.44	10.65	0.65	10	2.4	2.22222	NA
Ting et al. (2017)	China	119.43	33.7	Humid subtropical	NA	NA	Mineral horizon	Cropland	6.2	14.9	1.34	11.1	NA	NA	NA	NA	NA	NA	NA	NA	NA	33.15	99.7714	3.0097	1.54	0.42	0.52	0.25	4.41	0.46	3.95	0.06	7.59615	NA
Tokuchi et al. (2013)	Japan	136	34.97	Humid subtropical	1524	13.3	Mineral horizon	Forest	3.48	18.925	1.085	16.25	205.7	38.1875	5.4975	NA	NA	NA	NA	NA	NA	4.7075	0.43625	0.0926713	2.11125	1.85475	NA	NA	0.0765	NA	NA	NA	NA	NA
Tokuchi et al. (2013)	Japan	136	34.97	Humid subtropical	1524	13.3	Organic horizon	Forest	3.48	331.022	13.6975	26.09	3559.87	676.075	5.21	NA	NA	NA	NA	NA	NA	49.855	1.26	0.0252733	40.025	32.95	NA	NA	1.3325	NA	NA	NA	NA	NA
Troxler and Childers (2010)	USA			Tropical	1156	24.2	Organic horizon	Unclassified	NA	367.4	18.8	19.5426	NA	NA	NA	NA	NA	NA	NA	NA	NA	NA	NA	NA	0.0466667	NA	NA	NA	0.128706	NA	NA	NA	NA	NA
Turner et al. (2007)	USA	-124.09	44.36	Continental	575	3.2	Mineral horizon	Forest	5.6	22	1	22	NA	NA	NA	NA	NA	NA	NA	NA	NA	NA	NA	NA	0.38	0.816	NA	NA	NA	NA	NA	NA	NA	NA
Turner et al. (2007)	USA	-124.09	44.36	Continental	565	-0.3	Mineral horizon	Forest	4.98	19.52	0.8	24.4	NA	NA	NA	NA	NA	NA	NA	NA	NA	NA	NA	NA	1.46	0.911	NA	NA	NA	NA	NA	NA	NA	NA
Turner et al. (2007)	USA	-124.09	44.36	Continental	565	-0.3	Mineral horizon	Forest	5.5	21	0.7	30	NA	NA	NA	NA	NA	NA	NA	NA	NA	NA	NA	NA	0.79	1.107	NA	NA	NA	NA	NA	NA	NA	NA
Turner et al. (2007)	USA	-124.09	44.36	Continental	565	-0.3	Mineral horizon	Forest	5.1	19.52	0.8	24.4	NA	NA	NA	NA	NA	NA	NA	NA	NA	NA	NA	NA	1.29	1.187	NA	NA	NA	NA	NA	NA	NA	NA
Turner et al. (2007)	USA	-124.09	44.36	Continental	565	-0.3	Mineral horizon	Forest	5.14	17.08	0.7	24.4	NA	NA	NA	NA	NA	NA	NA	NA	NA	NA	NA	NA	1.63	1.681	NA	NA	NA	NA	NA	NA	NA	NA
Turner et al. (2007)	USA	-124.09	44.36	Continental	565	-0.3	Mineral horizon	Forest	5.12	17.08	0.7	24.4	NA	NA	NA	NA	NA	NA	NA	NA	NA	NA	NA	NA	1.44	1.71	NA	NA	NA	NA	NA	NA	NA	NA
Ueda et al. (2017)	Thailand	100.8	14.42	Tropical	2100	28.5	Mineral horizon	Forest	4.63	27.2	2.01	12.9	NA	NA	NA	NA	NA	NA	NA	NA	NA	8.5	0.7	0.0823529	3.78	4.285	4.4	NA	0.27	NA	NA	NA	NA	NA
Ueda et al. (2017)	Thailand	100.8	14.42	Tropical	1050	27.15	Mineral horizon	Forest	5.42	22.6	1.85	13	NA	NA	NA	NA	NA	NA	NA	NA	NA	5.16	0.75	0.145349	30.6	31.021	30.4	NA	0.61	NA	NA	NA	NA	NA
Ueda et al. (2017)	Thailand	100.8	14.42	Tropical	1750	26.05	Mineral horizon	Forest	6.05	40.8	2.91	14.2	NA	NA	NA	NA	NA	NA	NA	NA	NA	9.45	0.75	0.0793651	6.71	7.636	7.08	NA	1.1	NA	NA	NA	NA	NA
Ueda et al. (2017)	Thailand	100.8	14.42	Tropical	1050	27.15	Mineral horizon	Forest	4.72	21.5	1.85	11.6	NA	NA	NA	NA	NA	NA	NA	NA	NA	4.73	0.27	0.0570825	11.7	10.69	10.2	NA	1.15	NA	NA	NA	NA	NA
Ueda et al. (2017)	Thailand	98.83	14.57	Tropical	1050	27.15	Mineral horizon	Forest	5.75	22	1.85	12.4	NA	NA	NA	NA	NA	NA	NA	NA	NA	4.29	0.81	0.188811	23.1	23.184	21	NA	1.55	NA	NA	NA	NA	NA
Ueda et al. (2017)	Thailand	98.83	14.57	Tropical	1050	27.15	Mineral horizon	Forest	5.72	18.2	1.85	10.4	NA	NA	NA	NA	NA	NA	NA	NA	NA	4.27	1.18	0.276347	7.55	7.297	5.26	NA	1.96	NA	NA	NA	NA	NA
Ueda et al. (2017)	Thailand	102.05	5.3	Tropical	2100	28.5	Mineral horizon	Forest	4.53	28.2	2.23	12.5	NA	NA	NA	NA	NA	NA	NA	NA	NA	9.49	0.75	0.0790306	16.4	13.032	10.8	NA	1.96	NA	NA	NA	NA	NA
Ueda et al. (2017)	Thailand	102.05	5.3	Tropical	1750	26.05	Mineral horizon	Forest	5.95	41.9	3.5	11.7	NA	NA	NA	NA	NA	NA	NA	NA	NA	12.9	2.25	0.174419	29.8	31.9	28.05	NA	4.12	NA	NA	NA	NA	NA
Unkovich et al. (1998)	UK			Marine west coast	601	10.1		Grassland	7.5	NA	5.2	NA	NA	NA	NA	NA	NA	NA	NA	NA	NA	NA	NA	NA	1.2	NA	NA	NA	NA	NA	NA	NA	NA	NA
Urakawa et al. (2014)	Japan	139.26	37.71	Continental	1530	7.4	Mineral horizon	Forest	4.69	50	2	25	NA	NA	NA	NA	NA	NA	NA	NA	NA	NA	NA	NA	2.14	NA	NA	NA	0.02	NA	NA	NA	NA	NA
Urakawa et al. (2014)	Japan	135.76	35.35	Continental	2330	4.1	Mineral horizon	Forest	4.01	134	6	22.3	NA	NA	NA	NA	NA	NA	NA	NA	NA	NA	NA	NA	2.43	NA	NA	NA	0.04	NA	NA	NA	NA	NA
Urakawa et al. (2014)	Japan	135.76	35.07	Continental	2250	3.5	Mineral horizon	Forest	3.55	128	7.1	18.2	NA	NA	NA	NA	NA	NA	NA	NA	NA	NA	NA	NA	2.95	NA	NA	NA	2.23	NA	NA	NA	NA	NA
Urakawa et al. (2016)	Japan		26.75	Humid subtropical	1800	10.6	Topsoil	Forest	4	133	NA	NA	NA	NA	NA	NA	NA	NA	NA	NA	NA	NA	NA	NA	2.4	1.42	NA	NA	0.04	NA	NA	NA	NA	NA
Urakawa et al. (2016)	Japan		26.75	Humid subtropical	1800	10.6	Topsoil	Forest	4.4	77	NA	NA	NA	NA	NA	NA	NA	NA	NA	NA	NA	NA	NA	NA	1.9	1.93	NA	NA	0.04	NA	NA	NA	NA	NA
Urakawa et al. (2016)	Japan		26.75	Humid subtropical	1800	10.6	Topsoil	Forest	4.2	52	NA	NA	NA	NA	NA	NA	NA	NA	NA	NA	NA	NA	NA	NA	1.47	1.35	NA	NA	0.05	NA	NA	NA	NA	NA
Urakawa et al. (2016)	Japan		26.75	Humid subtropical	1800	10.6	Topsoil	Forest	4.7	50	NA	NA	NA	NA	NA	NA	NA	NA	NA	NA	NA	NA	NA	NA	2.16	2.21	NA	NA	0.05	NA	NA	NA	NA	NA
Urakawa et al. (2016)	Japan		26.75	Humid subtropical	1800	10.6	Topsoil	Forest	5.6	71	NA	NA	NA	NA	NA	NA	NA	NA	NA	NA	NA	NA	NA	NA	8.41	8.39	NA	NA	0.07	NA	NA	NA	NA	NA
Urakawa et al. (2016)	Japan		26.75	Humid subtropical	1800	10.6	Topsoil	Forest	5.1	196	NA	NA	NA	NA	NA	NA	NA	NA	NA	NA	NA	NA	NA	NA	4.2	3.81	NA	NA	0.12	NA	NA	NA	NA	NA
Urakawa et al. (2016)	Japan		26.75	Humid subtropical	1800	10.6	Topsoil	Forest	5.6	105	NA	NA	NA	NA	NA	NA	NA	NA	NA	NA	NA	NA	NA	NA	2.57	2.56	NA	NA	0.15	NA	NA	NA	NA	NA
Urakawa et al. (2016)	Japan		26.75	Humid subtropical	1800	10.6	Topsoil	Forest	7.4	44	NA	NA	NA	NA	NA	NA	NA	NA	NA	NA	NA	NA	NA	NA	1.04	0.71	NA	NA	0.26	NA	NA	NA	NA	NA
Urakawa et al. (2016)	Japan		26.75	Humid subtropical	1800	10.6	Topsoil	Forest	5.1	191	NA	NA	NA	NA	NA	NA	NA	NA	NA	NA	NA	NA	NA	NA	6.18	NA	NA	NA	0.29	NA	NA	NA	NA	NA
Urakawa et al. (2016)	Japan		26.75	Humid subtropical	1800	10.6	Topsoil	Forest	5.7	17	NA	NA	NA	NA	NA	NA	NA	NA	NA	NA	NA	NA	NA	NA	1.13	0.87	NA	NA	0.32	NA	NA	NA	NA	NA
Urakawa et al. (2016)	Japan		26.75	Humid subtropical	1800	10.6	Topsoil	Forest	6.1	49	NA	NA	NA	NA	NA	NA	NA	NA	NA	NA	NA	NA	NA	NA	1.76	1.31	NA	NA	0.33	NA	NA	NA	NA	NA
Urakawa et al. (2016)	Japan		26.75	Humid subtropical	1800	10.6	Topsoil	Forest	4.7	70	NA	NA	NA	NA	NA	NA	NA	NA	NA	NA	NA	NA	NA	NA	2.2	1.75	NA	NA	0.39	NA	NA	NA	NA	NA
Urakawa et al. (2016)	Japan		26.75	Humid subtropical	1800	10.6	Topsoil	Forest	6.8	66	NA	NA	NA	NA	NA	NA	NA	NA	NA	NA	NA	NA	NA	NA	13.45	13.19	NA	NA	0.41	NA	NA	NA	NA	NA
Urakawa et al. (2016)	Japan		26.75	Humid subtropical	1800	10.6	Topsoil	Forest	5.7	67	NA	NA	NA	NA	NA	NA	NA	NA	NA	NA	NA	NA	NA	NA	3.13	2.28	NA	NA	0.42	NA	NA	NA	NA	NA
Urakawa et al. (2016)	Japan		26.75	Humid subtropical	1800	10.6	Topsoil	Forest	5.5	90	NA	NA	NA	NA	NA	NA	NA	NA	NA	NA	NA	NA	NA	NA	4.19	3.65	NA	NA	0.48	NA	NA	NA	NA	NA
Urakawa et al. (2016)	Japan		26.75	Humid subtropical	1800	10.6	Topsoil	Forest	6.7	28	NA	NA	NA	NA	NA	NA	NA	NA	NA	NA	NA	NA	NA	NA	0.82	0.55	NA	NA	0.56	NA	NA	NA	NA	NA
Urakawa et al. (2016)	Japan		26.75	Humid subtropical	1800	10.6	Topsoil	Forest	6.6	46	NA	NA	NA	NA	NA	NA	NA	NA	NA	NA	NA	NA	NA	NA	2.75	2.5	NA	NA	0.62	NA	NA	NA	NA	NA
Urakawa et al. (2016)	Japan		26.75	Humid subtropical	1800	10.6	Topsoil	Forest	6.8	70	NA	NA	NA	NA	NA	NA	NA	NA	NA	NA	NA	NA	NA	NA	4.18	3.86	NA	NA	0.63	NA	NA	NA	NA	NA
Urakawa et al. (2016)	Japan		26.75	Humid subtropical	1800	10.6	Topsoil	Forest	6.7	46	NA	NA	NA	NA	NA	NA	NA	NA	NA	NA	NA	NA	NA	NA	2.39	2.29	NA	NA	0.65	NA	NA	NA	NA	NA
Urakawa et al. (2016)	Japan		26.75	Humid subtropical	1800	10.6	Topsoil	Forest	5.1	62	NA	NA	NA	NA	NA	NA	NA	NA	NA	NA	NA	NA	NA	NA	2.46	1.95	NA	NA	0.87	NA	NA	NA	NA	NA
Urakawa et al. (2016)	Japan		26.75	Humid subtropical	1800	10.6	Topsoil	Forest	5.8	70	NA	NA	NA	NA	NA	NA	NA	NA	NA	NA	NA	NA	NA	NA	2.49	1.93	NA	NA	0.96	NA	NA	NA	NA	NA
Urakawa et al. (2016)	Japan		26.75	Humid subtropical	1800	10.6	Topsoil	Forest	5	120	NA	NA	NA	NA	NA	NA	NA	NA	NA	NA	NA	NA	NA	NA	2.99	2.79	NA	NA	0.97	NA	NA	NA	NA	NA
Urakawa et al. (2016)	Japan		26.75	Humid subtropical	1800	10.6	Topsoil	Forest	5	34	NA	NA	NA	NA	NA	NA	NA	NA	NA	NA	NA	NA	NA	NA	2.81	2.9	NA	NA	1	NA	NA	NA	NA	NA
Urakawa et al. (2016)	Japan		26.75	Humid subtropical	1800	10.6	Topsoil	Forest	5.2	116	NA	NA	NA	NA	NA	NA	NA	NA	NA	NA	NA	NA	NA	NA	3.77	2.96	NA	NA	1.03	NA	NA	NA	NA	NA
Urakawa et al. (2016)	Japan		26.75	Humid subtropical	1800	10.6	Topsoil	Forest	6.4	79	NA	NA	NA	NA	NA	NA	NA	NA	NA	NA	NA	NA	NA	NA	3.45	2.26	NA	NA	1.07	NA	NA	NA	NA	NA
Urakawa et al. (2016)	Japan		26.75	Humid subtropical	1800	10.6	Topsoil	Forest	5.4	86	NA	NA	NA	NA	NA	NA	NA	NA	NA	NA	NA	NA	NA	NA	7.65	NA	NA	NA	1.36	NA	NA	NA	NA	NA
Urakawa et al. (2016)	Japan		26.75	Humid subtropical	1800	10.6	Topsoil	Forest	5	68	NA	NA	NA	NA	NA	NA	NA	NA	NA	NA	NA	NA	NA	NA	2.49	1.51	NA	NA	1.41	NA	NA	NA	NA	NA
Urakawa et al. (2016)	Japan		26.75	Humid subtropical	1800	10.6	Topsoil	Forest	6.7	115	NA	NA	NA	NA	NA	NA	NA	NA	NA	NA	NA	NA	NA	NA	1.55	0.73	NA	NA	1.65	NA	NA	NA	NA	NA
Urakawa et al. (2016)	Japan		26.75	Humid subtropical	1800	10.6	Topsoil	Forest	5.8	96	NA	NA	NA	NA	NA	NA	NA	NA	NA	NA	NA	NA	NA	NA	4.41	3.69	NA	NA	1.65	NA	NA	NA	NA	NA
Urakawa et al. (2016)	Japan		26.75	Humid subtropical	1800	10.6	Topsoil	Forest	5.4	112	NA	NA	NA	NA	NA	NA	NA	NA	NA	NA	NA	NA	NA	NA	5	2.88	NA	NA	1.66	NA	NA	NA	NA	NA
Urakawa et al. (2016)	Japan		26.75	Humid subtropical	1800	10.6	Topsoil	Forest	3.6	128	NA	NA	NA	NA	NA	NA	NA	NA	NA	NA	NA	NA	NA	NA	2.41	1.85	NA	NA	2.26	NA	NA	NA	NA	NA
Urakawa et al. (2016)	Japan		26.75	Humid subtropical	1800	10.6	Topsoil	Forest	5.4	141	NA	NA	NA	NA	NA	NA	NA	NA	NA	NA	NA	NA	NA	NA	6.18	5.02	NA	NA	2.53	NA	NA	NA	NA	NA
Urakawa et al. (2016)	Japan		26.75	Humid subtropical	1800	10.6	Topsoil	Forest	4.6	125	NA	NA	NA	NA	NA	NA	NA	NA	NA	NA	NA	NA	NA	NA	4.5	2.85	NA	NA	2.71	NA	NA	NA	NA	NA
Urakawa et al. (2016)	Japan		26.75	Humid subtropical	1800	10.6	Topsoil	Forest	4.3	154	NA	NA	NA	NA	NA	NA	NA	NA	NA	NA	NA	NA	NA	NA	13.41	10.05	NA	NA	3.51	NA	NA	NA	NA	NA
Urakawa et al. (2016)	Japan		26.75	Humid subtropical	1800	10.6	Topsoil	Forest	5	88	NA	NA	NA	NA	NA	NA	NA	NA	NA	NA	NA	NA	NA	NA	15.83	15.47	NA	NA	3.78	NA	NA	NA	NA	NA
Urakawa et al. (2016)	Japan		26.75	Humid subtropical	1800	10.6	Topsoil	Forest	5.6	40	NA	NA	NA	NA	NA	NA	NA	NA	NA	NA	NA	NA	NA	NA	NA	NA	NA	NA	NA	NA	NA	NA	NA	NA
Urakawa et al. (2016)	Japan		26.75	Humid subtropical	1800	10.6	Topsoil	Forest	5.3	48	NA	NA	NA	NA	NA	NA	NA	NA	NA	NA	NA	NA	NA	NA	NA	NA	NA	NA	NA	NA	NA	NA	NA	NA
Urakawa et al. (2016)	Japan		26.75	Humid subtropical	1800	10.6	Topsoil	Forest	4.5	146	NA	NA	NA	NA	NA	NA	NA	NA	NA	NA	NA	NA	NA	NA	NA	NA	NA	NA	NA	NA	NA	NA	NA	NA
Vázquez et al. (2019)	Spain	-5.32	39.32	Mediterranean	798	24.4	Mineral horizon	Cropland	4.96	30.6	1.775	17.2394	292.5	36.35	8.04677	NA	410000	195500	1.933e+09	891250000	20.25	4.25	3.625	0.852941	1.114	NA	1.87	0.311	0.412	NA	NA	NA	NA	NA
Vázquez et al. (2019)	Spain	-5.32	39.32	Mediterranean	798	24.4	Mineral horizon	Cropland	5	26.7	1.61	16.5839	199.7	24.16	8.26573	NA	1948000	171500	4.1e+08	675625000	20.545	5.05	5.3375	1.05693	1.343	NA	2.0085	0.986	0.6285	NA	NA	NA	NA	NA
Vázquez et al. (2019)	Spain	-5.32	39.32	Mediterranean	798	24.4	Mineral horizon	Cropland	6.02	28	1.53	18.3007	172.75	30.3	5.70132	NA	4.18e+06	213500	191500000	1041250000	2.675	4.51	3.405	0.754989	1.44	NA	3.33	0.78625	0.75	NA	NA	NA	NA	NA
Vázquez et al. (2019)	Spain	-5.32	39.32	Mediterranean	798	24.4	Mineral horizon	Cropland	6.155	32.7	1.91	17.1204	221.7	35.15	6.30725	NA	2425000	305000	2.615e+08	1388750000	7.35	5.87	5.51	0.938671	2.125	NA	2.96	0.3885	0.895	NA	NA	NA	NA	NA
Venterea et al. (2004)	USA	-72.17	42.5	Continental	1120	3.5	Mineral horizon	Forest	NA	NA	NA	NA	NA	NA	NA	NA	NA	NA	NA	NA	NA	NA	NA	NA	3.12	NA	NA	NA	0.24	NA	NA	NA	NA	0.408
Venterea et al. (2004)	USA	-72.17	42.5	Continental	1120	3.5	Organic horizon	Forest	NA	NA	NA	NA	NA	NA	NA	NA	NA	NA	NA	NA	NA	NA	NA	NA	17.76	NA	NA	NA	0.576	NA	NA	NA	NA	1.392
Venterea et al. (2004)	USA	-72.17	42.5	Continental	1120	3.5	Mineral horizon	Forest	NA	NA	NA	NA	NA	NA	NA	NA	NA	NA	NA	NA	NA	NA	NA	NA	4.152	NA	NA	NA	0.384	NA	NA	NA	NA	3.12
Venterea et al. (2004)	USA	-72.17	42.5	Continental	1120	3.5	Organic horizon	Forest	NA	NA	NA	NA	NA	NA	NA	NA	NA	NA	NA	NA	NA	NA	NA	NA	23.04	NA	NA	NA	0.336	NA	NA	NA	NA	3.6
Verchot et al. (2001)	USA	-73.75	41.5	Humid subtropical	1530	4.3	Mineral horizon	Forest	NA	NA	NA	NA	NA	NA	NA	NA	NA	NA	NA	NA	NA	16.13	6.94	0.430254	NA	NA	NA	6.47	3.72	NA	NA	NA	NA	NA
Verchot et al. (2001)	USA	-73.75	41.5	Humid subtropical	1530	4.3	Mineral horizon	Forest	NA	NA	NA	NA	NA	NA	NA	NA	NA	NA	NA	NA	NA	4.53	3.38	0.746137	NA	NA	NA	5.06	3.9	NA	NA	NA	NA	NA
Verchot et al. (2001)	USA	-73.75	41.5	Humid subtropical	1530	4.3	Mineral horizon	Forest	NA	NA	NA	NA	NA	NA	NA	NA	NA	NA	NA	NA	NA	18.24	0.27	0.0148026	NA	NA	NA	10.8	6.33	NA	NA	NA	NA	NA
Verchot et al. (2001)	USA	-74.28	41.9	Humid subtropical	1530	4.3	Organic horizon	Forest	NA	NA	NA	NA	NA	NA	NA	NA	NA	NA	NA	NA	NA	22.83	0.33	0.0144547	NA	NA	NA	25.6	28.4	NA	NA	NA	NA	NA
Verchot et al. (2001)	USA	-74.28	41.9	Humid subtropical	1530	4.3	Organic horizon	Forest	NA	NA	NA	NA	NA	NA	NA	NA	NA	NA	NA	NA	NA	42.25	25.32	0.59929	NA	NA	NA	30.8	33.2	NA	NA	NA	NA	NA
Verchot et al. (2001)	USA	-74.28	41.9	Humid subtropical	1530	4.3	Organic horizon	Forest	NA	NA	NA	NA	NA	NA	NA	NA	NA	NA	NA	NA	NA	40.73	16.94	0.41591	NA	NA	NA	NA	38	NA	NA	NA	NA	NA
Verchot et al. (2001)	USA	-74.52	42	Humid subtropical	1080	9.6	Topsoil	Forest	NA	NA	NA	NA	NA	NA	NA	NA	NA	NA	NA	NA	NA	3.98	0.24	0.0603015	3.55	2.66	NA	NA	NA	NA	NA	NA	NA	NA
Verchot et al. (2001)	USA	-74.52	42	Humid subtropical	1080	9.6	Topsoil	Forest	NA	NA	NA	NA	NA	NA	NA	NA	NA	NA	NA	NA	NA	9.59	0.27	0.0281543	5.26	3.84	NA	NA	NA	NA	NA	NA	NA	NA
Verchot et al. (2001)	USA	-74.52	42	Humid subtropical	1080	9.6	Topsoil	Forest	NA	NA	NA	NA	NA	NA	NA	NA	NA	NA	NA	NA	NA	5.24	0.17	0.0324427	9.48	8.5	NA	NA	NA	NA	NA	NA	NA	NA
Verchot et al. (2002)	USA	-110.83	45.2	Continental	300	4.5	Mineral horizon	Grassland	7.6	31.1	1.6	19.4	NA	NA	NA	NA	NA	NA	NA	NA	NA	4.97	2.78	0.559356	9.89	7.64	NA	1.19	0.03	NA	NA	NA	NA	NA
Verchot et al. (2002)	USA	-110.83	45.2	Continental	300	4.5	Mineral horizon	Grassland	7.3	7.7	0.7	11.2	NA	NA	NA	NA	NA	NA	NA	NA	NA	1.66	0.54	0.325301	1.66	1.01	NA	0.52	0.33	NA	NA	NA	NA	NA
Verchot et al. (2002)	USA	-110.83	45.2	Continental	300	4.5	Mineral horizon	Grassland	7.1	14.8	1.4	10.9	NA	NA	NA	NA	NA	NA	NA	NA	NA	1.91	1.71	0.895288	2.05	1.36	NA	NA	0.42	NA	NA	NA	NA	NA
Verchot et al. (2002)	USA	-110.83	45.2	Continental	300	4.5	Mineral horizon	Grassland	7	19.4	1.7	11.1	NA	NA	NA	NA	NA	NA	NA	NA	NA	3.31	2.26	0.682779	1.88	0.41	NA	NA	0.61	NA	NA	NA	NA	NA
Verchot et al. (2002)	USA	-110.83	45.2	Continental	300	4.5	Topsoil	Grassland	6.7	23.8	2.2	10.7	NA	NA	NA	NA	NA	NA	NA	NA	NA	6.04	2.25	0.372517	5.57	2.52	NA	1.88	0.79	NA	NA	NA	NA	NA
Verchot et al. (2002)	USA	-110.83	45.2	Continental	300	4.5	Mineral horizon	Grassland	6.3	35.8	3.2	11.3	NA	NA	NA	NA	NA	NA	NA	NA	NA	10.99	2	0.181984	8.04	8.98	NA	1.4	1	NA	NA	NA	NA	NA
Verchot et al. (2002)	USA	-110.83	45.2	Continental	300	4.5	Mineral horizon	Grassland	7.2	10.1	0.8	12.3	NA	NA	NA	NA	NA	NA	NA	NA	NA	1.44	0.67	0.465278	1.5	1.15	NA	1.08	1.01	NA	NA	NA	NA	NA
Verchot et al. (2002)	USA	-110.83	45.2	Continental	300	4.5	Topsoil	Grassland	6.8	82.2	7.7	10.7	NA	NA	NA	NA	NA	NA	NA	NA	NA	15.79	0.8	0.050665	34.38	29.41	NA	1.86	1.05	NA	NA	NA	NA	NA
Verchot et al. (2002)	USA	-110.83	45.2	Continental	300	4.5	Topsoil	Grassland	7.8	164.2	10.1	16.2	NA	NA	NA	NA	NA	NA	NA	NA	NA	37.44	0.71	0.0189637	46.06	55.59	NA	2.25	1.13	NA	NA	NA	NA	NA
Verchot et al. (2002)	USA	-110.83	45.2	Continental	300	4.5	Topsoil	Grassland	7.9	166.2	8.7	19.1	NA	NA	NA	NA	NA	NA	NA	NA	NA	20.29	1.28	0.0630853	36.42	29.86	NA	3.07	1.64	NA	NA	NA	NA	NA
Verchot et al. (2002)	USA	-110.83	45.2	Continental	300	4.5	Mineral horizon	Grassland	6.7	23	1.5	15.2	NA	NA	NA	NA	NA	NA	NA	NA	NA	3.92	0.46	0.117347	4.68	5.15	NA	2.33	2.31	NA	NA	NA	NA	NA
Verchot et al. (2002)	USA	-110.83	45.2	Continental	300	4.5	Mineral horizon	Grassland	7.7	30.4	1.5	20.3	NA	NA	NA	NA	NA	NA	NA	NA	NA	5.68	1.67	0.294014	1.4	2.33	NA	1.63	2.84	NA	NA	NA	NA	NA
Verchot et al. (2002)	USA	-110.83	45.2	Continental	300	4.5	Topsoil	Grassland	6.6	72.1	6.9	10.4	NA	NA	NA	NA	NA	NA	NA	NA	NA	13.75	0.86	0.0625455	18.1	24.12	NA	1.97	4.35	NA	NA	NA	NA	NA
Verchot et al. (2002)	USA	-110.83	45.2	Continental	300	4.5	Mineral horizon	Grassland	6.5	33	2.9	11.4	NA	NA	NA	NA	NA	NA	NA	NA	NA	8.78	2.06	0.234624	10.17	4.65	NA	1.25	NA	NA	NA	NA	NA	NA
Vervaet et al. (2004)	Belgium			Marine west coast	760	10.7	Mineral horizon	Forest	3.7	37	2	38	NA	NA	NA	NA	NA	NA	NA	NA	NA	NA	NA	NA	0.5	0.2	0.2	0.06	0.04	NA	NA	NA	NA	NA
Vervaet et al. (2004)	Belgium			Marine west coast	760	10.7	Mineral horizon	Forest	4	115	6	20	NA	NA	NA	NA	NA	NA	NA	NA	NA	NA	NA	NA	1	0.5	0.4	0.12	0.07	NA	NA	NA	NA	NA
Vervaet et al. (2004)	Belgium			Marine west coast	760	10.7	Organic horizon	Forest	4.4	412	21	20	NA	NA	NA	NA	NA	NA	NA	NA	NA	NA	NA	NA	10.9	4.8	3.8	29	3.8	NA	NA	NA	NA	NA
Vervaet et al. (2004)	Belgium			Marine west coast	760	10.7	Organic horizon	Forest	3.9	449	21	21	NA	NA	NA	NA	NA	NA	NA	NA	NA	NA	NA	NA	11.1	4.3	3.6	35.9	4.6	NA	NA	NA	NA	NA
Vieites-Blanco and González-Prieto (2018)	Spain	-8.91	43.32	Mediterranean	1600	15	Topsoil	Grassland	NA	NA	NA	NA	NA	NA	NA	NA	NA	NA	NA	NA	NA	NA	NA	NA	NA	NA	NA	NA	NA	NA	0.5299	0.01813	NA	NA
Vieites-Blanco and González-Prieto (2018)	Spain	-8.91	43.32	Mediterranean	1600	15	Topsoil	Grassland	NA	NA	NA	NA	NA	NA	NA	NA	NA	NA	NA	NA	NA	NA	NA	NA	NA	NA	NA	NA	NA	NA	0.61201	0.02765	NA	NA
Vieites-Blanco and González-Prieto (2018)	Spain	-9.01	42.47	Mediterranean	1600	15	Topsoil	Grassland	NA	NA	NA	NA	NA	NA	NA	NA	NA	NA	NA	NA	NA	NA	NA	NA	NA	NA	NA	NA	NA	NA	1.6135	0.2128	NA	NA
Vieites-Blanco and González-Prieto (2018)	Spain	-9.01	42.47	Mediterranean	1600	15	Topsoil	Grassland	NA	NA	NA	NA	NA	NA	NA	NA	NA	NA	NA	NA	NA	NA	NA	NA	NA	NA	NA	NA	NA	NA	1.1557	0.2338	NA	NA
Wan et al. (2009)	China	116.28	40.08	Continental	638	12.8	Mineral horizon	Cropland	8	13.8631	1.2	11.5526	NA	NA	NA	NA	NA	NA	NA	NA	NA	NA	NA	NA	1.8	NA	20	NA	19.5	NA	NA	NA	NA	1.88364
Wan et al. (2009)	China	116.28	40.08	Continental	638	12.8	Mineral horizon	Cropland	8	13.8631	1.2	11.5526	NA	NA	NA	NA	NA	NA	NA	NA	NA	NA	NA	NA	18.7	NA	26.6	NA	19.1	NA	NA	NA	NA	3.20727
Wang et al. (2015)	Australia	153.03	-27.5	Humid subtropical	1000	22.5	Mineral horizon	Forest	5.7	45	0.16	28.6	NA	NA	NA	NA	NA	NA	NA	NA	NA	2.929	0.791	0.270058	0.626	0.7613	NA	NA	0.07	NA	NA	NA	NA	NA
Wang et al. (2015)	Australia	153.03	-27.5	Humid subtropical	1000	22.5	Mineral horizon	Forest	5.32	27	0.11	25.5	NA	NA	NA	NA	NA	NA	NA	NA	NA	2.315	0.126	0.0544276	0.417	0.428	NA	NA	0.124	NA	NA	NA	NA	NA
Wang et al. (2015)	Australia	153.03	-27.5	Humid subtropical	1000	22.5	Mineral horizon	Forest	5.67	25	0.09	27.7	NA	NA	NA	NA	NA	NA	NA	NA	NA	2.027	0.105	0.0518007	0.53	0.5783	NA	NA	0.166	NA	NA	NA	NA	NA
Wang et al. (2015)	China	117.03	28.38	Humid subtropical	1788	17.6	Mineral horizon	Forest	4.6	35.75	1.3	27.5	NA	NA	NA	NA	NA	NA	NA	NA	NA	15.6	4.5	0.288462	NA	NA	NA	NA	0.48	0.37	0.11	NA	NA	NA
Wang et al. (2015)	China	117.03	28.38	Humid subtropical	1788	17.6	Mineral horizon	Cropland	5.3	43.47	2.7	16.1	NA	NA	NA	NA	NA	NA	NA	NA	NA	7.4	34.4	4.64865	NA	NA	NA	NA	0.93	0.01	0.92	NA	NA	NA
Wang et al. (2015)	China	117.03	28.38	Humid subtropical	1788	17.6	Mineral horizon	Cropland	4.8	19.63	1.3	15.1	NA	NA	NA	NA	NA	NA	NA	NA	NA	12.1	54	4.46281	NA	NA	NA	NA	3.47	0.29	3.18	NA	NA	NA
Wang et al. (2016)	China	101.45	25.25	Humid subtropical	760	14.1	Mineral horizon	Grassland	5	13.86	0.7	19.8	NA	NA	NA	NA	NA	NA	NA	NA	0.45	3.5	2	0.571429	1.43	NA	1.42	0.025	0.72	0.63	0.09	NA	0.0633803	1.356
Wang et al. (2016)	China	101.45	25.25	Humid subtropical	760	14.1	Mineral horizon	Forest	5	21.42	0.9	23.8	NA	NA	NA	NA	NA	NA	NA	NA	0.36	2.9	1.9	0.655172	1.27	NA	0.85	0.03	0.526	0.506	0.02	NA	0.0235294	1.392
Wang et al. (2016)	China	101.45	25.25	Humid subtropical	760	14.1	Mineral horizon	Forest	4.8	36.14	1.3	27.8	NA	NA	NA	NA	NA	NA	NA	NA	0.32	2.7	1.4	0.518519	1.79	NA	1.32	0.992	1.15	1.135	0.015	NA	0.0113636	1.5
Wang et al. (2016)	China	101.45	25.25	Humid subtropical	760	14.1	Mineral horizon	Forest	4.7	34.86	1.4	24.9	NA	NA	NA	NA	NA	NA	NA	NA	0.29	2.2	1.9	0.863636	3.14	NA	2.97	0.863	1.2	1.149	0.051	NA	0.0171717	1.656
Wang et al. (2016)	China	101.45	25.25	Humid subtropical	760	14.1	Mineral horizon	Forest	4.4	82	2.5	32.8	NA	NA	NA	NA	NA	NA	NA	NA	0.1	12	1.9	0.158333	2.32	NA	1.52	0.774	0.91	0.83	0.08	NA	0.0526316	4.8
Wang et al. (2016)	Germany	11.03	47.6	Marine west coast	1438	6	Mineral horizon	Grassland	7.1	135	8	10	NA	NA	NA	NA	3300000000	850000	NA	NA	NA	3.6	2.85	0.791667	0.4	NA	NA	NA	1.25	NA	NA	NA	NA	0.666667
Wang et al. (2016c)	China	116.92	28.25	Continental	360	-1.5	Mineral horizon	Grassland	4.3	17.64	0.9	19.6	NA	NA	NA	NA	NA	NA	NA	NA	NA	NA	NA	NA	8.01	NA	5.51	4.02	6.57	0.04	6.53	0	1.18512	NA
Wang et al. (2016c)	China	99.77	37.72	Humid subtropical	1788	17.6	Mineral horizon	Forest	6.7	16.02	0.6	26.7	NA	NA	NA	NA	NA	NA	NA	NA	NA	NA	NA	NA	1.41	NA	1.12	0.12	0.04	0.04	0	0	NA	NA
Wang et al. (2017)	China	116.92	28.25	Humid subtropical	1788	17.6	Mineral horizon	Cropland	4.5	20.16	2.1	9.6	NA	NA	NA	NA	NA	NA	NA	NA	NA	NA	NA	NA	7.79	0.97	0.83	NA	0.741	0.071	0.67	-0.0053	0.807229	NA
Wang et al. (2017)	China	105.47	31.27	Humid subtropical	907	16.7	Mineral horizon	Cropland	7.4	27	2	13.5	NA	NA	NA	NA	NA	NA	NA	NA	NA	NA	NA	NA	5.78	NA	8.14	NA	12.695	0.045	12.65	0.091	1.55405	NA
Wang et al. (2017)	China	105.47	31.27	Humid subtropical	907	16.7	Mineral horizon	Cropland	7.4	20.16	0.9	22.4	NA	NA	NA	NA	NA	NA	NA	NA	NA	NA	NA	NA	3.75	NA	0.42	NA	16.525	0.005	16.52	1.447	NA	NA
Wang et al. (2017a)	China	118.62	32.17	Humid subtropical	1067	15.8	Mineral horizon	Cropland	5.3	12.75	1.5	8.5	NA	NA	NA	NA	NA	NA	NA	NA	NA	NA	NA	NA	1.21	1.89	NA	NA	1.89	0.14	1.75	NA	NA	2.4
Wang et al. (2017b)	China			Humid subtropical	1795	17.6	Mineral horizon	Cropland	5.2	3.7	0.6	5.7	NA	NA	NA	NA	NA	NA	NA	NA	NA	NA	NA	NA	0.52	NA	1.32	NA	0.61	NA	0.61	0	0.462121	NA
Wang et al. (2018)	China			Continental	676	-0.3	Mineral horizon	Forest	5.41	90.712	4.6	19.72	NA	NA	NA	NA	NA	NA	NA	NA	NA	NA	NA	NA	3.98	NA	NA	NA	0.37	NA	NA	NA	NA	NA
Wang et al. (2018)	China			Continental	481.6	-4.4	Mineral horizon	Forest	4.79	49.135	3.1	15.85	NA	NA	NA	NA	NA	NA	NA	NA	NA	NA	NA	NA	2.51	NA	NA	NA	0.66	NA	NA	NA	NA	NA
Wang et al. (2018)	China			Continental	676	-0.3	Mineral horizon	Forest	5.41	77.51	4.6	16.85	NA	NA	NA	NA	NA	NA	NA	NA	NA	NA	NA	NA	7.52	NA	NA	NA	2.41	NA	NA	NA	NA	NA
Wang et al. (2018)	China			Continental	691	2.6	Mineral horizon	Forest	5.09	70.122	6.2	11.31	NA	NA	NA	NA	NA	NA	NA	NA	NA	NA	NA	NA	8.38	NA	NA	NA	2.72	NA	NA	NA	NA	NA
Wang et al. (2018)	China			Continental	691	2.6	Mineral horizon	Forest	5.09	70.976	6.4	11.09	NA	NA	NA	NA	NA	NA	NA	NA	NA	NA	NA	NA	5.19	NA	NA	NA	3.41	NA	NA	NA	NA	NA
Wang et al. (2018)	China			Continental	481.6	-4.4	Mineral horizon	Forest	4.79	140.148	6.8	20.61	NA	NA	NA	NA	NA	NA	NA	NA	NA	NA	NA	NA	3.05	NA	NA	NA	5.15	NA	NA	NA	NA	NA
Wang et al. (2018)	China	120.05	31.6	Humid subtropical	1177	NA	Mineral horizon	Cropland	3.81365	9.69	1.18	11.075	NA	NA	NA	NA	NA	NA	NA	NA	NA	NA	NA	NA	NA	NA	NA	NA	NA	NA	NA	NA	NA	NA
Wang et al. (2018)	China			Humid subtropical	662	6.2	Mineral horizon	Forest	5.7	45.708	2.6	17.58	NA	NA	NA	NA	NA	NA	NA	NA	NA	NA	NA	NA	3.22	NA	NA	NA	0.6	NA	NA	NA	NA	NA
Wang et al. (2018)	China			Humid subtropical	662	6.2	Mineral horizon	Forest	5.7	22.32	1.5	14.88	NA	NA	NA	NA	NA	NA	NA	NA	NA	NA	NA	NA	3.76	NA	NA	NA	0.74	NA	NA	NA	NA	NA
Wang et al. (2018)	China			Humid subtropical	539.1	4.8	Mineral horizon	Forest	5.68	38.688	3.1	12.48	NA	NA	NA	NA	NA	NA	NA	NA	NA	NA	NA	NA	2.89	NA	NA	NA	0.87	NA	NA	NA	NA	NA
Wang et al. (2018)	China			Humid subtropical	539.1	4.8	Mineral horizon	Forest	5.68	33.072	2.4	13.78	NA	NA	NA	NA	NA	NA	NA	NA	NA	NA	NA	NA	2.62	NA	NA	NA	1.07	NA	NA	NA	NA	NA
Wang et al. (2018)	China			Humid subtropical	1330	10.6	Mineral horizon	Forest	5.84	63.181	4.1	15.41	NA	NA	NA	NA	NA	NA	NA	NA	NA	NA	NA	NA	7.92	NA	NA	NA	1.74	NA	NA	NA	NA	NA
Wang et al. (2018)	China			Humid subtropical	1330	10.6	Mineral horizon	Forest	5.84	92.213	8.3	11.11	NA	NA	NA	NA	NA	NA	NA	NA	NA	NA	NA	NA	8.66	NA	NA	NA	2.89	NA	NA	NA	NA	NA
Wang et al. (2018)	China			Tropical	1927	20.9	Mineral horizon	Forest	4.11	28.674	1.8	15.93	NA	NA	NA	NA	NA	NA	NA	NA	NA	NA	NA	NA	4.86	NA	NA	NA	0.34	NA	NA	NA	NA	NA
Wang et al. (2018)	China			Tropical	1954	16.7	Mineral horizon	Forest	4.39	34.891	2.3	15.17	NA	NA	NA	NA	NA	NA	NA	NA	NA	NA	NA	NA	2.88	NA	NA	NA	0.96	NA	NA	NA	NA	NA
Wang et al. (2018)	China			Tropical	2449	19.8	Mineral horizon	Forest	4.71	18.848	1.6	11.78	NA	NA	NA	NA	NA	NA	NA	NA	NA	NA	NA	NA	5.82	NA	NA	NA	1.1	NA	NA	NA	NA	NA
Wang et al. (2018)	China			Tropical	2449	19.8	Mineral horizon	Forest	4.71	21.736	1.9	11.44	NA	NA	NA	NA	NA	NA	NA	NA	NA	NA	NA	NA	6.44	NA	NA	NA	1.51	NA	NA	NA	NA	NA
Wang et al. (2018)	China			Tropical	1954	16.7	Mineral horizon	Forest	4.39	48.84	3.3	14.8	NA	NA	NA	NA	NA	NA	NA	NA	NA	NA	NA	NA	2.12	NA	NA	NA	1.64	NA	NA	NA	NA	NA
Wang et al. (2018)	China			Tropical	1927	20.9	Mineral horizon	Forest	4.11	41.424	2.4	17.26	NA	NA	NA	NA	NA	NA	NA	NA	NA	NA	NA	NA	6.44	NA	NA	NA	2.19	NA	NA	NA	NA	NA
Wang et al. (2019)	China	111.88	26.8	Humid subtropical	1300	18	Mineral horizon	Cropland	5.49	7.75	1.03	7.52427	NA	NA	NA	NA	NA	NA	NA	NA	NA	NA	NA	NA	NA	NA	NA	NA	NA	NA	NA	NA	NA	NA
Wang et al. (2020)	China	121.35	30.95	Humid subtropical	1255	17.5	Mineral horizon	Cropland	6.9	21.96	3.33	6.59	143.67	9.36	15.3494	7.05024	NA	NA	NA	NA	NA	NA	NA	NA	3.98	NA	NA	NA	4.13	NA	NA	NA	NA	NA
Wang et al. (2020)	China	121.35	30.95	Humid subtropical	1255	17.5	Mineral horizon	Cropland	7.29	35.4	3.03	11.35	152.07	30.5	4.9859	8.01792	NA	NA	NA	NA	NA	NA	NA	NA	5.02	NA	NA	NA	5.96	NA	NA	NA	NA	NA
Wang et al. (2020)	China	121.35	30.95	Humid subtropical	1255	17.5	Mineral horizon	Cropland	6.9	21.96	3.33	6.59	143.67	9.36	15.3494	9.3312	NA	NA	NA	NA	NA	NA	NA	NA	6	NA	NA	NA	7.5	NA	NA	NA	NA	NA
Wang et al. (2020)	China	121.35	30.95	Humid subtropical	1255	17.5	Mineral horizon	Cropland	7.29	35.4	3.03	11.35	152.07	30.5	4.9859	11.2838	NA	NA	NA	NA	NA	NA	NA	NA	9	NA	NA	NA	7.98	NA	NA	NA	NA	NA
Watson et al. (2000)	Ireland			Marine west coast	760	10	Mineral horizon	Grassland	6.2	37.6	3.7	10.1622	NA	NA	NA	NA	NA	NA	NA	NA	NA	NA	NA	NA	13.72	10.18	NA	NA	5.28	NA	NA	NA	NA	NA
Weitzman and Kaye (2016)	USA			Continental	1194	9.2	Mineral horizon	Forest	NA	14.2027	1.24267	11.4292	NA	124.267	NA	NA	NA	NA	NA	NA	NA	NA	NA	NA	2.13333	7.04	NA	4.69333	2.45333	NA	NA	NA	NA	NA
Weitzman and Kaye (2016)	USA			Continental	1194	9.2	Mineral horizon	Cropland	NA	9.22667	0.997333	9.25134	NA	32	NA	NA	NA	NA	NA	NA	NA	NA	NA	NA	4.8	10.6667	NA	7.2	3.57333	NA	NA	NA	NA	NA
Weitzman et al. (2019)	USA	-71.75	43.93	Continental	1400	4.5	Mineral horizon	Forest	4.25	NA	NA	NA	NA	NA	NA	NA	NA	NA	NA	NA	NA	NA	1.51724	NA	0.758621	1.32414	NA	0.523434	0.413793	NA	NA	NA	NA	NA
Weitzman et al. (2019)	USA	-71.75	43.93	Continental	1400	4.5	Organic horizon	Forest	3.9	NA	NA	NA	NA	NA	NA	NA	NA	NA	NA	NA	NA	NA	21.0849	NA	26.8353	25.6738	NA	12.9994	11.5009	NA	NA	NA	NA	NA
Wei-Wei et al. (2012)	Japan			Humid subtropical	1496	12.8	Mineral horizon	Cropland	6.02	NA	NA	NA	360.98	43.58	8.28316	NA	NA	NA	NA	NA	NA	23.74	NA	NA	NA	NA	NA	NA	NA	NA	NA	5.5448	NA	NA
Wei-Wei et al. (2012)	Japan			Humid subtropical	1496	12.8	Mineral horizon	Cropland	5.98	NA	NA	NA	318.32	35.6	8.94157	NA	NA	NA	NA	NA	NA	21.5	NA	NA	NA	NA	NA	NA	NA	NA	NA	6.16	NA	NA
Wertz et al. (2018)	Canada	-66.52	45.87	Continental	1242	6.4	Mineral horizon	Cropland	6.3	24.8	2.4	10.3333	NA	NA	NA	1.14416	NA	NA	NA	NA	NA	5.50636	8.44955	1.53451	0.0239433	NA	NA	NA	0.000324649	NA	NA	NA	NA	155.983
Wertz et al. (2018)	Canada	-66.52	45.87	Continental	1242	6.4	Mineral horizon	Cropland	6.3	24.8	2.4	10.3333	NA	NA	NA	3.36016	NA	NA	NA	NA	NA	6.98909	11.0447	1.58027	0.607403	NA	NA	NA	0.00546754	NA	NA	NA	NA	187.942
Wessel and Tietema (1992)	The Netherlands			Marine west coast	815	16.7	Organic horizon	Forest	2.9	NA	NA	NA	NA	NA	NA	NA	NA	NA	NA	NA	NA	404.429	38.4286	0.0950194	99	NA	75.5	-0.85	2.65	NA	NA	NA	NA	NA
Wessel and Tietema (1992)	The Netherlands			Marine west coast	815	16.7	Organic horizon	Forest	2.9	NA	NA	NA	NA	NA	NA	NA	NA	NA	NA	NA	NA	182	109.429	0.601256	91.6	NA	69.5	6.7	15.2	NA	NA	NA	NA	NA
West at al. (2006)	USA	93	45	Continental	660	5.7	Topsoil	Grassland	5.41	NA	NA	NA	NA	NA	NA	9.096	NA	NA	NA	NA	NA	NA	NA	NA	2.016	NA	NA	NA	NA	NA	NA	NA	NA	NA
Westbrook and Devito (2004)	Canada	-92.17	49.08	Continental	510	0.8	Organic horizon	Unclassified	NA	NA	NA	NA	NA	NA	NA	NA	NA	NA	NA	NA	NA	NA	NA	NA	8.34	8.68	17.35	0.24	0.32	NA	NA	NA	NA	NA
Westbrook and Devito (2004)	Canada	-92.17	49.08	Continental	510	0.8	Mineral horizon	Unclassified	NA	NA	NA	NA	NA	NA	NA	NA	NA	NA	NA	NA	NA	NA	NA	NA	3.16	3.25	3.43	0.49	0.37	NA	NA	NA	NA	NA
Westbrook and Devito (2004)	Canada	-92.17	49.08	Continental	510	0.8	Mineral horizon	Unclassified	NA	NA	NA	NA	NA	NA	NA	NA	NA	NA	NA	NA	NA	NA	NA	NA	3.15	3.103	3.01	0.38	NA	NA	NA	NA	NA	NA
Westbrook and Devito (2004)	Canada	-92.17	49.08	Continental	510	0.8	Organic horizon	Unclassified	NA	NA	NA	NA	NA	NA	NA	NA	NA	NA	NA	NA	NA	NA	NA	NA	11.99	11.84	11.28	1.71	NA	NA	NA	NA	NA	NA
Wild et al. (2015)	Siberia	78.83	67.27	Continental	340	0.7	Mineral horizon	Forest	4.3	45.6	3.6	12.9	155.8	11.5	13.6	NA	NA	NA	NA	NA	NA	NA	NA	NA	0.48	NA	NA	NA	0	NA	NA	NA	NA	NA
Wild et al. (2015)	Siberia	74.53	63.28	Continental	396	-0.5	Mineral horizon	Forest	3.6	43.4	3.1	14	301.9	36.3	8.4	NA	NA	NA	NA	NA	NA	NA	NA	NA	1.2	NA	NA	NA	0.288	NA	NA	NA	NA	NA
Wild et al. (2015)	Siberia	71.72	60.15	Continental	438	-2.2	Mineral horizon	Forest	3.3	74.7	3.5	20.8	489.4	47.4	11	NA	NA	NA	NA	NA	NA	NA	NA	NA	3.168	NA	NA	NA	0.384	NA	NA	NA	NA	NA
Wild et al. (2015)	Siberia	68.58	58.3	Continental	430	-4.6	Mineral horizon	Forest	3.1	37	1.4	27.4	200.7	13.7	14.8	NA	NA	NA	NA	NA	NA	NA	NA	NA	5.064	NA	NA	NA	0.384	NA	NA	NA	NA	NA
Wild et al. (2015)	Siberia	70.72	56.23	Continental	392	-7.6	Organic horizon	Forest	3.8	307.9	8.8	34.9	2288.8	328	6.9	NA	NA	NA	NA	NA	NA	NA	NA	NA	0	NA	NA	NA	0.528	NA	NA	NA	NA	NA
Wild et al. (2015)	Siberia	70.72	56.23	Continental	309	1	Mineral horizon	Grassland	5.1	20.1	1.8	10.8	247.2	17.9	13.9	NA	NA	NA	NA	NA	NA	NA	NA	NA	0.96	NA	NA	NA	0.624	NA	NA	NA	NA	NA
Wild et al. (2015)	Siberia	78.83	67.27	Continental	340	0.7	Mineral horizon	Forest	4.1	24.5	1.9	13	368.8	14.9	13.4	NA	NA	NA	NA	NA	NA	NA	NA	NA	0.48	NA	NA	NA	0.72	NA	NA	NA	NA	NA
Wild et al. (2015)	Siberia	74.53	63.28	Continental	340	0.7	Organic horizon	Forest	5.5	202.1	14	14.4	2585	390.4	6.5	NA	NA	NA	NA	NA	NA	NA	NA	NA	1.92	NA	NA	NA	0.72	NA	NA	NA	NA	NA
Wild et al. (2015)	Siberia	71.72	60.15	Continental	392	-7.6	Mineral horizon	Forest	3.7	30.4	1.8	16.4	290.3	30.5	9.5	NA	NA	NA	NA	NA	NA	NA	NA	NA	0.744	NA	NA	NA	1.08	NA	NA	NA	NA	NA
Wild et al. (2015)	Siberia	68.58	58.3	Continental	438	-2.2	Organic horizon	Forest	3.7	426.1	17.4	24.5	3669.1	505.4	7.3	NA	NA	NA	NA	NA	NA	NA	NA	NA	30.96	NA	NA	NA	1.176	NA	NA	NA	NA	NA
Wild et al. (2015)	Siberia	70.72	56.23	Continental	340	0.7	Organic horizon	Forest	6.6	292.9	17.7	16.5	2504.1	399.5	6.3	NA	NA	NA	NA	NA	NA	NA	NA	NA	2.64	NA	NA	NA	1.44	NA	NA	NA	NA	NA
Wild et al. (2015)	Siberia	70.72	56.23	Continental	396	-0.5	Organic horizon	Forest	4.3	398.2	15.8	25.4	3064.7	627.7	4.8	NA	NA	NA	NA	NA	NA	NA	NA	NA	26.4	NA	NA	NA	1.44	NA	NA	NA	NA	NA
Wild et al. (2015)	Siberia	71.63	54.68	Continental	309	1	Organic horizon	Grassland	4.6	36.9	3.3	11.1	400.6	36.1	11.3	NA	NA	NA	NA	NA	NA	NA	NA	NA	0.72	NA	NA	NA	1.68	NA	NA	NA	NA	NA
Wild et al. (2015)	Siberia	71.63	54.68	Continental	430	-4.6	Organic horizon	Forest	2.8	448.4	12.5	35.9	2132.6	331.7	6.5	NA	NA	NA	NA	NA	NA	NA	NA	NA	14.64	NA	NA	NA	2.64	NA	NA	NA	NA	NA
Wild et al. (2017)	Sweden	19.78	64.25	Marine west coast	614	1.8	Mineral horizon	Forest	NA	29.18	1	29.18	121.66	14.852	8.5	NA	NA	NA	NA	NA	NA	NA	NA	NA	0.386784	NA	NA	NA	NA	NA	NA	NA	NA	NA
Wild et al. (2017)	Sweden	19.78	64.25	Marine west coast	614	1.8	Organic horizon	Forest	NA	369.432	12.6	29.32	2619.32	427.344	6.75	NA	NA	NA	NA	NA	NA	NA	NA	NA	1.06099	NA	NA	NA	NA	NA	NA	NA	NA	NA
Wild et al. (2017)	Sweden	19.78	64.25	Marine west coast	803	6.8	Mineral horizon	Forest	NA	46.78	2	23.39	122.85	12.285	9.98	NA	NA	NA	NA	NA	NA	NA	NA	NA	1.638	NA	NA	NA	NA	NA	NA	NA	NA	NA
Wild et al. (2017)	Sweden	12.15	64.25	Marine west coast	614	1.8	Organic horizon	Forest	NA	456.808	11.6	39.38	3363.74	621.414	5.44	NA	NA	NA	NA	NA	NA	NA	NA	NA	2.26951	NA	NA	NA	NA	NA	NA	NA	NA	NA
Wild et al. (2017)	Sweden	12.15	64.25	Marine west coast	803	6.8	Organic horizon	Forest	NA	425.802	20.6	20.67	1030.9	118.3	9.44	NA	NA	NA	NA	NA	NA	NA	NA	NA	6.591	NA	NA	NA	NA	NA	NA	NA	NA	NA
Wild et al. (2017)	Sweden	12.15	64.25	Marine west coast	803	6.8	Organic horizon	Forest	NA	386.258	15.1	25.58	2530.76	458.388	5.57	NA	NA	NA	NA	NA	NA	NA	NA	NA	11.9258	NA	NA	NA	NA	NA	NA	NA	NA	NA
Wild et al. (2018)	Denmark			Marine west coast	613	8	Mineral horizon	Grassland	3.55	26.5	1.6	16.5	245.9	26.3	9.34981	NA	NA	NA	NA	NA	NA	1.8	1.3	0.722222	0.7296	NA	0.9528	NA	NA	NA	NA	NA	NA	NA
Williams et al. (2001)	USA	-96.35	39.1	Marine west coast	840	13.2	Topsoil	Grassland	NA	NA	NA	NA	NA	NA	NA	NA	NA	NA	NA	NA	NA	NA	NA	NA	2.79667	NA	NA	NA	1.43333	NA	NA	NA	NA	NA
Wu et al. (2012)	China	116.7	43.6	Continental	346	0.3	Topsoil	Grassland	NA	NA	NA	NA	NA	56.35	12.7011	NA	NA	NA	NA	NA	NA	1.76842	2.30611	1.30405	0.851476	0.872987	NA	NA	0.950467	NA	NA	NA	NA	NA
Wu et al. (2012)	China	116.7	43.6	Continental	346	0.3	Topsoil	Grassland	NA	NA	NA	NA	NA	48.5485	15.2132	NA	NA	NA	NA	NA	NA	1.38421	2.25611	1.62989	0.795286	0.797175	NA	NA	1.00573	NA	NA	NA	NA	NA
Wu et al. (2016)	China	119.7	32.58	Humid subtropical	1150	16	Mineral horizon	Cropland	6.8	15	1.59	9.43396	283.815	37.1	7.65	NA	NA	NA	NA	NA	NA	4.36	75.2	17.2477	3.3	4.13	NA	NA	10.25	NA	NA	NA	NA	NA
Wu et al. (2016)	China	119.7	32.58	Humid subtropical	1150	16	Mineral horizon	Cropland	6.8	15	1.59	9.43396	244.53	42.9	5.7	NA	NA	NA	NA	NA	NA	2.1	67.9	32.3333	3.09	4.34	NA	NA	19.6	NA	NA	NA	NA	NA
Xia et al. (2021)	China	109.65	26.79	Humid subtropical	1268	16.8	Mineral horizon	Forest	NA	NA	2.47	NA	NA	106.6	NA	NA	NA	NA	NA	NA	NA	7.41333	2.67667	0.361061	6.74667	NA	NA	NA	4.70667	NA	NA	NA	NA	NA
Xia et al. (2021)	China	109.65	26.79	Humid subtropical	1268	16.8	Mineral horizon	Forest	NA	NA	2.35667	NA	NA	135.6	NA	NA	NA	NA	NA	NA	NA	15.7	7.14	0.454777	6.16	NA	NA	NA	6.28333	NA	NA	NA	NA	NA
Xia et al. (2021)	China	109.65	26.79	Humid subtropical	1268	16.8	Mineral horizon	Forest	NA	NA	2.96333	NA	NA	166.767	NA	NA	NA	NA	NA	NA	NA	14.7467	9.37333	0.635624	8.96	NA	NA	NA	6.98	NA	NA	NA	NA	NA
Xia et al. (2021)	China	109.65	26.79	Humid subtropical	1268	16.8	Mineral horizon	Forest	NA	NA	3.08	NA	NA	181.2	NA	NA	NA	NA	NA	NA	NA	14.5067	12.2867	0.846967	9.69333	NA	NA	NA	8.12	NA	NA	NA	NA	NA
Xia et al. (2021)	China	109.65	26.79	Humid subtropical	1268	16.8	Mineral horizon	Forest	NA	NA	3.74333	NA	NA	196.767	NA	NA	NA	NA	NA	NA	NA	15.2467	23.8933	1.56712	12.7333	NA	NA	NA	13.9633	NA	NA	NA	NA	NA
Xie et al. (2015)	China			Tropical	1500	25.3	Mineral horizon	Forest	6.37	15.1	1.56	9.67949	NA	NA	NA	NA	NA	NA	NA	NA	NA	7.25	14.51	2.00138	3.56	1.78	1.62	0.51	3.77	0.22	3.55	0.03	2.19136	12.47
Xie et al. (2015)	China			Tropical	2119	24.3	Mineral horizon	Forest	4.77	21.09	2.18	9.67431	NA	NA	NA	NA	NA	NA	NA	NA	NA	3.39	18.51	5.46018	2.16	NA	0.52	0.07	4.13	1.32	2.81	0.07	5.40385	24.01
Xie et al. (2015)	China			Tropical	1000	25	Mineral horizon	Forest	6.73	18.77	1.93	9.72539	NA	NA	NA	NA	NA	NA	NA	NA	NA	6.05	18.84	3.11405	5.4	3.91	0.46	1.52	8.3	2.05	6.25	0.1	13.587	17.69
Xie et al. (2018)	China	110.56	25.21	Humid subtropical	1980	18.6	Mineral horizon	Forest	4.1	34.077	3.07	11.1	NA	NA	NA	NA	NA	NA	NA	NA	NA	7.47	9.33	1.249	5.57	4.67	3.72	1.07	0.69	0.67	0.02	0.19	0.00537634	NA
Xie et al. (2018)	China	110.56	25.2	Humid subtropical	1980	18.6	Mineral horizon	Forest	4.45	24.378	2.39	10.2	NA	NA	NA	NA	NA	NA	NA	NA	NA	8.03	10.8	1.34496	4.62	4.31	3.74	1.48	0.91	0.79	0.12	0.1	0.0320856	NA
Xie et al. (2018)	China	110.56	25.2	Humid subtropical	1980	18.6	Mineral horizon	Cropland	4.93	13.7175	1.55	8.85	NA	NA	NA	NA	NA	NA	NA	NA	NA	3.92	19.5	4.97449	2.93	NA	2.69	0.36	2.57	0.13	2.44	0.13	0.907063	NA
Xu et al. (2015)	China	101.47	25.4	Humid subtropical	800	15.7	Mineral horizon	Forest	4.75	37.24	1.48	25.1622	NA	NA	NA	NA	NA	NA	NA	NA	NA	19.7825	0.921439	0.0465785	1.16	1.5	1.16	0.33	0.27	NA	NA	NA	NA	NA
Xu et al. (2015)	China	101.47	25.4	Humid subtropical	800	15.7	Mineral horizon	Cropland	6.55	21.99	1.85	11.8865	NA	NA	NA	NA	NA	NA	NA	NA	NA	0.894152	7.12737	7.97109	6.74	0.37	0.089	0.32	11.53	NA	NA	NA	NA	NA
Xu et al. (2018)	China	102.75	25.12	Humid subtropical	1000	15	Mineral horizon	Cropland	6.8	2.8	0.24	11.6667	NA	NA	NA	NA	NA	NA	NA	NA	NA	0.144699	7.34052	50.7296	4.66	NA	1.92	0.01	11.25	0.04	11.21	0.27	5.83854	NA
Xu et al. (2018)	China	102.75	25.12	Humid subtropical	1000	15	Mineral horizon	Cropland	6.51	2.1	0.18	11.6667	NA	NA	NA	NA	NA	NA	NA	NA	NA	0.16735	6.40187	38.2543	3.19	NA	1.26	NA	9.51	0	9.57	0.15	7.59524	NA
Xu et al. (2018)	China	102.75	25.12	Humid subtropical	1000	15	Mineral horizon	Cropland	6.67	2	0.2	10	NA	NA	NA	NA	NA	NA	NA	NA	NA	0.281737	6.96713	24.7292	8.51	NA	1.435	0.01	12.86	0.63	12.26	0.48	8.54355	NA
Xu et al. (2018)	China	102.75	25.12	Humid subtropical	1000	15	Mineral horizon	Cropland	6.55	1.9	0.7	2.71429	NA	NA	NA	NA	NA	NA	NA	NA	NA	0.364727	6.44599	17.6735	4.51	NA	0.615	0.01	11.59	0.01	11.56	0.1	18.7967	NA
Xu et al. (2020)	China	102.2	24.38	Humid subtropical	1450	15	Mineral horizon	Cropland	4.92	18.8727	1.33	14.19	NA	NA	NA	NA	NA	NA	NA	NA	NA	39.619	110.55	2.79033	0.62	NA	0.04	0.3	1.08	NA	1.08	NA	27	NA
Xu et al. (2020)	China	102.2	24.38	Humid subtropical	1450	15	Mineral horizon	Cropland	4.72	22.098	1.74	12.7	NA	NA	NA	NA	NA	NA	NA	NA	NA	35.483	160.3	4.51765	0.73	NA	0	0.58	3.01	NA	3.01	0.01	NA	NA
Xu et al. (2020)	China	102.2	24.38	Humid subtropical	1450	15	Mineral horizon	Cropland	4.8	20.4424	1.84	11.11	NA	NA	NA	NA	NA	NA	NA	NA	NA	35.0232	146.5	4.18294	0.85	NA	0	0.62	3.24	NA	3.24	0.01	NA	NA
Yang et al. (2017)	USA	-122	39	Mediterranean	NA	NA	Mineral horizon	Forest	6.085	53.084	2.3	23.08	NA	82.45	NA	NA	NA	NA	NA	NA	NA	1.16	0.21	0.181034	23.6	NA	NA	NA	1.685	NA	NA	0.0138	NA	NA
Yang et al. (2017)	USA	-124.35	40.3	Mediterranean	NA	NA	Mineral horizon	Unclassified	6.3	33.4125	2.43	13.75	NA	196.8	NA	NA	NA	NA	NA	NA	NA	1.04	0	NA	75.8	NA	NA	NA	9	NA	NA	0.0435	NA	NA
Yang et al. (2017)	USA	-123.53	39.3	Mediterranean	NA	NA	Mineral horizon	Unclassified	7.83	4.33251	0.299	14.49	NA	10.64	NA	NA	NA	NA	NA	NA	NA	1.49	6.14	4.12081	18	NA	NA	NA	15.2	NA	NA	0.167	NA	NA
Yang et al. (2017)	USA	-118.98	38.1	Mediterranean	NA	NA	Mineral horizon	Forest	6.128	21.125	1.69	12.5	NA	49.2	NA	NA	NA	NA	NA	NA	NA	2.08	8.39	4.03365	38.8	NA	NA	NA	33.7	NA	NA	0.331	NA	NA
Yang et al. (2017)	USA	-121.28	39.3	Mediterranean	NA	NA	Mineral horizon	Grassland	6.064	19.08	1.8	10.6	NA	54.5	NA	NA	NA	NA	NA	NA	NA	4.46	3.35	0.751121	42.1	NA	NA	NA	19.7	NA	NA	0.636	NA	NA
Yokobe et al. (2018)	Japan	135.97	34.92	Humid subtropical	1542	14.9	Mineral horizon	Forest	4.37	17	0.96	17.6	275.817	40.4	6.82715	NA	NA	NA	NA	NA	NA	NA	NA	NA	3.07333	2.68817	3.25833	1.865	0.169167	NA	NA	NA	NA	NA
Yokobe et al. (2018)	Japan	135.98	34.95	Humid subtropical	1542	14.9	Mineral horizon	Forest	4.32	53.4	2.87	18.5	769.167	121.333	6.33929	NA	NA	NA	NA	NA	NA	NA	NA	NA	4.98833	4.04167	4.41	2.215	0.413333	NA	NA	NA	NA	NA
Yokobe et al. (2018)	Japan	135.97	34.92	Humid subtropical	1542	14.9	Organic horizon	Forest	4.14	NA	NA	28.3	4550.5	727.667	6.25355	NA	NA	NA	NA	NA	NA	NA	NA	NA	38.6	32.915	39.5333	6.47833	0.843333	NA	NA	NA	NA	NA
Yokobe et al. (2018)	Japan	135.98	34.95	Humid subtropical	1542	14.9	Organic horizon	Forest	4.39	NA	NA	23.8	4307.33	751.167	5.73419	NA	NA	NA	NA	NA	NA	NA	NA	NA	42.7167	35.9633	41.3167	7.80167	1.5	NA	NA	NA	NA	NA
Yokobe et al. (2020)	Japan	139.53	35.73	Humid subtropical	2465	14.5	Mineral horizon	Forest	4.49	46.371	3.77	12.3	828.9	138	6.4	NA	NA	NA	NA	NA	NA	10.3	0.8	0.0776699	4.55	NA	2.27	0.91	0.45	NA	NA	NA	NA	NA
Yokobe et al. (2020)	Japan	144.65	43.38	Humid subtropical	2465	14.5	Mineral horizon	Forest	3.98	39.788	3.43	11.6	572.4	98.7	6.54	NA	NA	NA	NA	NA	NA	6.36	2.38	0.374214	8.64	NA	2.27	0.45	0.91	NA	NA	NA	NA	NA
Yokobe et al. (2020)	Japan	141.57	42.7	Humid subtropical	2465	14.5	Organic horizon	Forest	4.83	339.48	13.8	24.6	5179.8	908	5.53	NA	NA	NA	NA	NA	NA	45	0	NA	45.8	NA	44.3	3.05	1.53	NA	NA	NA	NA	NA
Yokobe et al. (2020)	Japan	141.57	42.7	Humid subtropical	1542	14.9	Organic horizon	Forest	4.64	304.56	14.1	21.6	4925.9	803	5.83	NA	NA	NA	NA	NA	NA	92.7	2.7	0.0291262	65.6	NA	55	4.58	1.53	NA	NA	NA	NA	NA
Yokobe et al. (2020)	Japan	137.15	36.68	Humid subtropical	1718	15.5	Mineral horizon	Forest	4.69	80.432	8.8	9.14	1440.8	256.6	5.76	NA	NA	NA	NA	NA	NA	4.77	32.58	6.83019	33.2	NA	49.5	1.36	2.27	NA	NA	NA	NA	NA
Yokobe et al. (2020)	Japan	137.1	36.65	Humid subtropical	2465	14.5	Organic horizon	Forest	4.04	292.02	15.7	18.6	3647	714.8	5.15	NA	NA	NA	NA	NA	NA	49	5.3	0.108163	47.3	NA	24.4	1.53	3.05	NA	NA	NA	NA	NA
Yokobe et al. (2020)	Japan	135.97	34.92	Humid subtropical	1112	6.7	Mineral horizon	Forest	5.36	49.36	6.17	8	1401	335.5	4.01	NA	NA	NA	NA	NA	NA	31.8	0.8	0.0251572	1.36	NA	19.1	14.1	3.64	NA	NA	NA	NA	NA
Yokobe et al. (2020)	Japan	135.98	34.95	Humid subtropical	1112	6.7	Mineral horizon	Forest	5.21	56.6433	7.77	7.29	1598.7	355.3	4.47	NA	NA	NA	NA	NA	NA	31.8	1.6	0.0503145	18.2	NA	19.1	10.9	7.27	NA	NA	NA	NA	NA
Yokobe et al. (2020)	Japan	139.53	35.73	Humid subtropical	1170	6.2	Mineral horizon	Forest	5.07	53.926	11.8	4.57	2664.5	453.9	5.53	NA	NA	NA	NA	NA	NA	1.99	22.21	11.1608	16.8	NA	29.1	6.36	8.18	NA	NA	NA	NA	NA
Yokobe et al. (2020)	Japan	144.65	43.38	Humid subtropical	1112	6.7	Organic horizon	Forest	5.89	231.46	16.3	14.2	5837.8	1267.9	4.47	NA	NA	NA	NA	NA	NA	27.8	13.3	0.478417	71.8	NA	184.7	13.7	10.7	NA	NA	NA	NA	NA
Yokobe et al. (2020)	Japan	141.57	42.7	Humid subtropical	1170	6.2	Organic horizon	Forest	5.69	158.852	21.04	7.55	5700.95	1081	5.19	NA	NA	NA	NA	NA	NA	10.6	66.2	6.24528	96.2	NA	135.9	3.05	12.2	NA	NA	NA	NA	NA
Yokobe et al. (2020)	Japan	141.57	42.7	Humid subtropical	1718	15.5	Organic horizon	Forest	4.7	222.64	18.4	12.1	4614.6	888.9	5.28	NA	NA	NA	NA	NA	NA	31.8	78.1	2.45597	59.5	NA	76.3	6.11	15.3	NA	NA	NA	NA	NA
Yokobe et al. (2020)	Japan	137.15	36.68	Humid subtropical	1112	6.7	Organic horizon	Forest	6.03	243.04	21.7	11.2	7035	1324	5.32	NA	NA	NA	NA	NA	NA	108.6	57	0.524862	116	NA	148	94.7	15.3	NA	NA	NA	NA	NA
Yokobe et al. (2020)	Japan	137.1	36.65	Humid subtropical	1542	14.9	Mineral horizon	Forest	4.33	14.523	1.03	14.1	256.6	59.2	4.7	NA	NA	NA	NA	NA	NA	5.96	1.19	0.199664	2.27	NA	3.18	0	NA	NA	NA	NA	NA	NA
Yokobe et al. (2020)	Japan	135.97	34.92	Humid subtropical	1542	14.9	Organic horizon	Forest	4.29	383.4	14.2	27	3778	597.8	5.91	NA	NA	NA	NA	NA	NA	10.6	0	NA	61.1	NA	44.3	0	NA	NA	NA	NA	NA	NA
Yokobe et al. (2020)	Japan	135.98	34.95	Humid subtropical	1542	14.9	Mineral horizon	Forest	4.32	38.93	2.29	17	453.9	98.7	5.8	NA	NA	NA	NA	NA	NA	15.9	1.6	0.100629	4.1	NA	2.27	1.36	NA	NA	NA	NA	NA	NA
Yu et al. (2017)	China	106.68	29.63	Humid subtropical	1028	18.2	Topsoil	Forest	3.9	NA	NA	18	NA	NA	NA	NA	NA	NA	NA	NA	NA	NA	NA	NA	3.08	NA	3.84	NA	1.28	NA	NA	0.03	NA	50
Yu et al. (2017)	China	106.68	29.63	Humid subtropical	1028	18.2	Topsoil	Forest	3.9	NA	NA	18	NA	NA	NA	NA	NA	NA	NA	NA	NA	NA	NA	NA	3.27	NA	4.39	NA	1.1	NA	NA	0.03	NA	130
Zak et al. (2006)	USA	-88.88	46.87	Continental	824.5	6.35	Mineral horizon	Forest	4.7475	18.05	NA	NA	277.262	NA	NA	11.8788	NA	NA	NA	NA	NA	NA	NA	NA	5.35	4.91987	0.97	0.53	1.58	NA	NA	NA	NA	NA
Zaman and Chang (2004)	New Zealand	172.5	-43.63	Marine west coast	660	11.4	Mineral horizon	Unclssified	5.2	23	2	11.5	294.9	54.95	5.3	NA	NA	NA	NA	NA	NA	NA	NA	NA	3	3.07	NA	NA	1.82	NA	NA	NA	NA	NA
Zaman and Chang (2004)	New Zealand	172.5	-43.63	Marine west coast	660	11.4	Mineral horizon	Forest	5.82	28.1	2.4	11.7083	731.4	135.7	5.8	NA	NA	NA	NA	NA	NA	NA	NA	NA	5.56	5.66	NA	NA	2.6	NA	NA	NA	NA	NA
Zaman and Chang (2004)	New Zealand	172.5	-43.63	Marine west coast	660	11.4	Mineral horizon	Forest	5.71	29.6	2.6	11.3846	712.2	123	5.5	NA	NA	NA	NA	NA	NA	NA	NA	NA	6.11	6.31	NA	NA	3.06	NA	NA	NA	NA	NA
Zaman et al. (1999)	New Zealand			Marine west coast	728	11	Mineral horizon	Grassland	5.6	25	2	NA	326.076	63.2333	5.15672	NA	NA	NA	NA	NA	NA	2.06867	72.1594	34.882	1.2139	NA	NA	NA	0.819237	NA	NA	NA	NA	NA
Zaman et al. (1999a)	New Zealand			Marine west coast	NA	12	Mineral horizon	Grassland	5.3	25	2	12.5	241.169	76.4284	3.15549	NA	NA	NA	NA	NA	NA	NA	NA	NA	1.19194	NA	NA	NA	0.61455	NA	NA	NA	NA	NA
Zaman et al. (2004)	Japan			Humid subtropical	1500	15.9	Mineral horizon	Cropland	6.3	43.5	4.1	10.6098	178.5	51.5	3.46602	NA	NA	NA	NA	NA	NA	NA	NA	NA	1.2	1.7	NA	NA	NA	NA	NA	NA	NA	2.8525
Zeller et al. (2007)	France			Mediterranean	1150	6	Mineral horizon	Forest	3.8	66	3	22	NA	162.5	NA	NA	NA	NA	NA	NA	NA	NA	NA	NA	1.33	0.35	NA	NA	0.06	NA	NA	NA	NA	NA
Zeller et al. (2007)	France			Mediterranean	1150	6	Mineral horizon	Forest	4.2	47	2.2	21.3636	NA	127.1	NA	NA	NA	NA	NA	NA	NA	NA	NA	NA	6.43	3.38	NA	NA	0.11	NA	NA	NA	NA	NA
Zeller et al. (2007)	France			Mediterranean	1150	6	Mineral horizon	Forest	4	47	2.1	22.381	NA	150.8	NA	NA	NA	NA	NA	NA	NA	NA	NA	NA	8.5	5.67	NA	NA	0.31	NA	NA	NA	NA	NA
Zeller et al. (2007)	France			Mediterranean	1150	6	Mineral horizon	Forest	3.9	57	2.7	21.1111	NA	99.7	NA	NA	NA	NA	NA	NA	NA	NA	NA	NA	4.19	3.54	NA	NA	0.56	NA	NA	NA	NA	NA
Zeller et al. (2007)	France			Mediterranean	1150	6	Mineral horizon	Forest	3.8	35	1.6	21.875	NA	119	NA	NA	NA	NA	NA	NA	NA	NA	NA	NA	7.94	5.9	NA	NA	0.87	NA	NA	NA	NA	NA
Zeller et al. (2007)	France			Mediterranean	1150	6	Mineral horizon	Forest	4	61	2.8	21.7857	NA	117	NA	NA	NA	NA	NA	NA	NA	NA	NA	NA	2.05	1.77	NA	NA	2.1	NA	NA	NA	NA	NA
Zeng et al. (2014)	China			Humid subtropical	1420	16.5	Mineral horizon	Forest	3.73	53.7	5.6	12.33	1037.54	66.75	15.5437	NA	NA	NA	NA	NA	NA	47.46	3.15	0.0663717	6.265	6.745	NA	NA	0.515	NA	NA	NA	NA	NA
Zeng et al. (2014)	China			Humid subtropical	1420	16.5	Mineral horizon	Forest	3.78	29.6	3.2	10.28	643.91	35.03	18.3817	NA	NA	NA	NA	NA	NA	31.84	1.92	0.0603015	3.855	3.759	NA	NA	0.74	NA	NA	NA	NA	NA
Zeng et al. (2014)	China			Humid subtropical	1420	16.5	Organic horizon	Forest	4.03	149.3	8.1	18.25	3120.17	233.94	13.3375	NA	NA	NA	NA	NA	NA	68.04	28.89	0.424603	12.6	14.42	NA	NA	2.48	NA	NA	NA	NA	NA
Zeng et al. (2014)	China			Humid subtropical	1420	16.5	Mineral horizon	Forest	3.83	39.6	3.7	9.28	802.14	49.77	16.1169	NA	NA	NA	NA	NA	NA	50.16	11.7	0.233254	5.3	5.78	NA	NA	2.61	NA	NA	NA	NA	NA
Zeng et al. (2014)	China			Humid subtropical	1420	16.5	Organic horizon	Forest	3.62	40.7	6.6	21.36	1986.65	205.95	9.64627	NA	NA	NA	NA	NA	NA	40.9	21.36	0.522249	8.81	8.05	NA	NA	4.84	NA	NA	NA	NA	NA
Zeng et al. (2014)	China			Humid subtropical	1420	16.5	Organic horizon	Forest	3.65	299.9	11.5	18.56	3308.52	284.24	11.6399	NA	NA	NA	NA	NA	NA	103	8.31	0.0806796	10.3	14.69	NA	NA	7.39	NA	NA	NA	NA	NA
Zhan g et al. (2018b)	China	128.88	47.2	Continental	700	4	Mineral horizon	Forest	5.4	66.7	5.21094	12.8	NA	NA	NA	NA	NA	NA	NA	NA	NA	0.3	18.9	63	NA	NA	NA	0.24	2.15	0.01	2.14	NA	NA	4.59
Zhan g et al. (2018b)	China	117.42	28	Humid subtropical	1785	18.4	Mineral horizon	Forest	4.6	32.1	1.51415	21.2	NA	NA	NA	NA	NA	NA	NA	NA	NA	5.7	3.7	0.649123	NA	NA	NA	0.59	0.49	0.17	0.32	NA	NA	6.91
Zhang et al. (2011a)	China	113.17	35.1	Humid subtropical	615	13.9	Mineral horizon	Cropland	8.55	4.432	0.4	11.08	NA	NA	NA	NA	NA	NA	NA	NA	NA	71.1529	101.081	1.42062	0.67	NA	2.74	0.09	2.22	NA	2.22	0.02	0.810219	1
Zhang et al. (2011a)	China	117.42	28	Humid subtropical	1788	17.6	Mineral horizon	Forest	4.2	62.93	3.1	20.3	789.5	NA	NA	NA	NA	NA	NA	NA	NA	45.1	1	0.0221729	3.704	NA	0.938	0.114	0.057	0.003	0.054	0.021	0.0575693	NA
Zhang et al. (2011a)	China	117.42	28	Humid subtropical	1788	17.6	Mineral horizon	Forest	4.3	23.2	1.1	21.1	579	NA	NA	NA	NA	NA	NA	NA	NA	18.8	3	0.159574	1.523	NA	0.224	0.693	0.808	0.757	0.051	0.015	0.227679	NA
Zhang et al. (2011b)	China	128.83	47.12	Continental	695	4.9	Mineral horizon	Forest	4.9	83.16	8.4	9.9	NA	NA	NA	NA	NA	NA	NA	NA	NA	5.3	66.3	12.5094	2.213	NA	1.534	0	0.851	0.462	0.389	0.014	0.253585	NA
Zhang et al. (2011b)	China	117.42	27.98	Continental	695	4.9	Mineral horizon	Forest	5.3	59.22	4.2	14.1	NA	NA	NA	NA	NA	NA	NA	NA	NA	30.4	36.4	1.19737	2.287	NA	NA	0	0.88	0.692	0.188	0.017	NA	NA
Zhang et al. (2011b)	China	118.15	27.05	Continental	711	10.3	Mineral horizon	Forest	5.5	21.93	1.7	12.9	NA	NA	NA	NA	NA	NA	NA	NA	NA	5.4	0.5	0.0925926	1.621	NA	0	0.609	1.411	2.251	0.804	0.029	NA	NA
Zhang et al. (2011b)	China	128.83	42.4	Continental	723	1.5	Mineral horizon	Forest	4.9	46.62	3.7	12.6	NA	NA	NA	NA	NA	NA	NA	NA	NA	8.7	38.5	4.42529	2.149	NA	0.263	0	0.074	0.001	0.073	0.042	0.277567	NA
Zhang et al. (2011b)	China	123.4	41.8	Continental	600	1.5	Mineral horizon	Forest	5	30.59	2.3	13.3	NA	NA	NA	NA	NA	NA	NA	NA	NA	10.6	20.5	1.93396	2.155	NA	0.313	0	0.222	0.001	0.221	0.106	0.70607	NA
Zhang et al. (2011b)	China	114.18	23.7	Continental	723	1.5	Mineral horizon	Forest	4.8	48.84	3.7	13.2	NA	NA	NA	NA	NA	NA	NA	NA	NA	6.9	26.6	3.85507	1.021	NA	NA	0	0.136	0.001	0.135	0.08	NA	NA
Zhang et al. (2011b)	China	133.52	47.58	Humid subtropical	1788	18.3	Mineral horizon	Forest	4.3	23.21	1.1	21.1	NA	NA	NA	NA	NA	NA	NA	NA	NA	18.8	3	0.159574	0.915	NA	0.346	0.761	0.907	0.856	0.051	0.023	0.147399	NA
Zhang et al. (2011b)	China	128.83	47.12	Humid subtropical	1700	21.2	Mineral horizon	Forest	6.1	30.59	2.3	13.3	NA	NA	NA	NA	NA	NA	NA	NA	NA	16.2	3.9	0.240741	2.718	NA	2.251	0.696	0.929	0.428	0.501	0.053	0.222568	NA
Zhang et al. (2011b)	China	117.85	36.58	Humid subtropical	600	14	Mineral horizon	Forest	7.9	26.4	2.2	12	NA	NA	NA	NA	NA	NA	NA	NA	NA	4.7	0.7	0.148936	1.228	NA	0.714	0.064	0.842	NA	0.842	0.062	1.17927	NA
Zhang et al. (2011b)	China	117.85	36.58	Humid subtropical	694	14	Mineral horizon	Forest	7.4	46.8	4	11.7	NA	NA	NA	NA	NA	NA	NA	NA	NA	6.3	68.5	10.873	1.869	NA	2.578	0.003	4.533	0	4.533	0.066	1.75834	NA
Zhang et al. (2011b)	China	117.03	35.6	Humid subtropical	694	14	Mineral horizon	Forest	6.7	68.2	5.5	12.4	NA	NA	NA	NA	NA	NA	NA	NA	NA	4.7	50.8	10.8085	1.121	NA	0	0	2.461	0.218	2.243	0.01	NA	NA
Zhang et al. (2011b)	China	128.83	42.4	Tropical	2133	NA	Mineral horizon	Forest	4.7	41.4	3.6	11.5	NA	NA	NA	NA	NA	NA	NA	NA	NA	5.4	24.4	4.51852	2.633	NA	1.214	0	0.954	0.495	0.459	0	0.378089	NA
Zhang et al. (2011b)	China	109.52	19.07	Tropical	2300	NA	Mineral horizon	Forest	5	6.35	0.5	12.7	NA	NA	NA	NA	NA	NA	NA	NA	NA	5	23.1	4.62	1.013	NA	NA	1.421	1.441	1.256	0.185	0.155	NA	NA
Zhang et al. (2012b)	China			Humid subtropical	NA	NA	Mineral horizon	Cropland	7.5	34	2.1	10	NA	NA	NA	NA	3050000	240000	NA	NA	NA	NA	NA	NA	3.62	NA	NA	NA	3.72	NA	NA	NA	NA	NA
Zhang et al. (2013)	China			Humid subtropical	NA	NA	Mineral horizon	Forest	4.5	35.1	1.7	20.6471	NA	NA	NA	NA	NA	NA	NA	NA	NA	NA	NA	NA	NA	NA	NA	NA	1.036	0.98	0.056	NA	NA	NA
Zhang et al. (2013)	China			Humid subtropical	NA	NA	Mineral horizon	Cropland	4.6	18.3	1.4	13.0714	NA	NA	NA	NA	NA	NA	NA	NA	NA	NA	NA	NA	NA	NA	NA	NA	2.29	0	2.29	NA	NA	NA
Zhang et al. (2013a)	China	118.15	27.1	Continental	695	3	Mineral horizon	Forest	4.9	83.16	8.4	9.9	NA	NA	NA	NA	NA	NA	NA	NA	NA	9.9	21.8	2.20202	2.21	NA	1.53	NA	0.85	NA	0.39	0.01	0.254902	NA
Zhang et al. (2013a)	China	118.15	27.1	Continental	723	1	Mineral horizon	Forest	4.9	46.62	3.7	12.6	NA	NA	NA	NA	NA	NA	NA	NA	NA	20.7	13.7	0.661836	2.14	NA	0.26	NA	0.07	NA	0.07	0.04	0.269231	NA
Zhang et al. (2013a)	China	118.15	27.1	Continental	600	1.9	Mineral horizon	Forest	5	30.59	2.3	13.3	NA	NA	NA	NA	NA	NA	NA	NA	NA	20.5	10.6	0.517073	2.16	NA	0.31	NA	0.22	NA	0.22	0.11	0.709677	NA
Zhang et al. (2013a)	China	101.47	25.4	Continental	694	11.9	Mineral horizon	Forest	7.4	46.8	4	11.7	NA	NA	NA	NA	NA	NA	NA	NA	NA	6.3	68.5	10.873	1.87	NA	2.58	NA	4.53	NA	4.53	0.07	1.75581	NA
Zhang et al. (2013a)	China	101.47	25.4	Continental	NA	NA	Mineral horizon	Forest	5.6	52.5	4.2	12.5	NA	NA	NA	NA	NA	NA	NA	NA	NA	12.2	24.3	1.9918	1.8	NA	0.59	0.04	1.32	NA	1.07	0.05	1.81356	NA
Zhang et al. (2013a)	China	101.47	25.4	Continental	694	11.9	Mineral horizon	Forest	6.7	68.2	5.5	12.4	NA	NA	NA	NA	NA	NA	NA	NA	NA	4.7	50.8	10.8085	1.12	NA	0	NA	2.46	NA	2.24	0.01	NA	NA
Zhang et al. (2013a)	China	101.47	25.4	Continental	695	3	Mineral horizon	Forest	5.3	59.22	4.2	14.1	NA	NA	NA	NA	NA	NA	NA	NA	NA	31.9	13.3	0.416928	2.29	NA	NA	NA	0.88	0.69	0.19	0.02	NA	NA
Zhang et al. (2013a)	China	114.18	23.7	Continental	711	7.4	Mineral horizon	Forest	5.5	21.93	1.7	12.9	NA	NA	NA	NA	NA	NA	NA	NA	NA	0.5	5.4	10.8	1.62	NA	0	0.31	1.41	NA	0.8	0.03	NA	NA
Zhang et al. (2013a)	China	114.18	23.7	Continental	723	1	Mineral horizon	Forest	4.8	48.84	3.7	13.2	NA	NA	NA	NA	NA	NA	NA	NA	NA	3.1	10.2	3.29032	1.02	NA	NA	NA	0.14	NA	0.13	0.08	NA	NA
Zhang et al. (2013a)	China	133.52	47.6	Humid subtropical	1788	17.6	Mineral horizon	Forest	4.2	24.16	1.6	15.1	NA	NA	NA	NA	NA	NA	NA	NA	NA	19.2	2.9	0.151042	3.95	NA	1.94	0.55	0.49	NA	0.02	0.01	0.0103093	NA
Zhang et al. (2013a)	China	128.83	47.1	Humid subtropical	1300	14.7	Mineral horizon	Forest	4.7	17.28	0.8	21.6	NA	NA	NA	NA	NA	NA	NA	NA	NA	2.4	2.1	0.875	3.46	NA	2.88	1.71	1.97	NA	0.04	0.07	0.0138889	NA
Zhang et al. (2013a)	China	128.83	47.1	Humid subtropical	1300	14.7	Mineral horizon	Forest	4.3	55.44	1.4	39.6	NA	NA	NA	NA	NA	NA	NA	NA	NA	3.8	1.4	0.368421	3.01	NA	2.69	0.91	0.76	NA	0.07	0.06	0.0260223	NA
Zhang et al. (2013a)	China	128.47	42.4	Humid subtropical	1788	17.6	Mineral horizon	Forest	4.2	62.93	3.1	20.3	NA	NA	NA	NA	NA	NA	NA	NA	NA	45.1	1	0.0221729	3.7	NA	0.94	0.11	0.06	NA	0.05	0.02	0.0531915	NA
Zhang et al. (2013a)	China	128.47	42.4	Humid subtropical	1300	14.7	Mineral horizon	Forest	4.6	17.52	0.6	29.2	NA	NA	NA	NA	NA	NA	NA	NA	NA	2.1	1.7	0.809524	2.41	NA	2.33	0.65	0.9	NA	0.13	0.06	0.055794	NA
Zhang et al. (2013a)	China	123.4	41.8	Humid subtropical	1700	19.4	Mineral horizon	Forest	4.3	33.3	3	11.1	NA	NA	NA	NA	NA	NA	NA	NA	NA	16.1	6.1	0.378882	5.79	NA	6.17	0.25	0.52	NA	0.37	0.29	0.0599676	NA
Zhang et al. (2013a)	China	117.85	36.6	Humid subtropical	NA	NA	Mineral horizon	Forest	4.5	32.4	1.5	21.6	NA	NA	NA	NA	NA	NA	NA	NA	NA	22.4	3.2	0.142857	3.04	NA	1.8	0.65	0.78	NA	0.14	0.04	0.0777778	NA
Zhang et al. (2013a)	China	117.85	36.6	Humid subtropical	1788	17.6	Mineral horizon	Forest	4.5	13.23	0.9	14.7	NA	NA	NA	NA	NA	NA	NA	NA	NA	93.2	10	0.107296	4.63	NA	2.34	0.3	0.49	NA	0.23	0.04	0.0982906	NA
Zhang et al. (2013a)	China	117.42	28	Humid subtropical	1700	19.4	Mineral horizon	Forest	4.3	28.89	2.7	10.7	NA	NA	NA	NA	NA	NA	NA	NA	NA	8.6	7.7	0.895349	9.2	NA	4.99	0.11	0.66	NA	0.65	0.35	0.130261	NA
Zhang et al. (2013a)	China	117.42	28	Humid subtropical	NA	NA	Mineral horizon	Forest	4.4	37.53	2.7	13.9	NA	NA	NA	NA	NA	NA	NA	NA	NA	20.1	5.8	0.288557	4.83	NA	2.69	0.48	0.85	NA	0.37	0.18	0.137546	NA
Zhang et al. (2013a)	China	117.42	28	Humid subtropical	1788	17.6	Mineral horizon	Forest	4.3	23.21	1.1	21.1	NA	NA	NA	NA	NA	NA	NA	NA	NA	17.5	2.5	0.142857	1.93	NA	0.35	0.76	0.91	NA	0.05	0.02	0.142857	NA
Zhang et al. (2013a)	China	117.42	28	Humid subtropical	1700	19.4	Mineral horizon	Forest	4.6	30.59	2.3	13.3	NA	NA	NA	NA	NA	NA	NA	NA	NA	16.2	3.9	0.240741	2.72	NA	2.25	0.7	0.93	NA	0.5	0.05	0.222222	NA
Zhang et al. (2013a)	China	117.42	28	Humid subtropical	1700	19.4	Mineral horizon	Forest	4.6	30.59	2.3	13.3	NA	NA	NA	NA	NA	NA	NA	NA	NA	16.3	3.9	0.239264	3.52	NA	2.25	0.69	0.93	NA	0.51	0.05	0.226667	NA
Zhang et al. (2013a)	China	118.15	27.1	Humid subtropical	1788	17.6	Mineral horizon	Forest	4.3	24.09	1.1	21.9	NA	NA	NA	NA	NA	NA	NA	NA	NA	18.8	3	0.159574	1.52	NA	0.22	0.69	0.81	NA	0.05	0.02	0.227273	NA
Zhang et al. (2013a)	China	118.15	27.1	Humid subtropical	1300	14.7	Mineral horizon	Forest	4.5	57.12	2.4	23.8	NA	NA	NA	NA	NA	NA	NA	NA	NA	23.8	2.5	0.105042	2.25	NA	0.3	0.42	0.81	NA	0.12	0.04	0.4	NA
Zhang et al. (2013a)	China	101.47	25.4	Humid subtropical	1700	19.4	Mineral horizon	Forest	4.1	69.03	3.9	17.7	NA	NA	NA	NA	NA	NA	NA	NA	NA	33.4	4.2	0.125749	2.29	NA	0.06	0.74	1	NA	0.19	0.17	3.16667	NA
Zhang et al. (2013a)	China	114.18	23.7	Humid subtropical	1700	19.4	Mineral horizon	Forest	4.7	29.7	1.8	16.5	NA	NA	NA	NA	NA	NA	NA	NA	NA	26.3	7.1	0.269962	3.37	NA	NA	0.59	1.14	1.02	0.12	0.05	NA	NA
Zhang et al. (2013a)	China	114.18	23.7	Humid subtropical	1300	14.7	Mineral horizon	Forest	4.9	16.87	0.7	24.1	NA	NA	NA	NA	NA	NA	NA	NA	NA	2.2	2	0.909091	3.54	NA	3.74	0.22	0.72	NA	0	0.07	NA	NA
Zhang et al. (2013a)	China	114.18	23.7	Humid subtropical	NA	NA			NA	NA	NA	NA	NA	NA	NA	NA	NA	NA	NA	NA	NA	NA	NA	NA	NA	NA	NA	NA	NA	NA	NA	NA	NA	NA
Zhang et al. (2013a)	China	118.15	27.1	Tropical	2133	21	Mineral horizon	Forest	4.6	43.5	3	14.5	NA	NA	NA	NA	NA	NA	NA	NA	NA	24.4	5.4	0.221311	3.33	NA	1.62	0.75	0.52	NA	0.47	0	0.290123	NA
Zhang et al. (2013b)	China			Humid subtropical	1700	18.9	Mineral horizon	Forest	4.34	31.05	2.07	15	NA	NA	NA	NA	NA	NA	NA	NA	NA	17.9	5.85	0.326816	3.66	NA	2.22	0.47	0.68	0.49	0.19	0.0795	0.0855856	NA
Zhang et al. (2013b)	China			Humid subtropical	1700	18.9	Mineral horizon	Cropland	4.77	14.4942	1.74	8.33	NA	NA	NA	NA	NA	NA	NA	NA	NA	7.37	36.6	4.96608	2.39	NA	1.46	0.095	1.81	NA	1.83	0.113	1.25342	NA
Zhang et al. (2015)	China			Humid subtropical	1738	18.3	Mineral horizon	Cropland	4.7	3.09	0.297115	10.4	NA	NA	NA	NA	NA	NA	NA	NA	NA	7.7	18.1	2.35065	2.69	NA	1.76	0.106	1.69	NA	NA	0.048	NA	NA
Zhang et al. (2015)	China			Humid subtropical	NA	NA	Mineral horizon	Cropland	6.2	1.34	0.120721	11.1	NA	NA	NA	NA	NA	NA	NA	NA	NA	2.5	17.9	7.16	0.69	NA	0.64	NA	5.33	NA	NA	0.5	NA	NA
Zhang et al. (2015)	China			Humid subtropical	NA	NA	Mineral horizon	Cropland	8.2	1.46	0.14898	9.8	NA	NA	NA	NA	NA	NA	NA	NA	NA	3.9	52.3	13.4103	1	NA	NA	NA	11.72	NA	NA	1.11	NA	NA
Zhang et al. (2015)	China			Humid subtropical	1700	20.3	Mineral horizon	Forest	5.19	7.2427	0.47	15.41	NA	NA	NA	NA	1.09648e+06	295121	NA	NA	NA	12.38	6.23	0.503231	1.363	NA	1.526	0.201	0.131	0.002	0.129	0.001	0.0845347	NA
Zhang et al. (2015)	China	119.07	26.2	Humid subtropical	NA	19.5	Mineral horizon	Cropland	5.04	11.4267	1.23	9.29	NA	NA	NA	NA	591000000	718000000	NA	NA	NA	9.59	2.78	0.289885	2.063	NA	0.994	0.064	0.664	0.002	0.662	0.048	0.665996	NA
Zhang et al. (2016a)	China			Humid subtropical	907	NA	Mineral horizon	Cropland	7.8	25.883	1.81	14.3	NA	NA	NA	NA	NA	NA	NA	NA	NA	NA	NA	NA	5.28	NA	2.88	NA	5.21	0.04	5.17	0.01	1.79514	NA
Zhang et al. (2016a)	China			Humid subtropical	1788	NA	Mineral horizon	Cropland	4.9	22.852	1.97	11.6	NA	NA	NA	NA	NA	NA	NA	NA	NA	NA	NA	NA	8.02	NA	0.51	0.94	1.82	0.07	1.75	0	3.43137	NA
Zhang et al. (2016b)	China	118.34	25.73	Continental	676	1.4	Topsoil	Forest	5.5	70.7	5.2	14	NA	NA	NA	NA	NA	NA	NA	NA	NA	NA	NA	NA	1.92	NA	0.56	0.0065	0.86	NA	NA	0.022	NA	NA
Zhang et al. (2016b)	China	105.72	31.66	Continental	360	-1.5	Topsoil	Grassland	8.7	9	1.1	8.4	NA	NA	NA	NA	NA	NA	NA	NA	NA	NA	NA	NA	2.38	NA	3.24	0.113	2.44	NA	NA	0.082	NA	NA
Zhang et al. (2016b)	China	118.34	25.73	Humid subtropical	863.1	16.7	Topsoil	Forest	7.8	6	0.6	9.4	NA	NA	NA	NA	NA	NA	NA	NA	NA	NA	NA	NA	2.63	NA	3.44	0.014	2.74	NA	NA	0.004	NA	NA
Zhang et al. (2016b)	China	100.62	38.07	Humid subtropical	1850	17.6	Mineral horizon	Forest	4.4	45.5	2.7	17.2	NA	NA	NA	NA	NA	NA	NA	NA	NA	NA	NA	NA	3.75	NA	2.12	0.101	0.004	NA	NA	0.125	NA	NA
Zhang et al. (2018a)	China	117.45	26.75	Humid subtropical	1670	18.9	Mineral horizon	Cropland	5.73	10.56	1.2	8.8	NA	NA	NA	NA	NA	NA	NA	NA	NA	5.99	4.17	0.69616	1.54	1.79	NA	0.32	NA	NA	1.08	0.016	NA	NA
Zhang et al. (2018a)	China	117.45	26.75	Humid subtropical	1670	18.9	Mineral horizon	Cropland	5.61	11.0544	1.12	9.87	NA	NA	NA	NA	NA	NA	NA	NA	NA	11.99	10.49	0.874896	0.7	0.25	NA	0.01	NA	NA	1.51	0.113	NA	NA
Zhang et al. (2019)	Austria	14.1	47.5	Continental	980	7.2	Mineral horizon	Forest	4.2	48.75	2.5	19.5	96.9	13.2	6.1	NA	NA	NA	NA	NA	NA	6.3	4.5	0.714286	0.66	1.51	NA	NA	0.04	NA	NA	NA	NA	NA
Zhang et al. (2019)	Austria	14.07	47.5	Continental	980	7.2	Mineral horizon	Cropland	8.2	47.52	4.8	9.9	317.4	63.6	4.5	NA	NA	NA	NA	NA	NA	1.8	20	11.1111	0.53	0.61	NA	NA	0.35	NA	NA	NA	NA	NA
Zhang et al. (2019)	Austria	14.1	47.5	Continental	980	7.2	Mineral horizon	Cropland	5.9	22	2.2	10	72.1	48.7	4.1	NA	NA	NA	NA	NA	NA	1.3	11	8.46154	2.32	2.77	NA	NA	0.7	NA	NA	NA	NA	NA
Zhang et al. (2019)	Austria	14.07	47.5	Continental	980	7.2	Mineral horizon	Forest	6.1	37.29	3.3	11.3	203.7	23.8	4.4	NA	NA	NA	NA	NA	NA	1.2	15.7	13.0833	2.52	2.38	NA	NA	1.05	NA	NA	NA	NA	NA
Zhang et al. (2019a)	China	128.88	47.2	Continental	700	4	Mineral horizon	Cropland	5.7	28.674	2.36	12.15	NA	NA	NA	NA	371535	5.12861e+06	2.34423e+08	1.8197e+10	2.77	NA	NA	NA	NA	NA	NA	NA	3.2	0.52	2.68	NA	NA	NA
Zhang et al. (2019a)	China	117.42	28	Continental	700	4	Mineral horizon	Forest	5.45	69.1115	4.99	13.85	NA	NA	NA	NA	147911	616595	1.38038e+08	5.24807e+10	0.61	NA	NA	NA	NA	NA	NA	NA	2.14	0.01	2.13	NA	NA	NA
Zhang et al. (2019a)	China	117.42	27.98	Humid subtropical	1785	18.4	Mineral horizon	Forest	4.57	30.9812	1.46	21.22	NA	NA	NA	NA	169824	186209	1.54882e+08	1.14815e+10	1.68	NA	NA	NA	NA	NA	NA	NA	0.5	0.17	0.33	NA	NA	NA
Zhang et al. (2019a)	China	128.88	47.17	Humid subtropical	1785	18.4	Mineral horizon	Cropland	4.8	15.504	1.52	10.2	NA	NA	NA	NA	588844	1.04713e+06	2.13796e+08	2.34423e+10	2.4	NA	NA	NA	NA	NA	NA	NA	1.06	0.05	1.01	NA	NA	NA
Zhang et al. (2019b)	China			Humid subtropical	1700	20.3	Mineral horizon	Forest	4.2	11.36	0.71	16	NA	NA	NA	NA	NA	NA	NA	NA	NA	NA	NA	NA	1.92	NA	1.68	0.04	0.17	0.13	0.04	0.15	0.0238095	NA
Zhang et al. (2019b)	China			Humid subtropical	1700	20.3	Mineral horizon	Cropland	4.6	17.496	1.62	10.8	NA	NA	NA	NA	NA	NA	NA	NA	NA	NA	NA	NA	1.57	NA	2.04	0.01	0.76	NA	0.76	0	0.372549	NA
Zhang et al. (2019b)	China			Humid subtropical	1700	20.3	Mineral horizon	Cropland	4.32	23.296	2.24	10.4	NA	NA	NA	NA	NA	NA	NA	NA	NA	NA	NA	NA	1.29	NA	1.91	0.02	0.79	NA	0.79	0	0.413613	NA
Zhang et al. (2019b)	China			Humid subtropical	1700	20.3	Mineral horizon	Cropland	4.69	17.3428	1.91	9.08	NA	NA	NA	NA	NA	NA	NA	NA	NA	NA	NA	NA	3.6	NA	4.81	0.03	2.54	NA	2.54	0	0.528067	NA
Zhang et al. (2020a)	China	117.42	27.98	Humid subtropical	1785	18.4	Mineral horizon	Cropland	5.5	6.47	0.81	7.98765	NA	NA	NA	NA	1.38038e+06	8128.31	1000000000	3.23594e+09	0.29	2.7	4	1.48148	NA	NA	NA	NA	0.926	0.87	0.056	NA	NA	NA
Zhang et al. (2020a)	China	117.42	27.98	Humid subtropical	1785	18.4	Mineral horizon	Cropland	5.5	6.47	0.9	7.18889	NA	NA	NA	NA	4.0738e+06	446684	6.30957e+08	8.91251e+09	0.068	2.1	4	1.90476	NA	NA	NA	NA	0.69	0.51	0.18	NA	NA	NA
Zhang et al. (2020a)	China	117.42	27.98	Humid subtropical	1785	18.4	Mineral horizon	Cropland	5.5	6.47	0.82	7.89024	NA	NA	NA	NA	1.12202e+07	2.5704e+06	4.16869e+08	1.25893e+10	0.032	1.6	3.9	2.4375	NA	NA	NA	NA	0.59	0.29	0.3	NA	NA	NA
Zhang et al. (2020a)	China	117.42	27.98	Humid subtropical	1785	18.4	Mineral horizon	Cropland	5.5	6.47	0.8	8.0875	NA	NA	NA	NA	7.94328e+06	3.63078e+06	3.80189e+08	1.58489e+10	0.023	1.8	3.9	2.16667	NA	NA	NA	NA	0.57	0.26	0.31	NA	NA	NA
Zhang et al. (2020a)	China	117.42	27.98	Humid subtropical	1785	18.4	Mineral horizon	Forest	4.5	26.64	11.53	2.31049	NA	NA	NA	NA	3.16228e+07	20893	1.02329e+09	5.01187e+10	0.018	1.7	4.4	2.58824	NA	NA	NA	NA	0.91	0.48	0.43	NA	NA	NA
Zhang et al. (2020a)	China	118.75	36.92	Humid subtropical	1785	18.4	Mineral horizon	Cropland	5.5	6.47	0.88	7.35227	NA	NA	NA	NA	8.51138e+06	1.8197e+06	3.98107e+08	9.77237e+09	0.039	1.9	3.9	2.05263	NA	NA	NA	NA	1.07	0.41	0.66	NA	NA	NA
Zhang et al. (2020a)	China	117.42	27.98	Humid subtropical	1785	18.4	Mineral horizon	Forest	4.5	26.64	1.52	17.5263	NA	NA	NA	NA	3.38844e+07	75857.8	5.49541e+08	3.98107e+10	0.015	1.5	4.3	2.86667	NA	NA	NA	NA	1.44	0.57	0.87	NA	NA	NA
Zhang et al. (2020a)	China	117.42	27.98	Humid subtropical	1785	18.4	Mineral horizon	Forest	4.5	26.64	1.42	18.7606	NA	NA	NA	NA	1.14815e+07	25704	3.54813e+08	1.99526e+11	0.0035	2.9	6.9	2.37931	NA	NA	NA	NA	1.32	0.42	0.9	NA	NA	NA
Zhang et al. (2020a)	China	117.42	27.98	Humid subtropical	1785	18.4	Mineral horizon	Forest	4.5	26.64	1.51	17.6424	NA	NA	NA	NA	416869	3162.28	2.75423e+09	1.12202e+10	0.23	10.9	6.6	0.605505	NA	NA	NA	NA	2.33	1.41	0.92	NA	NA	NA
Zhang et al. (2020a)	China	117.42	27.98	Humid subtropical	1785	18.4	Mineral horizon	Forest	4.5	26.64	1.45	18.3724	NA	NA	NA	NA	5.12861e+06	416869	4.7863e+08	2.51189e+11	0.0034	12.7	11.1	0.874016	NA	NA	NA	NA	1.17	0.22	0.95	NA	NA	NA
Zhang et al. (2020b)	China	119.07	26.23	Humid subtropical	1350	19.5	Mineral horizon	Cropland	4.93	13.3	1.03	12.9126	NA	NA	NA	NA	NA	NA	NA	NA	NA	2.6	42.9	16.5	0.940455	NA	0.742727	0.0342727	2.12491	0.0503636	2.07455	0.00363636	2.79315	NA
Zhao and Li (2017)	China	102.53	37.67	Continental	416	-0.1	Topsoil	Forest	6.8	102.96	8.8	11.7	633	91	6.95604	NA	NA	NA	NA	NA	NA	NA	NA	NA	2.1	1.95	NA	NA	NA	NA	NA	NA	NA	NA
Zhao and Li (2017)	China	102.53	37.67	Continental	416	-0.1	Topsoil	Forest	6.9	109.74	9.3	11.8	771	115	6.70435	NA	NA	NA	NA	NA	NA	NA	NA	NA	4.2075	4.0475	NA	NA	NA	NA	NA	NA	NA	NA
Zhao and Li (2017)	China	102.53	37.67	Continental	416	-0.1	Mineral horizon	Grassland	7.1	56.1	6.6	8.5	1039	139	7.47482	NA	NA	NA	NA	NA	NA	NA	NA	NA	5.99	5.51	NA	NA	NA	NA	NA	NA	NA	NA
Zhao and Li (2017)	China	102.53	37.67	Continental	416	-0.1	Mineral horizon	Grassland	7.4	60.3	6.7	9	1121	138	8.12319	NA	NA	NA	NA	NA	NA	NA	NA	NA	6.8025	6.2925	NA	NA	NA	NA	NA	NA	NA	NA
Zhao et al. (2016)	China	117.42	28	Humid subtropical	1788	17.6	Mineral horizon	Forest	4.26	32.1	2.12	15.1415	NA	NA	NA	NA	NA	NA	NA	NA	NA	53.6	150.7	2.81157	2.09	NA	NA	0.47	1.11	0.11	1	NA	NA	NA
Zhao et al. (2017)	China	117.42	28	Humid subtropical	NA	NA	Mineral horizon	Forest	4.01561	NA	0.234878	NA	NA	NA	NA	NA	1.7378e+07	645654	NA	NA	NA	9.56829	88.239	9.22202	3.36	NA	NA	NA	3.117	0.047	3.07	0.01	NA	NA
Zhao et al. (2018a)	China			Humid subtropical	1785	18.4	Mineral horizon	Cropland	5.26	8.7882	0.97	9.06	NA	NA	NA	NA	NA	NA	NA	NA	NA	NA	NA	NA	1.21	NA	4.65	NA	2.67	2.64	0.03	0	0.00645161	NA
Zhao et al. (2018a)	China			Humid subtropical	1157	17.3	Mineral horizon	Cropland	7.62	4.2504	0.66	6.44	NA	NA	NA	NA	NA	NA	NA	NA	NA	NA	NA	NA	8.16	NA	NA	3.21	20.08	0.18	19.9	1.11	NA	NA
Zhao et al. (2018b)	China	117	28.07	Humid subtropical	1785	18.4	Mineral horizon	Cropland	5.26	8.79	0.97	9.06186	NA	NA	NA	NA	NA	NA	NA	NA	NA	40.7	105.267	2.5864	0.855333	1.79	NA	2.46667	2.20333	1.46333	0.74	0.213333	NA	NA
Zhao et al. (2018b)	China	105.35	31.23	Humid subtropical	1157	17.3	Mineral horizon	Cropland	7.62	4.25	0.66	6.43939	NA	NA	NA	NA	NA	NA	NA	NA	NA	21.7667	77.1333	3.54364	9.01	NA	NA	8.76	19.0533	NA	19.0533	1.63667	NA	NA
Zheng et al. (2020)	China			Humid subtropical	1730	18.3	Mineral horizon	Forest	4.75	5.3	0.25	21.2	NA	NA	NA	NA	NA	NA	NA	NA	NA	21.1017	25.6314	1.21466	0.55	NA	1.14	0.035	0.1	0.072	0.028	0.012	0.0245614	NA
Zheng et al. (2020)	China			Humid subtropical	1730	18.3	Mineral horizon	Unclassified	4.91	2.016	0.07	28.8	NA	NA	NA	NA	NA	NA	NA	NA	NA	20.8841	26.8331	1.28486	0.23	NA	0.73	0.021	0.063	0.042	0.021	0.006	0.0287671	NA
Zheng et al. (2020)	China			Humid subtropical	1730	18.3	Mineral horizon	Forest	4.55	10.442	0.46	22.7	NA	NA	NA	NA	NA	NA	NA	NA	NA	21.5678	26.9749	1.2507	0.75	NA	1.44	0.053	0.16	0.1	0.06	0.025	0.0416667	NA
Zheng et al. (2020)	China			Humid subtropical	1730	18.3	Mineral horizon	Forest	4.38	9.24	0.33	28	NA	NA	NA	NA	NA	NA	NA	NA	NA	19.5504	26.7742	1.36949	0.6	NA	1.31	0.064	0.165	0.11	0.055	0.024	0.0419847	NA
Zheng et al. (2020)	China			Humid subtropical	1730	18.3	Mineral horizon	Forest	4.55	9.275	0.35	26.5	NA	NA	NA	NA	NA	NA	NA	NA	NA	18.2527	25.0995	1.37511	0.63	NA	1.31	0.068	0.135	0.07	0.065	0.029	0.0496183	NA
Zhou et al. (2018)	China	105.47	31.27	Humid subtropical	826	17.3	Mineral horizon	Cropland	8.3	4.86	NA	NA	NA	NA	NA	NA	NA	NA	NA	NA	NA	NA	NA	NA	22.5	NA	2.5	18.2	64	NA	NA	NA	NA	NA
Zhu et al. (2015)	China	117.42	28	Humid subtropical	1788	17.6	Mineral horizon	Forest	4.52	34.2	1.67	20.479	NA	NA	NA	NA	NA	NA	NA	NA	NA	45.6132	40.4374	0.88653	NA	NA	NA	NA	0.994	0.993	0.001	NA	NA	NA
Zhu et al. (2011)	China	119.95	31.37	Humid subtropical	1048	12.1	Mineral horizon	Cropland	4.3	18	3.04	5.93	NA	NA	NA	NA	NA	NA	NA	NA	NA	39.1	785	20.0767	3.83	NA	4.29	0.22	3.12	0.64	2.48	0.11	0.578089	NA
Zhu et al. (2011)	China	119.95	31.37	Humid subtropical	1048	12.1	Mineral horizon	Cropland	6.21	14.9	1.64	9.09	NA	NA	NA	NA	NA	NA	NA	NA	NA	3.36	20.4	6.07143	1.88	NA	3.5	0.2	3.27	0.47	2.8	0.12	0.8	NA
Zhu et al. (2011)	China	119.95	31.37	Humid subtropical	1048	12.1	Mineral horizon	Cropland	6.01	18.1	2.53	7.14	NA	NA	NA	NA	NA	NA	NA	NA	NA	3.5	335	95.7143	2.96	NA	5.72	2.25	9.82	1.58	8.24	0.41	1.44056	NA
Zhu et al. (2011)	China	119.95	31.37	Humid subtropical	1048	12.1	Mineral horizon	Cropland	5.79	17.8	2.54	7.01	NA	NA	NA	NA	NA	NA	NA	NA	NA	4.34	425	97.9263	2.33	NA	3.22	35.8	42.72	37.3	5.42	0.12	1.68323	NA
Zhu et al. (2011)	China	119.95	31.37	Humid subtropical	1048	12.1	Mineral horizon	Cropland	5.66	18.7	3.24	5.78	NA	NA	NA	NA	NA	NA	NA	NA	NA	3.08	NA	NA	7.45	NA	5.73	30.2	47.6	35	12.6	0.24	2.19895	NA
Zhu et al. (2012)	China	119.95	31.4	Humid subtropical	NA	NA	Mineral horizon	Cropland	5.7	16.4	2.57	6.38132	NA	NA	NA	NA	NA	NA	NA	NA	NA	2.87597	366.377	127.392	NA	NA	NA	NA	NA	NA	NA	NA	NA	NA
Zhu et al. (2013)	China	118.16	27.06	Humid subtropical	1731	19.4	Mineral horizon	Forest	4.3	33.3	3	11.1	NA	NA	NA	NA	NA	NA	NA	NA	NA	NA	NA	NA	5.2	NA	6.17	0.26	0.52	0.15	0.37	0.29	0.0599676	NA
Zhu et al. (2013)	China	118.16	27.1	Humid subtropical	1731	19.4	Mineral horizon	Forest	4.3	28.89	2.7	10.7	NA	NA	NA	NA	NA	NA	NA	NA	NA	NA	NA	NA	9.2	NA	4.99	0.11	0.655	0.005	0.65	0.35	0.130261	NA
Zhu et al. (2013)	China	118.16	27.1	Humid subtropical	1731	19.4	Mineral horizon	Forest	4.6	30.59	2.3	13.3	NA	NA	NA	NA	NA	NA	NA	NA	NA	NA	NA	NA	3.52	NA	2.25	0.7	0.93	0.43	0.5	0.05	0.222222	NA
Zhu et al. (2013)	China	118.16	27.1	Humid subtropical	1731	19.4	Mineral horizon	Cropland	5.7	14.7	1.5	9.8	NA	NA	NA	NA	NA	NA	NA	NA	NA	NA	NA	NA	6.64	NA	5.34	0.007	1.98	NA	1.98	0.11	0.370787	NA
Zhu et al. (2013)	China	118.16	27.1	Humid subtropical	1731	19.4	Mineral horizon	Forest	4.1	69.03	3.9	17.7	NA	NA	NA	NA	NA	NA	NA	NA	NA	NA	NA	NA	2.29	NA	0.056	0.74	1	0.81	0.19	0.17	3.39286	NA
Zhu et al. (2013)	China	118.16	27.1	Humid subtropical	1731	19.4	Mineral horizon	Forest	4.7	29.7	1.8	16.5	NA	NA	NA	NA	NA	NA	NA	NA	NA	NA	NA	NA	3.38	NA	NA	0.59	1.14	1.02	0.12	0.05	NA	NA
Zhu et al. (2013)	China	104.68	29.63	Humid subtropical	1028	18.2	Topsoil	Forest	3.775	134.995	6.65	20.3	NA	NA	NA	NA	NA	NA	NA	NA	NA	NA	NA	NA	NA	NA	NA	NA	0.4	NA	NA	NA	NA	83.9753
Zhu et al. (2013)	China	104.68	29.63	Humid subtropical	1028	18.2	Mineral horizon	Forest	3.855	25.2	1.2	21	NA	NA	NA	NA	NA	NA	NA	NA	NA	NA	NA	NA	NA	NA	NA	NA	0.45	NA	NA	NA	NA	NA
Zhu et al. (2014)	China	118.62	32.17	Humid subtropical	NA	NA	Mineral horizon	Cropland	5.43	18.4	2.08	8.83	NA	NA	NA	NA	NA	NA	NA	NA	NA	31.1	46.3	1.48875	3.35	NA	4.31	NA	4.18	NA	2.06	0.04	0.477958	6.52657
Zhu et al. (2014)	China	118.62	32.17	Humid subtropical	NA	NA	Mineral horizon	Cropland	4.32	15.7	1.9	8.29	NA	NA	NA	NA	NA	NA	NA	NA	NA	27.6	165	5.97826	5.83	NA	0.81	NA	0.28	NA	0.38	0.08	0.469136	13.8252
Zhu et al. (2014)	China	117.42	27.98	Humid subtropical	1788	17.6	Mineral horizon	Forest	4.32	20.7	1.32	15.7	NA	NA	NA	NA	NA	NA	NA	NA	NA	10.7	3.11	0.290654	1.71	2.23	NA	0.41	0.41	0.41	0	NA	NA	2.48073
Zhu et al. (2014)	USA			Humid subtropical	1045	13.2	Mineral horizon	Grassland	7.1	16.72	1.9	8.8	468.7	NA	NA	4.91489	NA	NA	NA	NA	NA	NA	NA	NA	1.14135	NA	NA	NA	NA	NA	NA	NA	NA	NA
Zhu et al. (2014)	USA			Humid subtropical	1045	13.2	Mineral horizon	Grassland	7.1	16.72	1.9	8.8	473.2	NA	NA	9.56667	NA	NA	NA	NA	NA	NA	NA	NA	1.29702	NA	NA	NA	NA	NA	NA	NA	NA	NA
Zhu et al. (2014)	USA			Humid subtropical	1045	13.2	Mineral horizon	Grassland	7.1	16.72	1.9	8.8	432.5	NA	NA	28.5376	NA	NA	NA	NA	NA	NA	NA	NA	1.6327	NA	NA	NA	NA	NA	NA	NA	NA	NA
Zhu et al. (2014)	USA			Mediterranean	747	13.8	Mineral horizon	Cropland	5.8	13.8	1.2	11.5	362.3	NA	NA	32.8809	NA	NA	NA	NA	NA	NA	NA	NA	1.08234	NA	NA	NA	NA	NA	NA	NA	NA	NA
Zhu et al. (2014)	USA			Mediterranean	747	13.8	Mineral horizon	Cropland	5.8	13.8	1.2	11.5	285.3	NA	NA	8.87589	NA	NA	NA	NA	NA	NA	NA	NA	1.12716	NA	NA	NA	NA	NA	NA	NA	NA	NA
Zhu et al. (2014)	USA			Mediterranean	747	13.8	Mineral horizon	Cropland	5.8	13.8	1.2	11.5	337.4	NA	NA	14.778	NA	NA	NA	NA	NA	NA	NA	NA	1.55206	NA	NA	NA	NA	NA	NA	NA	NA	NA
Zhu et al. (2016)	China	41.81	-4.1	Humid subtropical	2174	19		Forest	6.33	30.121	3.31	9.1	NA	NA	NA	NA	NA	NA	NA	NA	NA	6.59	16.4	2.48862	3.71	NA	4.46	0.17	5.8	NA	5.8	0.52	1.30045	NA
Zhu et al. (2016)	Denmark	12.28	55.67	Marine west coast	NA	NA	Mineral horizon	Cropland	5.6	11.5	1.3	9	NA	NA	NA	NA	NA	NA	NA	NA	NA	3.36929	40.0393	11.8836	NA	NA	NA	0.025	0.42	NA	NA	NA	NA	82.8
Zhu et al. (2016)	China	110.55	25.2	Unclassified	NA	NA		Forest	4.1	34.077	3.07	11.1	NA	NA	NA	NA	NA	NA	NA	NA	NA	17.5	5.7	0.325714	5.57	NA	3.81	1.07	0.7	0.67	0.03	0.19	0.00787402	NA
Zhu et al. (2017)	China	121.18	32.53	Humid subtropical	NA	NA	Mineral horizon	Cropland	7.63	13.35	1.5	8.9	NA	NA	NA	NA	6120000	12500000	NA	126000000000	NA	4.53	58.6	12.936	4.15	NA	4.53	0.08	8.19	0.01	8.18	0.32	1.80574	72.58
Zhu et al. (2019a)	UK	0.37	52.22	Continental	590	12	Mineral horizon	Cropland	7.9	270	30	9	NA	NA	NA	NA	NA	NA	NA	NA	NA	6.19671	64.1582	10.3536	3.44	NA	NA	NA	NA	NA	NA	11	NA	4.8
Zhu et al. (2019a)	China	115.17	36.87	Semi arid	494	13.2	Mineral horizon	Cropland	8.3	90.9	9	10.1	NA	NA	NA	NA	NA	NA	NA	NA	NA	5.90055	79.0315	13.3939	1.88	NA	NA	NA	NA	NA	NA	11.25	NA	2.88
Zhu et al. (2019b)	China	124.33	43.3	Continental	650	6.5	Mineral horizon	Cropland	6.2	17.34	1.7	10.2	NA	NA	NA	NA	NA	NA	NA	NA	NA	1.41	43.24	30.6667	1.03	NA	0	NA	3.85	0.8	3.05	0	NA	NA
Zhu et al. (2019b)	China	103.07	38.6	Continental	441	9.7	Mineral horizon	Cropland	8.7	7.63	0.7	10.9	NA	NA	NA	NA	NA	NA	NA	NA	NA	0.58	43.56	75.1034	2.02	NA	NA	0.07	14.43	NA	14.43	0	NA	NA
Zhu et al. (2019b)	China	107.67	35.2	Continental	584	9.3	Mineral horizon	Cropland	8.6	8.37	0.9	9.3	NA	NA	NA	NA	NA	NA	NA	NA	NA	0.72	14.31	19.875	1.32	NA	NA	0.04	6.94	NA	6.94	0.01	NA	NA
Zhu et al. (2019b)	China	112.67	37.5	Continental	152	7.6	Mineral horizon	Cropland	8.3	12	1	12	NA	NA	NA	NA	NA	NA	NA	NA	NA	0.75	35.23	46.9733	3.24	NA	NA	0.14	14.24	NA	14.24	0.01	NA	NA
Zhu et al. (2019b)	UK	-3.22	55.9	Continental	567	8.8	Mineral horizon	Cropland	6	22.14	1.8	12.3	NA	NA	NA	NA	NA	NA	NA	NA	NA	NA	62.36	NA	1.4	NA	NA	0.14	4.15	NA	4.15	0.03	NA	NA
Zhu et al. (2019b)	UK	0.08	52.2	Continental	550	12	Mineral horizon	Cropland	7.7	21.6	2.4	9	NA	NA	NA	NA	NA	NA	NA	NA	NA	4.7	19.88	4.22979	2.91	NA	NA	0.09	13.26	NA	13.26	0.03	NA	NA
Zhu et al. (2019b)	UK	0.37	52.2	Continental	590	12	Mineral horizon	Cropland	7.9	27	3	9	NA	NA	NA	NA	NA	NA	NA	NA	NA	0.98	33.77	34.4592	3.43	NA	NA	0.23	11.29	NA	11.29	0.04	NA	NA
Zhu et al. (2019b)	China	113.33	28.6	Humid subtropical	1330	17.5	Mineral horizon	Cropland	5.4	25.25	2.5	10.1	NA	NA	NA	NA	NA	NA	NA	NA	NA	8.03	15.37	1.91407	5.26	NA	4.55	NA	0.25	NA	0.25	0	0.0549451	NA
Zhu et al. (2019b)	China	120.67	31.5	Humid subtropical	1038	15	Mineral horizon	Cropland	7.1	27.37	2.3	11.9	NA	NA	NA	NA	NA	NA	NA	NA	NA	0.1	9.02	90.2	2.62	NA	NA	0.07	8.06	NA	8.06	0	NA	NA
Zhu et al. (2019b)	China	115.17	36.9	Mediterranean	494	13.2	Mineral horizon	Cropland	8.3	9.09	0.9	10.1	NA	NA	NA	NA	NA	NA	NA	NA	NA	0.14	NA	NA	1.61	NA	NA	0.06	11.04	NA	11.04	0	NA	NA
