# Supplementary material for: Expanding agroforestry can increase nitrate retention and mitigate the global impact of a leaky nitrogen cycle in croplands
Source: Nat Food. 2022 Dec 28;4(1):109–21. doi: 10.1038/s43016-022-00657-x (PMC10154242; doi:10.1038/s43016-022-00657-x)
Supplement: Supplementary file 5 — A subset of data for sites that measured the full N cycling rates or most variables of soil N processes. [file 43016_2022_657_MOESM5_ESM.xlsx]

## Sheet: Dataset (2)
Study	Country	Climate Zone	Land use	NH4	NO3	GNM	INH4	GHN	GAN	INO3	DNRA
Zhu et al. (2011)	China	Humid subtropical	Cropland	NA	NA	7.79	0.83	0.071	0.67	NA	-0.0053
Xie et al. (2015)	China	Tropical	Forest	5.4	24.4	2.633	1.214	0.495	0.459	0	0
Zhang et al. (2013)	China	Humid subtropical	Cropland	NA	NA	1.57	2.04	NA	0.76	0.01	0
Wang et al. (2016)	China	Semi arid	Cropland	2.03	7.1	0.73	1.95	0	2.34	0.01	0
Zhang et al. (2013)	China	Humid subtropical	Cropland	NA	NA	1.29	1.91	NA	0.79	0.02	0
Chen et al. (2016)	China	Continental	Forest	NA	NA	4.607	0.01	0.324	4.187	0.024	0
Wang et al. (2017)	China	Continental	Forest	NA	NA	4.607	0.01	0.324	4.187	0.024	0
Zhang et al. (2013)	China	Humid subtropical	Cropland	NA	NA	3.6	4.81	NA	2.54	0.03	0
Han et al. (2018)	China	Humid subtropical	Forest	NA	NA	1.41	1.12	0.04	0	0.12	0
Liu et al. (2019)	China	Tropical	Forest	24.4	5.4	3.33	1.62	NA	0.47	0.75	0
Zhu et al. (2011)	China	Humid subtropical	Cropland	NA	NA	8.02	0.51	0.07	1.75	0.94	0
Zhang et al. (2013)	China	Humid subtropical	Cropland	NA	NA	1.21	4.65	2.64	0.03	NA	0
Zhu et al. (2013)	China	Humid subtropical	Cropland	NA	NA	0.52	1.32	NA	0.61	NA	0
Xu et al. (2018)	China	Humid subtropical	Cropland	NA	NA	5.42	3.26	0.02	1.51	NA	0
Wang et al. (2017)	China	Continental	Cropland	1.41	43.24	1.03	0.04	0.8	3.05	NA	0
Zhang et al. (2016)	China	Continental	Forest	NA	NA	64.512	45.999	7.923	10.527	0.055	0.001
Wang et al. (2017)	China	Continental	Forest	NA	NA	64.512	45.999	7.923	10.527	0.055	0.001
Zhang et al. (2013)	China	Humid subtropical	Forest	12.38	6.23	1.363	1.526	0.002	0.129	0.201	0.001
Wang et al. (2016)	China	Semi-arid	Cropland	1.26	12.93	0.45	0.017	0.008	3.84	0.071	0.002
Zhu et al. (2013)	China	Humid subtropical	Forest	NA	NA	0.176	0.0133	1e-05	0.18	0.0038	0.0034
Zhang et al. (2019)	China	Humid subtropical	Cropland	2.6	42.9	0.940455	0.742727	0.0503636	2.07455	0.0342727	0.00363636
Zhang et al. (2011)	Belgium	Marine west coast	Forest	2.66	3.96	0.45	0.09	0.466	0.11	NA	0.004
Zhu et al. (2013)	China	Humid subtropical	Forest	NA	NA	0.19	0.0078	2.2e-05	0.17	0.03	0.006
Zheng et al. (2020)	China	Humid subtropical	Forest	4.7	50.8	1.121	0.006	0.218	2.243	0	0.01
Cheng et al. (2015)	China	Continental	Cropland	NA	NA	0.56	0.01	0.08	1.94	0.02	0.01
Zhang et al. (2015)	China	Continental	Cropland	NA	NA	0.603333	0.01	0.08	2.03667	0.03	0.01
Shi et al. (2016)	China	Humid subtropical	Cropland	NA	NA	4.84	0.34	NA	14.54	0.09	0.01
Zhang et al. (2013)	China	Humid subtropical	Forest	19.2	2.9	3.95	1.94	NA	0.02	0.55	0.01
Liu et al. (2020)	China	Continental	Forest	9.9	21.8	2.21	1.53	NA	0.39	NA	0.01
Sun et al. (2020)	China	Continental	Forest	4.7	50.8	1.12	0.01	NA	2.24	NA	0.01
Zhu et al. (2011)	China	Humid subtropical	Cropland	NA	NA	5.28	2.88	0.04	5.17	NA	0.01
Zhu et al. (2013)	China	Humid subtropical	Forest	21.1017	25.6314	0.55	1.14	0.072	0.028	0.035	0.012
Zhang et al. (2011)	Spain	Mediterranean	Cropland	NA	NA	0.012	0.007	0.005	0	0.72	0.012
Zhang et al. (2011)	Belgium	Marine west coast	Forest	1.32	0.23	1.104	0.466	0.154	0.128	NA	0.012
Friedl et al. (2020)	China	Continental	Forest	5.3	66.3	2.213	1.534	0.462	0.389	0	0.014
Zhu et al. (2016)	China	Humid subtropical	Forest	18.8	3	1.523	0.224	0.757	0.051	0.693	0.015
Castellano-Hinojosa et al. (2020)	China	Continental	Forest	30.4	36.4	2.287	NA	0.692	0.188	0	0.017
Zhang et al. (2013)	China	Continental	Cropland	NA	NA	0.73	1.28	0.79	1.75	0.01	0.02
Zhang et al. (2011)	Australia	Marine west coast	Cropland	14.0159	187.627	7.54	0.19	0.06	15.71	0.01	0.02
Chen et al. (2016)	China	Humid subtropical	Cropland	71.1529	101.081	0.67	2.74	NA	2.22	0.09	0.02
Zhang et al. (2013)	China	Humid subtropical	Forest	45.1	1	3.7	0.94	NA	0.05	0.11	0.02
Zhang et al. (2011)	Spain	Mediterranean	Cropland	NA	NA	0.314	0.384	0.006	0.509	0.523	0.02
Zhang et al. (2013)	China	Humid subtropical	Forest	18.8	3	1.52	0.22	NA	0.05	0.69	0.02
Zhang et al. (2013)	China	Humid subtropical	Forest	17.5	2.5	1.93	0.35	NA	0.05	0.76	0.02
Zhang et al. (2016)	China	Continental	Cropland	NA	NA	0.73	0.53	6.53	1.75	4.11	0.02
Liu et al. (2020)	China	Continental	Forest	31.9	13.3	2.29	0	NA	0.19	NA	0.02
Huygens et al. (2007)	China	Humid subtropical	Forest	45.1	1	3.704	0.938	0.003	0.054	0.114	0.021
Zheng et al. (2020)	China	Humid subtropical	Forest	18.8	3	0.915	0.346	0.856	0.051	0.761	0.023
Koyama et al. (2010)	China	Humid subtropical	Forest	19.5504	26.7742	0.6	1.31	0.11	0.055	0.064	0.024
Koyama et al. (2010)	China	Humid subtropical	Forest	21.5678	26.9749	0.75	1.44	0.1	0.06	0.053	0.025
Zhang et al. (2013)	Australia	Humid subtropical	Cropland	9.9	70.2	0.21	0.97	0.38	5.44	9.48	0.026
Koyama et al. (2010)	China	Humid subtropical	Forest	18.2527	25.0995	0.63	1.31	0.07	0.065	0.068	0.029
Xie et al. (2018)	China	Continental	Forest	5.4	0.5	1.621	0.011	0.607	0.804	0.609	0.029
Zhang et al. (2020)	China	Continental	Forest	0.5	5.4	1.62	0.01	NA	0.8	0.31	0.03
Xie et al. (2015)	China	Tropical	Forest	7.25	14.51	3.56	1.62	0.22	3.55	0.51	0.03
Zhang et al. (2013)	China	Humid subtropical	Forest	93.2	10	4.63	2.34	NA	0.23	0.3	0.04
Masse et al. (2016)	China	Humid subtropical	Forest	23.8	2.5	2.25	0.3	NA	0.12	0.42	0.04
Zhang et al. (2013)	China	Humid subtropical	Forest	22.4	3.2	3.04	1.8	NA	0.14	0.65	0.04
Ting et al. (2017)	China	Continental	Forest	20.7	13.7	2.14	0.26	NA	0.07	NA	0.04
Xu et al. (2018)	China	Continental	Forest	8.7	38.5	2.149	0.263	0.001	0.073	0	0.042
Wang et al. (2016)	China	Subtropical	Cropland	9.59	2.78	2.063	0.994	0.002	0.662	0.064	0.048
Zhang et al. (2011)	China	Continental	Forest	12.2	24.3	1.8	0.59	NA	1.07	0.04	0.05
Zhang et al. (2013)	China	Humid subtropical	Forest	11.69	8.27	3.72	2.7	0.66	0.14	0.44	0.05
Zhang et al. (2013)	China	Humid subtropical	Forest	11.7	8.3	3.72	2.7	0.66	0.14	0.44	0.05
Kuroiwa et al. (2011)	China	Humid subtropical	Forest	NA	NA	3.38	NA	1.02	0.12	0.59	0.05
Staelens etal. (2012)	China	Humid subtropical	Forest	26.3	7.1	3.37	0	NA	0.12	0.59	0.05
Zhang et al. (2013)	China	Humid subtropical	Forest	16.3	3.9	3.52	2.25	NA	0.51	0.69	0.05
Zhu et al. (2013)	China	Humid subtropical	Forest	NA	NA	3.52	2.25	0.43	0.5	0.7	0.05
Zhang et al. (2013)	China	Humid subtropical	Forest	16.2	3.9	2.72	2.25	NA	0.5	0.7	0.05
Zheng et al. (2020)	China	Humid subtropical	Forest	16.2	3.9	2.718	2.251	0.428	0.501	0.696	0.053
Liu et al. (2017)	China	Continental	Forest	8.6	7.71	1.53	1.09	0.17	0.27	0.01	0.06
Zhao et al. (2018)	China	Humid subtropical	Cropland	33.15	99.7714	1.54	0.52	0.46	3.95	0.25	0.06
Staelens etal. (2012)	China	Humid subtropical	Forest	2.1	1.7	2.41	2.33	NA	0.13	0.65	0.06
Masse et al. (2016)	China	Humid subtropical	Forest	3.8	1.4	3.01	2.69	NA	0.07	0.91	0.06
Zheng et al. (2020)	China	Humid subtropical	Forest	4.7	0.7	1.228	0.714	0	0.842	0.064	0.062
Han et al. (2018)	China	Humid subtropical	Forest	6.3	68.5	1.869	2.578	0	4.533	0.003	0.066
Zhu et al. (2014)	China	Tropical	Forest	3.39	18.51	2.16	0.52	1.32	2.81	0.07	0.07
Masse et al. (2016)	China	Humid subtropical	Forest	2.2	2	3.54	3.74	NA	0	0.22	0.07
Masse et al. (2016)	China	Humid subtropical	Forest	2.4	2.1	3.46	2.88	NA	0.04	1.71	0.07
Zhao et al. (2018)	China	Continental	Forest	6.3	68.5	1.87	2.58	NA	4.53	NA	0.07
Zhang et al. (2013)	China	Humid subtropical	Forest	17.9	5.85	3.66	2.22	0.49	0.19	0.47	0.0795
Xu et al. (2018)	China	Continental	Forest	6.9	26.6	1.021	NA	0.001	0.135	0	0.08
Ting et al. (2017)	China	Continental	Forest	3.1	10.2	1.02	0	NA	0.13	NA	0.08
Zhu et al. (2011)	China	Humid subtropical	Cropland	NA	NA	5.78	8.14	0.045	12.65	NA	0.091
Gao et al. (2016)	China	Humid subtropical	Cropland	0.364727	6.44599	4.51	0.615	0.01	11.56	0.01	0.1
Huygens et al. (2008)	China	Humid subtropical	Forest	8.03	10.8	4.62	3.74	0.79	0.12	1.48	0.1
Shi et al. (2020)	China	Tropical	Forest	6.05	18.84	5.4	0.46	2.05	6.25	1.52	0.1
Xu et al. (2018)	China	Continental	Forest	10.6	20.5	2.155	0.313	0.001	0.221	0	0.106
Zhang et al. (2013)	China	Humid subtropical	Cropland	NA	NA	6.64	5.34	NA	1.98	0.007	0.11
Zhang et al. (2013)	China	Humid subtropical	Cropland	39.1	785	3.83	4.29	0.64	2.48	0.22	0.11
Zhu et al. (2019)	China	Continental	Forest	20.5	10.6	2.16	0.31	NA	0.22	NA	0.11
Zhu et al. (2017)	China	Humid subtropical	Cropland	7.37	36.6	2.39	1.46	-0.02	1.83	0.095	0.113
Zhang et al. (2013)	China	Humid subtropical	Cropland	3.36	20.4	1.88	3.5	0.47	2.8	0.2	0.12
Zhang et al. (2013)	China	Humid subtropical	Cropland	4.34	425	2.33	3.22	NA	5.42	NA	0.12
Liu et al. (2019)	China	Continental	Cropland	27.2833	89.8167	2.76	3.53	0.01	5.93	0.03	0.13
Gao et al. (2016)	China	Humid subtropical	Cropland	3.92	19.5	2.93	2.69	0.13	2.44	0.36	0.13
Koyama et al. (2010)	China	Humid subtropical	Forest	NA	NA	1.92	1.68	0.13	0.04	0.04	0.15
Gao et al. |(2016)	China	Humid subtropical	Cropland	0.16735	6.40187	3.19	1.26	0	9.57	NA	0.15
Xie et al. (2015)	China	Tropical	Forest	5	23.1	1.013	0	1.256	0.185	1.421	0.155
Xie et al. (2018)	China	Humid subtropical	Forest	NA	NA	2.29	0.056	0.81	0.19	0.74	0.17
Zhang et al. (2013)	China	Humid subtropical	Forest	33.4	4.2	2.29	0.06	NA	0.19	0.74	0.17
Wang et al. (2016)	China	Semi-arid	Cropland	1.94	3.76	0.82	1.62	0.06	6.51	0.04	0.18
Zhang et al. (2013)	China	Humid subtropical	Forest	20.1	5.8	4.83	2.69	NA	0.37	0.48	0.18
Kuroiwa et al. (2011)	China	Humid subtropical	Forest	7.47	9.33	5.57	3.72	0.67	0.02	1.07	0.19
Shi et al. (2020)	China	Humid subtropical	Forest	17.5	5.7	5.57	3.81	0.67	0.03	1.07	0.19
Zhang et al. (2019)	China	Humid subtropical	Cropland	40.7	105.267	0.855333	1.79	1.46333	0.74	2.46667	0.213333
Zhang et al. (2013)	China	Humid subtropical	Cropland	3.08	1157	7.45	5.73	NA	12.6	NA	0.24
Zhang et al. (2015)	China	Humid subtropical	Cropland	0.144699	7.34052	4.66	1.92	0.04	11.21	0.01	0.27
Zhang et al. (2011)	China	Humid subtropical	Forest	16.1	6.1	5.79	6.17	NA	0.37	0.25	0.29
Zhu et al. (2013)	China	Humid subtropical	Forest	NA	NA	5.2	6.17	0.15	0.37	0.26	0.29
Zhang et al. (2013)	China	Humid subtropical	Cropland	4.53	58.6	4.15	4.53	0.01	8.18	0.08	0.32
Xie et al. (2018)	China	Humid subtropical	Forest	NA	NA	9.2	4.99	0.005	0.65	0.11	0.35
Zhang et al. (2011)	China	Humid subtropical	Forest	8.6	7.7	9.2	4.99	NA	0.65	0.11	0.35
Zhang et al. (2013)	China	Humid subtropical	Cropland	3.5	335	2.96	5.72	1.58	8.24	2.25	0.41
Zhang et al. (2011)	Chile	Marine west coast	Forest	NA	NA	14.712	3.025	0.28	0.244	0.003	0.448
Dan et al. (2019)	China	Humid subtropical	Cropland	0.281737	6.96713	8.51	1.435	0.63	12.26	0.01	0.48
Zhu et al. (2011)	China	Humid subtropical	Cropland	3.25	17.84	2.34	5.63	3e-05	8.66	0.03	0.61
Zhang et al. (2019)	China	Humid subtropical	Cropland	NA	NA	2.4	1.29	NA	2.1	0.02	0.7
Zhang et al. (2011)	Chile	Marine west coast	Forest	27.2	2	21	20.54	2.27	0.06	3	1
Zhang et al. (2013)	China	Humid subtropical	Cropland	NA	NA	8.16	NA	0.18	19.9	3.21	1.11
Wang et al. (2016)	Austria	Marine west coast	Cropland	1.3	19	0.82	1.23	1.05	1.41	0.01	NA
Sun et al. (2019)	China	Humid subtropical	Forest	2.9	1.9	1.27	0.85	0.506	0.02	0.03	NA
Castellano-Hinojosa et al. (2020)	Canada	Continental	Forest	NA	NA	0.474178	0.267606	0.558685	0.0839202	0.0909624	NA
Zhang et al. (2013)	China	Humid subtropical	Forest	29.13	9.61	0.58	0.54	NA	0.21	0.11	NA
Koyama et al. (2010)	China	Humid subtropical	Forest	NA	NA	0.37	1.34	0.094	0.76	0.13	NA
Zhang et al. (2011)	USA	Mediterranean	Forest	2.64	0.45	5.37	4.26	0.29	0.24	0.39	NA
Zhang et al. (2019)	China	Humid subtropical	Forest	10.7	3.11	1.71	2.23	0.41	0	0.41	NA
Zhang et al. (2013)	China	Humid subtropical	Forest	NA	NA	2.051	0.474	0.117	0.0185	0.437	NA
Zhao et al. (2018)	China	Humid subtropical	Cropland	3.44286	160.943	5.13	4.5	0.65	10	0.44	NA
Zhang et al. (2011)	USA	Mediterranean	Forest	2.31	1.07	2.53	2.44	0.21	0.557	0.49	NA
Koyama et al. (2010)	China	Humid subtropical	Forest	NA	NA	0.61	0.19	0.14	0.21	0.51	NA
Zhang et al. (2011)	USA	Mediterranean	Forest	6.42	0.075	0.74	0.47	0.28	0.18	0.56	NA
Sun et al. (2019)	China	Humid subtropical	Forest	12	1.9	2.32	1.52	0.83	0.08	0.774	NA
Sun et al. (2019)	China	Humid subtropical	Forest	2.2	1.9	3.14	2.97	1.149	0.051	0.863	NA
Wang et al. (2017)	Japan	Continental	Forest	6	1.3	7.3	18.4	0.11	1.4	0.94	NA
Zhang et al. (2011)	USA	Mediterranean	Forest	2.49	0.35	4	3.72	0.21	0.47	0.95	NA
Sun et al. (2019)	China	Humid subtropical	Forest	2.7	1.4	1.79	1.32	1.135	0.015	0.992	NA
Liu et al. (2018)	Canada	Continental	Forest	NA	NA	3.27056	3.06169	2.40043	1.84848	1.00649	NA
Zhang et al. (2011)	USA	Mediterranean	Forest	1.87	0.16	4.68	3.93	0.38	0.286	1.1	NA
Zhang et al. (2011)	USA	Mediterranean	Forest	5.28	0	1.15	1.04	0.235	0.18	1.25	NA
Liu et al. (2018)	Canada	Continental	Forest	NA	NA	2.71496	3.67235	7.75758	5.24337	6.60701	NA
Liu et al. (2018)	Canada	Continental	Forest	NA	NA	1.38679	2.66903	12.6462	9.09119	10.9701	NA
Jiang et al. (2015)	China	Humid subtropical	Forest	10.3	0.4	2.17	4.77	2.8	0.13	NA	NA
Jiang et al. (2015)	China	Humid subtropical	Forest	11.8	1.3	7.75	6.09	0.71	0.93	NA	NA
Inselsbacher et al. (2013)	Japan	Continental	Forest	11	15	11.4	24.7	0.27	5.8	NA	NA
He et al. (2020)	China	Humid subtropical	Cropland	NA	NA	3.75	0.42	0.005	16.52	NA	NA
