# Supplementary material for: Expanding agroforestry can increase nitrate retention and mitigate the global impact of a leaky nitrogen cycle in croplands
Source: Nat Food. 2022 Dec 28;4(1):109–21. doi: 10.1038/s43016-022-00657-x (PMC10154242; doi:10.1038/s43016-022-00657-x)
Supplement: Source Data Fig. 1 — Statistical source data. [file 43016_2022_657_MOESM6_ESM.xlsx]

## Sheet: Fig. 1a
GNM	INH4	INO3	GHN	GAN	DNRA	GAN/INH4	NO3/NH4	N2O
0.6							0.111111	-0.0011				GNM	GI	INH4	INO3	GN	GHN	GAN	DNRA	GAN/INH4	NO3/NH4	N2O
1.34		0	0.78	0.78				0			Average	8.62809	19.833	8.1687	1.92669	4.42675	1.76769	3.03735	0.442715	1.73284	5.29663	0.036821
1.27							7.12209	2.75e-07			n	1065	437	434	413	903	171	240	233	147	543	136
							5	3.50562e-05			SD	17.8387	198.2	19.555	6.30597	14.6048	5.73815	5.03951	1.36677	3.82345	13.558	0.0875017
3.58	6.26						0.168067	4.32787e-05			SE	0.546623	9.48118	0.93867	0.310297	0.486016	0.438807	0.325299	0.08954	0.315353	0.581828	0.00750321
							20.5556	6.5e-05
							3.87097	7.14e-05
								7.3e-05
1.05	1.48						0.672	7.59494e-05
3.31	4.13						0.172794	8e-05
1.85	1.73	0.85					0.132576	0.000185854
0.884							0.0514139	0.000202943
18.48							0.878788	0.00023
1.605	2.15	0.53					0.140212	0.000301829
7.03345					2.91		0.360825	0.000333333
			9.68667	6.32			17.5448	0.000364625
3.12								0.000408
2.91418					2.39		1.24719	0.000466667
6.61857								0.000523213
			0.91	1.14			2.38854	0.00061
0.069188							0.240303	0.000615446
0.4							0.791667	0.000666667
								0.000695818
2.4	2.4	0.4					0.177778	0.000753425
			1.49333	0.661333			0.383178	0.000838304
7.77778							0.0447761	0.000848485
2.093	1.98	0.42					0.290419	0.000905854
6.83								0.000917512
3.33	4.86	0.55						0.00096
0.67	2.74	0.09		2.22	0.02	0.810219	1.42062	0.001
								0.00107
14.16							1.10417	0.00111
4.4	4.2	0.8					0.222222	0.00115677
3.88971								0.00119642
							3.04853	0.0013224
1.43	1.42	0.025	0.63	0.09		0.0633803	0.571429	0.001356
1.27	0.85	0.03	0.506	0.02		0.0235294	0.655172	0.001392
17.76								0.001392
4.36914	4.50613	0.591204					0.533333	0.00144196
18.86								0.00149
1.79	1.32	0.992	1.135	0.015		0.0113636	0.518519	0.0015
3.47								0.0016116
3.14	2.97	0.863	1.149	0.051		0.0171717	0.863636	0.001656
7								0.00178678
2.4	1.29	0.02		2.1	0.7	1.62791		0.00185
1.8	20							0.00188364
1.5							0.341392	0.00191833
								0.00204438
7	6.1	1.1					0.935065	0.00219178
1.073								0.00234222
1.21			0.14	1.75				0.0024
1.71		0.41	0.41	0			0.290654	0.00248073
								0.00249
1.35	1.95	3					26.25	0.0025
1.2								0.0028525
1.88					11.25		13.3939	0.00288
							1.42885	0.00289
14.8								0.00306014
							1.92446	0.00308312
4.152								0.00312
								0.00317576
18.7	26.6							0.00320727
31.1111							0.742574	0.00341818
13.805								0.00347499
23.04								0.0036
2.65								0.00383562
								0.00405
31.69								0.00432
3.52							8.49802	0.00433745
47.25					0.7925		0.562807	0.00458
		0.24	0.01	2.14			63	0.00459
44.7							0.0987952	0.0047
2.32	1.52	0.774	0.83	0.08		0.0526316	0.158333	0.0048
3.44					11		10.3536	0.0048
							36.7008	0.005328
3.59								0.00564061
3.35	4.31			2.06	0.04	0.477958	1.48875	0.00652657
		0.59	0.17	0.32			0.649123	0.00691
41.7							0.0692124	0.007
37.5							0.131783	0.0071
26.3775					0.995		4.44182	0.00798
2.1	0.75	2.45					117.5	0.008
1.12	3.49	0.34					1.88889	0.0081
6.29	3.7519	0.0001	0.0017	4.03	0.034	1.07412		0.010561
1.71	0.89	0.06						0.01244
3.56	1.62	0.51	0.22	3.55	0.03	2.19136	2.00138	0.01247
1.35		9.35					5.125	0.013
5.62	4.27	1.36			0.05			0.0138027
5.83	0.81			0.38	0.08	0.469136	5.97826	0.0138252
1.99	0.099	0.1			0.47			0.014
51							0.534063	0.014
1.48	1.07	-0.08						0.01412
8	6.65	1.57			0.03			0.0159817
							1.92308	0.016
								0.0160696
								0.0170286
5.4	0.46	1.52	2.05	6.25	0.1	13.587	3.11405	0.01769
4								0.0178082
41.4							0.161954	0.0186
2.29								0.0187215
1.02	8.35	4.85					1.5512	0.01891
3.41515							0.0167307	0.0198857
4.94								0.0208333
			4.55	3.49			1.00526	0.0213
2.16	0.52	0.07	1.32	2.81	0.07	5.40385	5.46018	0.02401
7.54	0	0.01	0.06	15.71	0.02		13.3868	0.0245526
41.2							0.221649	0.0282
94.87	97	0.83			0.94			0.0309903
9.46667							0.125483	0.036096
8.25	6.67							0.03889
10.56	8.11							0.04521
4.71								0.0463144
3.08	3.84				0.03			0.05
5.37	2.7	0.15					15.4625	0.0504541
4.15	4.53	0.08	0.01	8.18	0.32	1.80574	12.936	0.07258
			0.39	34.7			1.15754	0.0754687
			0.32	24.7			1.05626	0.0793902
		0.025					11.8836	0.0828
								0.0839753
14.86								0.0850101
3								0.0979452
7.23								0.11726
6.9	9.27	3.88						0.121
0.012	0.007	0.72	0.005	0	0.012			0.124626
3.27	4.39				0.03			0.13
2.65								0.148194
0.314	0.384	0.523	0.006	0.509	0.02	1.32552		0.149664
0.0239433							1.53451	0.155983
0.607403							1.58027	0.187942
0.86					0.0265			0.21
1.046					0.172			0.21
0.842105	0.894737	0.403509					1.50549	0.228311
2.39	1.398	0.112					2.79425	0.2748
3.725	2.975	2.35					2.08597	0.38
1.237	0.675	0.114					7.52402	0.425829
3.3					0.85			0.665
10.58	10.93	4.7	0.01	0.01	0.06	0.000914913	0.10093
0.21	0.97	9.48	0.38	5.44	0.026	5.60825	7.09091
10.8	14.8	3.3			0.9		0.0322581
21	20.54	3	2.27	0.06	1	0.00292113	0.0735294
6	5.5	1.7			0.5		0.0357143
11.5	16.8	2			0.4		0.444444
21.2222	24.7778	3.55556			1.77778
13.55	11.15	4.15			0.75		0.747253
4.62	3.74	1.48	0.79	0.12	0.1	0.0320856	1.34496
5.59524	5	2.14286			0.595238
5.57	3.72	1.07	0.67	0.02	0.19	0.00537634	1.249
3.71	4.46	0.17		5.8	0.52	1.30045	2.48862
10.9091	15.8182	3.45455			1.63636
0.855333		2.46667	1.46333	0.74	0.213333		2.5864
1.895	2.055	0.73			0.685		1.57744
6.2	4.3	0.7			0.5		0.148148
6.1	4.55	0.7			0.4		0.46595
3.75	2.12	0.101			0.125
2.72	2.25	0.7		0.5	0.05	0.222222	0.240741
	13.11	0.2	0.06	0.02	0	0.00152555	0.012024
1.013		1.421	1.256	0.185	0.155		4.62
2.56	3.23	0.275			0.54
1.41	1.12	0.12	0.04	0	0
3.704	0.938	0.114	0.003	0.054	0.021	0.0575693	0.0221729
0.69	0.64				0.5		7.16
4.83	2.69	0.48		0.37	0.18	0.137546	0.288557
3.52	2.25	0.69		0.51	0.05	0.226667	0.239264
2.21	1.53			0.39	0.01	0.254902	2.20202
1.92	1.68	0.04	0.13	0.04	0.15	0.0238095
4.76	0.88	0.08	0.02	0.07	0.01	0.0795455
2.149	0.263	0	0.001	0.073	0.042	0.277567	4.42529
0.23	0.73	0.021	0.042	0.021	0.006	0.0287671	1.28486
0.63	1.31	0.068	0.07	0.065	0.029	0.0496183	1.37511
0.55	1.14	0.035	0.072	0.028	0.012	0.0245614	1.21466
2.155	0.313	0	0.001	0.221	0.106	0.70607	1.93396
14.712	3.025	0.003	0.28	0.244	0.448	0.0806612
0.6	1.31	0.064	0.11	0.055	0.024	0.0419847	1.36949
0.75	1.44	0.053	0.1	0.06	0.025	0.0416667	1.2507
2.14	0.26			0.07	0.04	0.269231	0.661836
1.62	0	0.31		0.8	0.03		10.8
6.64	5.34	0.007		1.98	0.11	0.370787
1.523	0.224	0.693	0.757	0.051	0.015	0.227679	0.159574
1.12	0			2.24	0.01		10.8085
2.633	1.214	0	0.495	0.459	0	0.378089	4.51852
1.228	0.714	0.064		0.842	0.062	1.17927	0.148936
1.87	2.58			4.53	0.07	1.75581	10.873
3.66	2.22	0.47	0.49	0.19	0.0795	0.0855856	0.326816
0.19	0.0078	0.03	2.2e-05	0.17	0.006	21.7949
3.33	1.62	0.75		0.47	0	0.290123	0.221311
0.176	0.0133	0.0038	1e-05	0.18	0.0034	13.5338
9.2	4.99	0.11	0.005	0.65	0.35	0.130261
1.869	2.578	0.003	0	4.533	0.066	1.75834	10.873
1.8	0.59	0.04		1.07	0.05	1.81356	1.9918
1.93	0.35	0.76		0.05	0.02	0.142857	0.142857
1.52	0.22	0.69		0.05	0.02	0.227273	0.159574
2.29	0.06	0.74		0.19	0.17	3.16667	0.125749
2.16	0.31			0.22	0.11	0.709677	0.517073
5.2	6.17	0.26	0.15	0.37	0.29	0.0599676
2.25	0.3	0.42		0.12	0.04	0.4	0.105042
4.6	4	0.4			0.2		0.0416667
3.72	2.7	0.44	0.66	0.14	0.05	0.0518519	0.707442
3.72	2.7	0.44	0.66	0.14	0.05	0.0518519	0.709402
2.29			0.69	0.19	0.02		0.416928
1.53	1.09	0.01	0.17	0.27	0.06	0.247706	0.896512
3.54	3.74	0.22		0	0.07		0.909091
3.37		0.59	1.02	0.12	0.05		0.269962
2.29	0.056	0.74	0.81	0.19	0.17	3.39286
1					1.11		13.4103
43	42	0.79			0.98
1.121	0	0	0.218	2.243	0.01		10.8085
1.57	2.04	0.01		0.76	0	0.372549
1.29	1.91	0.02		0.79	0	0.413613
2.213	1.534	0	0.462	0.389	0.014	0.253585	12.5094
5.4	2.7	0.9			0.2		0.407407
2.63	3.44	0.014			0.004
0.915	0.346	0.761	0.856	0.051	0.023	0.147399	0.159574
2.718	2.251	0.696	0.428	0.501	0.053	0.222568	0.240741
8.02	0.51	0.94	0.07	1.75	0	3.43137
1.784	1.651	0.659	0.008	1.548	0.002	0.937614
1.021		0	0.001	0.135	0.08		3.85507
1.13	1.55	0.071			0.176		1.86624
4.63	2.34	0.3		0.23	0.04	0.0982906	0.107296
2.41	2.33	0.65		0.13	0.06	0.055794	0.809524
1.363	1.526	0.201	0.002	0.129	0.001	0.0845347	0.503231
1.45	1.06	0.88			0.317		3.97924
2.39	1.46	0.095		1.83	0.113	1.25342	4.96608
3.52	2.25	0.7	0.43	0.5	0.05	0.222222
1.76	1.48	0.388			0.176		4.26432
0.56	0	0.02	0.08	1.94	0.01
4.286	2.23	3.72			1.5
0.603333	0	0.03	0.08	2.03667	0.01
2.93	2.69	0.36	0.13	2.44	0.13	0.907063	4.97449
0.940455	0.742727	0.0342727	0.0503636	2.07455	0.00363636	2.79315	16.5
1.92	0.56	0.0065			0.022
9.33217		5.34261			0.326609		2.40346
2.275	1.975	0.68			0.08		2.61691
0.73	1.95	0.01	0	2.34	0	1.2	3.49754
0.73	0	0.58		3.01	0.01		4.51765
1.04	9.6	0.01		2.43	0	0.253125	0.870015
1.621	0	0.609	3.24	0.804	0.029		0.0925926
3.6	4.81	0.03		2.54	0	0.528067
0.73	1.28	0.01	0.79	1.75	0.02	1.36719
8.01	5.51	4.02	0.04	6.53	0	1.18512
0.85	0	0.62		3.24	0.01		4.18294
2.38	3.24	0.113			0.082
3.83	4.29	0.22	0.64	2.48	0.11	0.578089	20.0767
1.88	3.5	0.2	0.47	2.8	0.12	0.8	6.07143
4.49	2.21	0.95		1.68	1.42	0.760181
6.6	4.53	1.09			0.26		1.20998
6.77	0	0.08		15.75
3.04	0.32	0.74			0.106		13.5616
2.02		0.07		14.43	0		75.1034
2.61	2.46	0.145			1.38		3.91156
1.54	0.52	0.25	0.46	3.95	0.06	7.59615	3.0097
0.73	0.53	4.11	6.53	1.75	0.02	3.30189
26.1333	23.24	6.47			1.16667		2.71546
6.07488	7.5768	4.704e-05	1.03824	3.45072	0.09072	0.455432
2.287		0	0.692	0.188	0.017		1.19737
4.607	0	0.024	0.324	4.187	0
4.607	0	0.024	0.324	4.187	0
3.11	3.81	0.44		5.07	0	1.33071	3.33243
2.841	0	0.242		5.685	0		1.6
8.63667	6.51667	0.175667			0.286667		16.4678
8.04	4.35	0.58			1.16		3.08287
1.78	1.345	0.412	0.418	5.678	0.004	4.22156
2.34	5.63	0.03	3e-05	8.66	0.61	1.53819	5.48923
		0.18	3.03	23.08	2.03		7.90858
2.33	3.22	35.8	37.3	5.42	0.12	1.68323	97.9263
2.62		0.07		8.06	0		90.2
2.96	5.72	2.25	1.58	8.24	0.41	1.44056	95.7143
5.13	4.5	0.44	0.65	10	2.4	2.22222	46.7469
2.91		0.09		13.26	0.03		4.22979
2.76	3.53	0.03	0.01	5.93	0.13	1.67989	3.292
9.01		8.76		19.0533	1.63667		3.54364
11.1548		0.257391			0.0598261		2.16835
4.66	1.92	0.01	0.04	11.21	0.27	5.83854	50.7296
3.43		0.23		11.29	0.04		34.4592
3.24		0.14		14.24	0.01		46.9733
4.51	0.615	0.01	0.01	11.56	0.1	18.7967	17.6735
12.1	5.51	2.03			0.8		41.759
8.51	1.435	0.01	0.63	12.26	0.48	8.54355	24.7292
		0.02	0.04	15.02	1.92		1.35512
1.32		0.04		6.94	0.01		19.875
1.61		0.06		11.04	0
1.03	0		0.8	3.05	0		30.6667
2.9568	2.88557	3.696e-05	1.008	14.784	0.057792	5.12343
8.16		3.21	0.18	19.9	1.11
2.57				5.23
7.45	5.73	30.2	35	12.6	0.24	2.19895
64.512	45.999	0.055	7.923	10.527	0.001	0.228853
64.512	45.999	0.055	7.923	10.527	0.001	0.228853
		1.42	16.81	0.64	9.81		1.06144
5.78	8.14		0.045	12.65	0.091	1.55405
3.75	0.42		0.005	16.52	1.447
3.19	1.26		0	9.57	0.15	7.59524	38.2543
3.7	0.94	0.11		0.05	0.02	0.0531915	0.0221729
1.21	4.65		2.64	0.03	0	0.00645161
5.28	2.88		0.04	5.17	0.01	1.79514
5.26	4.55			0.25	0	0.0549451	1.91407
0.52	1.32			0.61	0	0.462121
5.79	6.17	0.25		0.37	0.29	0.0599676	0.378882
0.7575	0	0.086		0.8395	0.0165
0.45	0.09		0.466	0.11	0.004	1.22222	1.48872
3.95	1.94	0.55		0.02	0.01	0.0103093	0.151042
1.4		0.14		4.15	0.03
1.104	0.466		0.154	0.128	0.012	0.274678	0.174242
3.01	2.69	0.91		0.07	0.06	0.0260223	0.368421
3.46	2.88	1.71		0.04	0.07	0.0138889	0.875
7.79	0.83		0.071	0.67	-0.0053	0.807229
1.13933							7.59207
14.9209
11.1162
5.04689
10
1.7472
3.1608
2.508							1.31579
20.5797	23.1884
27.8571	26.4286
30.6667	39.3333
47.0833	59.1667
67.7419	80
2.29
2.08
1.27
1.27
1.36
1.36
0.175	0.175	0.568
1.97	1.5945	1.0695
2.125	1.5375	1.2845
0.6395	1.1755	1.4435
1.845	2.0545	1.77
1.49			0.09	2.13
1.28759							1.66023
1.65							1.60388
1.26833							2.26337
0.869167							1.29602
15.3	11.2
29.226	49.4	0.14
19.2	17.64	0.82
7.46	7.46	0.88
1.94	1.74			0.251		0.144253
0.73	0.65						0.327273
1.52	1.34						0.133333
4.03	1.14	0.24
0.47							0.3
1.2							1.23077
0.84							0.977778
0.49							2.35294
20.04
15.2
29.2
7.5
13.1
2.9
2.94
123.016	41.746
34.127	53.9683
0.377273
0.545455	0.106364	0.286364					18.1538
0.625455
2.71636
2.50273	0.136364	0.763636					36.4505
2.21455
0.62
1.78
1.5
0.74
3.5
6.7
9.1
7.2
164.5	155						0.35678
1.67	1.45	0.32					0.0101523
80.8	85.8	1.74					0.00208127
3.6	4.82	7.58					0.493544
1.79
16.2
4.8	3.6	3.12					16
6.48	4.8	3.36					22
5.28	3.6	3.6					16.8595
0.57	1.19	0.127
31.3	39.5	0.65
4.87	2.87	0.05					0.322581
2.4	1.58	0.1					1.76092
2.53	0.95	1.47					13.5514
6.33	4.18	0.07					0.306196
2.27	1.06	0.03					0.946564
0.51	0.34	0.02
0.62	0.26
0.73	0.35	0.02
0.97	0.08	0.01
1.67	0.58	0.06
1.4	0.16	0.06
1.17	0.33	0.83					0.312883
2.48	1.06	0.11					5.46667
0.54		0.018
3.45		0.1
	0.594286	0.0828571
4.97667	5.77667	1.02333
3.94667	4.045	0.698333
1.18	4.74	0.3
0.87
3.72
2.19
2.34
27.7
3.46
6.25
35.9
37.2
34.6
31.3
3.9							10.041
5.9							12.2722
8.23							7.07764
4.725	2.10833	0.5715
2.98	1.80833	0.588083
1.68							6.43243
2.972							1.83333
2.965							2
2.91525							2
3.01125							2.53846
1.89							0.485089
2.9							0.422259
5.99							4.04682
6.65							2.68398
13.9							4.34679
5.4	3.2	1.5					0.142857
8.2	6.2	1.9					0.135135
6	3.1	1.6					0.206897
30.6548	23.6607	12.6488					0.472754
1.03							0.273543
2.37							0.356322
4.02
4.65							0.61086
5.3							0.824074
5.58							0.923653
5.97							0.542461
6.38							0.907407
32.2903	26.7097
22.3529
95
10.4784							0.107755
72.2857							0.0531716
1.2	1.7	0.15
1.9	1.2	0.07
2.1	0.6	0.13
3.2	0.8	0.25
1.2	1	0.16
0.868	1.1382	0.2156
2.051	0.474	0.437	0.117	0.0185		0.0390295
1.51
4.955	6.945	1.285					0.388489
8.05	9.895	2.59					0.379401
0.896855							1.01166
3.49917							0.401053
44.9407							0.145755
							2.85714
							0.317073
							0.185185
							1.5
9.7	9.66	1.02		0.1		0.010352
2.06	1.15	0.18		0.02		0.0173913
3.67	4.2775	0.7075
4.31333	3.14333	0.466667		0.466667		0.148462	0.579779
157.68
3.701
3.976
14.76
7.86
1.61	2.75
13.4
16.5
14
11.3
17.3
20.2
5.2
7.46333
11.9633
3.22862	3.66492	0.17452
1.83246	1.39616	0.17452
							0.0866142
							0.163182
							1.22807
0.912976							2.12308
11.1	13.4	12.4					0.0416667
14.88
21.84
13.1	17.6	3.03					1.35737
12.35	18.3	2.05					0.798144
10.39	13.5	2.06					0.644828
16.1	20.5	3.77					4.02683
11.29	12.6	1.97					1.09559
13.55	17.6	3.12
3.17933
3.962
0.002576
0.006328
1.47579							26.4167
1.07895							15.5714
0.815316							29.125
1.09105							6.14286
4.77975	5.38481				0.0043038
2.51477	3.02532				0.21097
6.09177	5.51899				0.623418
0.4
6.15	1.33	0.297
1.85	0.84	0.079
2.81	1.45	0.382
1.86667	1.69333	0.283333					0.326908
0.076	0.011	1.21
1.103
18.2
15.9
23.1
24.9
27.5
2.05							0.0127646
3.93							0.0392664
3.45							0.501543
0.93							0.275315
1.11925
38.8235
10.3125
1.64							1.7
2.19							2.55556
1.73							2.375
2.19							1.76923
1.1025							4.54167
1.535							7.55556
0.00122312
0.154412
0.460204
0.526047
10.8108
5
11.8391
14.6154
							7.19355
							7.05263
							85.625
							21.5455
1.00241							2.46562
1.45		0.42
1.93		1.29
4.87		2.72
4.42		1.98
0.74		0.028
4.4							0.525219
2.5	2.2						0.316176
0.58	0.54	0.11		0.21		0.388889	0.3299
5.19
53.3
1.1
5.42846							0.145613
4.63079							0.829502
1.11646	0.210073	0.146531					0.450586
1.184	0.167225	0.207312					1.85255
0.8	0.5	0.1					14.6214
0.91
10.4
2.4	1.78						1.20312
2.375	1.395	0.3485
1.75
12.2							0.927835
21.9							2.49038
0.81							6.68831
3.69							1.91803
2.19917	0.0983
1.47583
							0.0954414
							8.18605
							12.4219
							14.1985
							14.2963
							35.8475
0.1	0.8				0
0.5	0.5				0
0.4	0.6				0
4.8	0.8				0
0.7	0.4				0.1
1.8	0.9				0.3
0.82	1.23	0.01	1.05	1.41		1.14634	14.6154
0.17		0.15	0.7	0.32			14.6154
1.21		0.26		1.34			14.6154
1.4		2.46		2.31			14.6154
2.02	0	2.13		2.54			14.6154
1.99			0.13	3.76			14.6154
	0.42	0.6					1.48315
	5.38	0.53					1.62879
2.5			0.183				0.425806
3.29			0.404				1.42308
1.8275							0.212195
2.47							0.408284
1.65641
0.37	1.34	0.13	0.094	0.76		0.567164
0.61	0.19	0.51	0.14	0.21		1.10526
2.096
6.358
2.94118							0.385714
5.58214							0.145714
10.8333							0.26
3.83
6.41
2.66112	2.98938	0.59278					7.35099
0.783883		1.01832					0.169492
1.18
1.82
2
2.02
2.19
							1.92537
8.88							2.92308
6.72							7.07407
4.704							3.42105
8.0892							5.2
5.37	4.26	0.39	0.29	0.24		0.056338	0.170455
4.68	3.93	1.1	0.38	0.286		0.0727735	0.0855615
4	3.72	0.95	0.21	0.47		0.126344	0.140562
1.15	1.04	1.25	0.235	0.18		0.173077
2.53	2.44	0.49	0.21	0.557		0.228279	0.463203
0.74	0.47	0.56	0.28	0.18		0.382979	0.0116822
3.3	10.6		0.04	0.4		0.0377358	0.578947
7.3	18.4	0.94	0.11	1.4		0.076087	0.216667
11.4	24.7		0.27	5.8		0.234818	1.36364
3.1	12.6	0.41	0.23
0.253571	0.300857	0.193714
30.0143	14.0429	7.37143
3.25	2.56			0.03		0.0117188	0.648001
2.83	1.57			0.3		0.191083	0.761312
0.94	0.26	4.09	2.57	0.99		3.80769
1.64	0.34	3.72	1.51	1.45		4.26471
1.41	0.25	2.96	1.58	1.38		5.52
1.75	0.31	3.89	1.59	1.82		5.87097
1.79	0.2	3.47	1.24	1.83		9.15
1.38727	0.781818	0.880909					58.9105
1.02727	0.444545	0.309091					6.55391
			2.58	3.34
			2.46	4.35
1.464							30.8967
1.704							2.72086
0.4584							0.274998
3.034	2.448	0.293					1.43546
1.039	0.605	0.125					2.17132
4.32	3.39						0.636364
2.72	2.57						0.705455
0.89	0.34						8.63905
1.78	0.68						3.44622
1.51	1.28	0.14
1.84	1.42	0.49
2.07	1.49	0.4
2.45	1.78	0.33
1.38	0.98	0.57
2.02	1.49	0.49
2.14	1.74	0.93
2.03	1.1	1.49
2.02	2.73	0.6
1.8	2.33	0.65
2.21	2.23	0.2
							0.184874
							0.277778
			29.8944	13.3056			1.1413
			41.4508	18.4492			1.4
5.42	3.26		0.02	1.51	0	0.46319
4.84	0.34	0.09		14.54	0.01
0.82	1.62	0.04	0.06	6.51	0.18	4.01852	1.93814
0.45	0	0.071	0.008	3.84	0.002		10.2619
3.99							0.416667
1.93
9.46667
12.7667
5.75
5.95
6.025
0.978
3.68							3.64286
5.65	6.28
4.88	2.66
2.55	1.7
4	1.89
1.75573							37.1569
6.5	7.01
9.46	6.8
6.27	6.09
5.44	3.19
0.474178	0.267606	0.0909624	0.558685
3.27056	3.06169	1.00649	2.40043
2.71496	3.67235	6.60701	7.75758
1.38679	2.66903	10.9701	12.6462
0.292727	0.114545	0.0127273					1.7381
0.277778	0.222222	0.2					25.2593
0.694444	0.5	0.291667					1.61921
2.78							0.905405
2.96							0.677885
3.11
8.61884							0.183695
10.0928
10.2136
11.5314
11.1918
1.46							0.0948276
2.5							0.333333
3.96							0.0362538
5.42							0.06
6.25							0.222222
8.54							0.888889
9.58
10.2							0.307692
11.25							0.097561
20.6							0.409091
22.1							0.008
4.50455							0.768116
1.84821							0.0818806
1.79458							0.130413
3.65					0.053
1.7
2.24
2.34
2.38
3.02
3.14
2.96831							0.624738
4.875							0.0956873
0.415004
0.578947
0.565149
0.78
1.43
1.43
2.01
2.05
2.12
2.57
2.6
3.09
3.29
1.5
4.05714
1.02		0.113333
1.4		0.216667
2.77		0.316667
2.99							0.184466
0.53							0.0881356
4.02							0.435754
3.7							1.13725
0.82				0.62	0.08
1.2528
0.7
1.2
1.5
4.2
5
6.1
8.73471							12.282
5.57							5
5.99
3.88
1.94							10.3406
4							5.75462
1.2	0.8	0.5					1.36364
2.03063							3.75441
6.09143
81.9
8.67429
19.1
163.261
41.5
5.56	4.96						0.422274
8.89	8.27						0.274038
1.83207
3.60161
4.15952
20.9801
2.5							0.526316
192							4.02778
1.86							8.71084
0.633333							2
1.4							1.90909
1.2							5.12255
1.2							5.12255
0.705
0.89
0.765
0.97
0.12	0.29	0.01
0.07		0.03
1.49		-0.07
0.2	0.28	-0.16
0.2		-0.23
1.56	0.73	-0.13
25.3
25.4
46.4
31.6
18.9
8.64
13.2
25.4
1.1							1.5
0.7							1.90909
1.8							1.68627
8.5							1.14773
12.4							0.697068
13.7							0.874332
8.016
62.64
9.89352
11.7936
10.4017
34.0704
12.7302
6.65591
13.8617
0
12.424
42.9287
9.03638
9.13987
10.4752
14.2229
22.4209
							0.0470769
							0.121212
							0.156522
11.3
7.03
1.96
2.76
2.67
3.29
6
6.5
6.4
5.5
6.4
6.7
2.77714
2.97143
48.2343
5.56429
84.9943
181.889
0.18							1.18644
0.23	0.06						0.422222
2.23	1.75						1.84431
3.13	2.79						8.7931
5.16	5.27						0.931983
1.72							0.232292
4.13							0.714917
2.22							2.07576
2.3							1.86214
2.69							0.297576
4.5							0.16745
2.17	4.77		2.8	0.13		0.0272537	0.038835
7.75	6.09		0.71	0.93		0.152709	0.110169
1.32154
9.6					0.5
8.2					0.9
4.8					1.2
2.59							0.239517
1.46
1.29
1.63
1.44
0.55
0.46
5.5899
5.60386
0.709677
0.647059
9.5
10.4839
17.25
20
21.1429
22.6
1.15
2.45
10.986							10.1077
0.6
0.5
0.4
1.1
0.7
1
0.8
3.6
1.1
0.7
1.1
1.1
0.5
11.95	10.99	0.29					1.17291
3.12	5.18	0.16					0.214048
10.4							0.128899
12.8							0.159204
4.837							0.179245
16.779							0.27027
6.05	3.89	0.04					9.13333
28.3333	13.6667	-0.666667					0.0582677
27.6667	12.6667	-0.333333
63.5	47.75	-2.75					0.158607
60.25	42.25	-2.5
44	25.6667	-0.333333					0.349398
38.6667	20	-0.933333
2.11125							0.0926713
40.025							0.0252733
0.0466667
0.38
1.46
0.79
1.29
1.63
1.44
3.78	4.4						0.0823529
30.6	30.4						0.145349
6.71	7.08						0.0793651
11.7	10.2						0.0570825
23.1	21						0.188811
7.55	5.26						0.276347
16.4	10.8						0.0790306
29.8	28.05						0.174419
1.2
2.14
2.43
2.95
2.4
1.9
1.47
2.16
8.41
4.2
2.57
1.04
6.18
1.13
1.76
2.2
13.45
3.13
4.19
0.82
2.75
4.18
2.39
2.46
2.49
2.99
2.81
3.77
3.45
7.65
2.49
1.55
4.41
5
2.41
6.18
4.5
13.41
15.83
1.114	1.87	0.311					0.852941
1.343	2.0085	0.986					1.05693
1.44	3.33	0.78625					0.754989
2.125	2.96	0.3885					0.938671
		6.47					0.430254
		5.06					0.746137
		10.8					0.0148026
		25.6					0.0144547
		30.8					0.59929
							0.41591
3.55							0.0603015
5.26							0.0281543
9.48							0.0324427
9.89		1.19					0.559356
1.66		0.52					0.325301
2.05							0.895288
1.88							0.682779
5.57		1.88					0.372517
8.04		1.4					0.181984
1.5		1.08					0.465278
34.38		1.86					0.050665
46.06		2.25					0.0189637
36.42		3.07					0.0630853
4.68		2.33					0.117347
1.4		1.63					0.294014
18.1		1.97					0.0625455
10.17		1.25					0.234624
0.5	0.2	0.06
1	0.4	0.12
10.9	3.8	29
11.1	3.6	35.9
				0.5299	0.01813
				0.61201	0.02765
				1.6135	0.2128
				1.1557	0.2338
			0.37	0.11			0.288462
			0.01	0.92			4.64865
			0.29	3.18			4.46281
0.626							0.270058
0.417							0.0544276
0.53							0.0518007
4.86
3.98
3.22
2.51
3.76
2.89
2.88
2.62
5.82
6.44
2.12
7.92
6.44
7.52
8.38
8.66
5.19
3.05
3.98
5.02
6
9
13.72
2.13333		4.69333
4.8		7.2
0.758621		0.523434
26.8353		12.9994
					5.5448
					6.16
99	75.5	-0.85					0.0950194
91.6	69.5	6.7					0.601256
2.016
8.34	17.35	0.24
3.16	3.43	0.49
3.15	3.01	0.38
11.99	11.28	1.71
0.48
1.2
3.168
5.064
0
0.96
0.48
1.92
0.744
30.96
2.64
26.4
0.72
14.64
0.386784
1.06099
1.638
2.26951
6.591
11.9258
0.7296	0.9528						0.722222
2.79667
0.851476							1.30405
0.795286							1.62989
3.3							17.2477
3.09							32.3333
6.74667							0.361061
6.16							0.454777
8.96							0.635624
9.69333							0.846967
12.7333							1.56712
1.16	1.16	0.33					0.0465785
6.74	0.089	0.32					7.97109
0.62	0.04	0.3		1.08		27	2.79033
23.6					0.0138		0.181034
75.8					0.0435
18					0.167		4.12081
38.8					0.331		4.03365
42.1					0.636		0.751121
3.07333	3.25833	1.865
4.98833	4.41	2.215
38.6	39.5333	6.47833
42.7167	41.3167	7.80167
4.55	2.27	0.91					0.0776699
8.64	2.27	0.45					0.374214
45.8	44.3	3.05
65.6	55	4.58					0.0291262
33.2	49.5	1.36					6.83019
47.3	24.4	1.53					0.108163
1.36	19.1	14.1					0.0251572
18.2	19.1	10.9					0.0503145
16.8	29.1	6.36					11.1608
71.8	184.7	13.7					0.478417
96.2	135.9	3.05					6.24528
59.5	76.3	6.11					2.45597
116	148	94.7					0.524862
2.27	3.18	0					0.199664
61.1	44.3	0
4.1	2.27	1.36					0.100629
5.35	0.97	0.53
3
5.56
6.11
1.2139							34.882
1.19194
1.33
6.43
8.5
4.19
7.94
2.05
6.265							0.0663717
3.855							0.0603015
12.6							0.424603
5.3							0.233254
8.81							0.522249
10.3							0.0806796
3.62
			0.98	0.056
			0	2.29
3.04	1.8	0.65		0.14	0.04	0.0777778	0.142857
9.2	4.99	0.11		0.65	0.35	0.130261	0.895349
1.02				0.13	0.08		3.29032
2.063	0.994	0.064	0.002	0.662	0.048	0.665996	0.289885
2.69	1.76	0.106			0.048		2.35065
1.54		0.32		1.08	0.016		0.69616
0.7		0.01		1.51	0.113		0.874896
0.66							0.714286
0.53							11.1111
2.32							8.46154
2.52							13.0833
			0.17	0.33
			0.05	1.01
			0.01	2.13
			0.52	2.68
			0.87	0.056			1.48148
			0.51	0.18			1.90476
			0.29	0.3			2.4375
			0.26	0.31			2.16667
			0.48	0.43			2.58824
			0.41	0.66			2.05263
			0.57	0.87			2.86667
			0.42	0.9			2.37931
			1.41	0.92			0.605505
			0.22	0.95			0.874016
2.1
4.2075
5.99
6.8025
2.09		0.47	0.11	1			2.81157
3.36			0.047	3.07	0.01		9.22202
22.5	2.5	18.2
			0.993	0.001			0.88653
							127.392
3.38		0.59	1.02	0.12	0.05
1.08234
1.12716
1.14135
1.29702
1.55206
1.6327
5.57	3.81	1.07	0.67	0.03	0.19	0.00787402	0.325714

## Sheet: Fig. 1b
Soil layer	Land use	GNM	INH4	INO3	GN	DNRA	GN/INH4	NO3/NH4	N2O
Organic horizon	Forest	7.77778						0.0447761	0.000848485
Organic horizon	Forest	17.76			0.576				0.001392
Organic horizon	Forest	14.8							0.00306014
Organic horizon	Forest	31.1111						0.742574	0.00341818
Organic horizon	Forest	13.805			2.35				0.00347499
Organic horizon	Forest	23.04			0.336				0.0036
Organic horizon	Forest	2.65			0.76				0.00383562
Organic horizon	Forest	44.7						0.0987952	0.0047
Organic horizon	Forest	3.59			1.12				0.00564061
Organic horizon	Forest	41.7						0.0692124	0.007
Organic horizon	Forest	37.5						0.131783	0.0071
Organic horizon	Forest	51						0.534063	0.014
Organic horizon	Forest							1.92308	0.016
Organic horizon	Forest	4							0.0178082
Organic horizon	Forest	41.4						0.161954	0.0186
Organic horizon	Forest	41.2						0.221649	0.0282
Organic horizon	Forest	3			4.41				0.0979452
Organic horizon	Forest	7.23			7.12				0.11726
Organic horizon	Forest	61.1	44.3	0			0
Organic horizon	Forest	80.8	85.8	1.74			0	0.00208127
Organic horizon	Forest	34.127	53.9683				0
Organic horizon	Forest	123.016	41.746				0
Organic horizon	Forest	31.3	39.5	0.65	0.723		0.0183038
Organic horizon	Forest	38.6	39.5333	6.47833	0.843333		0.0213322
Organic horizon	Forest	65.6	55	4.58	1.53		0.0278182	0.0291262
Organic horizon	Forest	45.8	44.3	3.05	1.53		0.0345372
Organic horizon	Forest	99	75.5	-0.85	2.65		0.0350993	0.0950194
Organic horizon	Forest	42.7167	41.3167	7.80167	1.5		0.036305
Organic horizon	Forest	71.8		13.7	10.7		0.0579318	0.478417
Organic horizon	Forest	164.5			11.7		0.0754839	0.35678
Organic horizon	Forest	96.2		3.05	12.2		0.0897719	6.24528
Organic horizon	Forest	3.22862	3.66492	0.17452	0.34904		0.0952381
Organic horizon	Forest	116			15.3		0.103378	0.524862
Organic horizon	Forest	21	20.54	3	2.32	1	0.11295	0.0735294
Organic horizon	Forest	28.3333	13.6667	-0.666667	1.66667		0.121951	0.0582677
Organic horizon	Forest	47.3	24.4	1.53	3.05		0.125	0.108163
Organic horizon	Forest	63.5	47.75	-2.75	6.25		0.13089	0.158607
Organic horizon	Forest	27.6667	12.6667	-0.333333	1.86667		0.147368
Organic horizon	Forest	21.2222	24.7778	3.55556	3.88889	1.77778	0.156951
Organic horizon	Forest	60.25	42.25	-2.5	7.25		0.171598
Organic horizon	Forest	59.5	76.3	6.11	15.3		0.200524	2.45597
Organic horizon	Forest	91.6	69.5	6.7	15.2		0.218705	0.601256
Organic horizon	Forest	10.9091	15.8182	3.45455	4.54545	1.63636	0.287356
Organic horizon	Forest	30.6548	23.6607	12.6488	8.63095		0.36478	0.472754
Organic horizon	Forest	44	25.6667	-0.333333	9.66667		0.376623	0.349398
Organic horizon	Forest	64.512	45.999	0.055	18.45	0.001	0.401096
Organic horizon	Forest	64.512	45.999	0.055	18.45	0.001	0.401096
Organic horizon	Forest	38.6667	20	-0.933333	10		0.5
Organic horizon	Forest	1.83246	1.39616	0.17452	0.78534		0.5625
Organic horizon	Forest	30.0143	14.0429	7.37143	8.42143		0.599695
Organic horizon	Forest	0.694444	0.5	0.291667	0.458333		0.916667	1.61921
Organic horizon	Forest	10.9	3.8	29	3.8		1
Organic horizon	Forest	11.1	3.6	35.9	4.6		1.27778
Organic horizon	Forest	4.49	2.21	0.95	5.67	1.42	2.56561
Organic horizon	Forest	1.184	0.167225	0.207312	1.11512			1.85255
Organic horizon	Forest	15.9			0.2
Organic horizon	Forest	18.2			0.2
Organic horizon	Forest	3.11			0.41
Organic horizon	Forest	0			0.528
Organic horizon	Forest	25.3			0.53
Organic horizon	Forest	1.92			0.72
Organic horizon	Forest	25.4			1.08
Organic horizon	Forest	30.96			1.176
Organic horizon	Forest	46.4			1.29
Organic horizon	Forest	40.025			1.3325			0.0252733
Organic horizon	Forest	2.64			1.44
Organic horizon	Forest	26.4			1.44
Organic horizon	Forest	27.7			2
Organic horizon	Forest	2.096			2.358
Organic horizon	Forest	16.779			2.401			0.27027
Organic horizon	Forest	12.6			2.48			0.424603
Organic horizon	Forest	14.64			2.64
Organic horizon	Forest	35.9			3.22
Organic horizon	Forest	23.1			3.3
Organic horizon	Forest	72.2857			3.4			0.0531716
Organic horizon	Forest	31.6			4.48
Organic horizon	Forest	6.358			4.488
Organic horizon	Forest	8.81			4.84			0.522249
Organic horizon	Forest	8.5			5.1			1.14773
Organic horizon	Forest	38.8235			5.29412
Organic horizon	Forest	18.9			5.51
Organic horizon	Forest	12.4			5.7			0.697068
Organic horizon	Forest	8.64			6.17
Organic horizon	Forest	24.9			6.6
Organic horizon	Forest	13.2			6.84
Organic horizon	Forest	10.3			7.39			0.0806796
Organic horizon	Forest	13.7			8.8			0.874332
Organic horizon	Forest	37.2			9.44
Organic horizon	Forest	25.4			10.1
Organic horizon	Forest	34.6			10.89
Organic horizon	Forest	48.2343			11.3029
Organic horizon	Forest	26.8353		12.9994	11.5009
Organic horizon	Forest	31.3			14.67
Organic horizon	Forest	44.9407			16.5185			0.145755
Organic horizon	Forest	7.5			21.5
Organic horizon	Forest	81.9			23.4
Organic horizon	Forest			25.6	28.4			0.0144547
Organic horizon	Forest	84.9943			31.2029
Organic horizon	Forest			30.8	33.2			0.59929
Organic horizon	Forest				38			0.41591
Organic horizon	Forest	163.261
Organic horizon	Forest	181.889
Organic horizon	Forest	62.64
Organic horizon	Forest	95
Organic horizon	Forest	0.647059
Organic horizon	Forest	0.709677
Organic horizon	Forest	1.06099
Organic horizon	Forest	1.46						0.0948276
Organic horizon	Forest	2.26951
Organic horizon	Forest	2.94118						0.385714
Organic horizon	Forest	3.83
Organic horizon	Forest	3.96						0.0362538
Organic horizon	Forest	5.42						0.06
Organic horizon	Forest	5.58214						0.145714
Organic horizon	Forest	5.5899
Organic horizon	Forest	5.60386
Organic horizon	Forest	6.591
Organic horizon	Forest	8.61884						0.183695
Organic horizon	Forest	9.5
Organic horizon	Forest	10.0928
Organic horizon	Forest	10.2136
Organic horizon	Forest	10.3125
Organic horizon	Forest	10.4839
Organic horizon	Forest	10.8333						0.26
Organic horizon	Forest	11.1918
Organic horizon	Forest	11.3
Organic horizon	Forest	11.5314
Organic horizon	Forest	11.9258
Organic horizon	Forest	13.1
Organic horizon	Forest	13.4
Organic horizon	Forest	14
Organic horizon	Forest	15.2
Organic horizon	Forest	16.2
Organic horizon	Forest	16.5
Organic horizon	Forest	17.25
Organic horizon	Forest	17.3
Organic horizon	Forest	20
Organic horizon	Forest	20.04
Organic horizon	Forest	20.2
Organic horizon	Forest	20.9801
Organic horizon	Forest	21.1429
Organic horizon	Forest	22.1						0.008
Organic horizon	Forest	22.6
Organic horizon	Forest	27.5
Organic horizon	Forest	29.2
Organic horizon	Forest	53.3
Organic horizon	Forest	157.68
Organic horizon	Forest
Organic horizon	Forest
Organic horizon	Forest
Organic horizon	Forest							0.0866142
Organic horizon	Forest							0.163182
Organic horizon	Forest							1.22807
Organic horizon	Forest							0.184874
Organic horizon	Forest							0.277778
Organic horizon	Forest							0.0470769
Organic horizon	Forest							0.121212
Organic horizon	Forest							0.156522
		GNM	INH4	INO3	GN	DNRA	GN/INH4	NO3/NH4	N2O
	Average	31.1639	32.1012	5.92392	6.94783	0.97269	0.312065	0.511263	0.0196602
	n	143	33	36	85	6	36	55	18
	SD	34.2708	24.0654	9.74335	7.8945	0.797223	0.490516	0.946619	0.0329999
	SE	2.86587	4.18924	1.62389	0.856278	0.325465	0.0817526	0.127642	0.00777816

## Sheet: Fig. 1c, d, e
Soil layer	Land use	GNM	INH4	INO3	GHN	GAN	DNRA	GAN/INH4	NO3/NH4	N2O
Mineral horizon	Cropland	0.012	0.007	0.72	0.005	0	0.012			0.124626
Mineral horizon	Cropland	0.0239433							1.53451	0.155983
Mineral horizon	Cropland	0.1	0.8				0
Mineral horizon	Cropland	0.17		0.15	0.7	0.32			14.6154
Mineral horizon	Cropland	0.21	0.97	9.48	0.38	5.44	0.026	5.60825	7.09091
Mineral horizon	Cropland	0.314	0.384	0.523	0.006	0.509	0.02	1.32552		0.149664
Mineral horizon	Cropland	0.377273
Mineral horizon	Cropland	0.4	0.6				0
Mineral horizon	Cropland	0.4
Mineral horizon	Cropland	0.4
Mineral horizon	Cropland	0.415004
Mineral horizon	Cropland	0.45	0	0.071	0.008	3.84	0.002		10.2619
Mineral horizon	Cropland	0.46
Mineral horizon	Cropland	0.5	0.5				0
Mineral horizon	Cropland	0.5
Mineral horizon	Cropland	0.5
Mineral horizon	Cropland	0.52	1.32			0.61	0	0.462121
Mineral horizon	Cropland	0.526047
Mineral horizon	Cropland	0.53							11.1111
Mineral horizon	Cropland	0.545455	0.106364	0.286364					18.1538
Mineral horizon	Cropland	0.55
Mineral horizon	Cropland	0.56	0	0.02	0.08	1.94	0.01
Mineral horizon	Cropland	0.6
Mineral horizon	Cropland	0.603333	0	0.03	0.08	2.03667	0.01
Mineral horizon	Cropland	0.607403							1.58027	0.187942
Mineral horizon	Cropland	0.62	0.04	0.3		1.08		27	2.79033
Mineral horizon	Cropland	0.625455
Mineral horizon	Cropland	0.67	2.74	0.09		2.22	0.02	0.810219	1.42062	0.001
Mineral horizon	Cropland	0.69	0.64				0.5		7.16
Mineral horizon	Cropland	0.7		0.01		1.51	0.113		0.874896
Mineral horizon	Cropland	0.7	0.4				0.1
Mineral horizon	Cropland	0.7
Mineral horizon	Cropland	0.7
Mineral horizon	Cropland	0.7
Mineral horizon	Cropland	0.705
Mineral horizon	Cropland	0.73	1.95	0.01	0	2.34	0	1.2	3.49754
Mineral horizon	Cropland	0.73	0	0.58		3.01	0.01		4.51765
Mineral horizon	Cropland	0.73	1.28	0.01	0.79	1.75	0.02	1.36719
Mineral horizon	Cropland	0.73	0.53	4.11	6.53	1.75	0.02	3.30189
Mineral horizon	Cropland	0.7575	0	0.086		0.8395	0.0165
Mineral horizon	Cropland	0.765
Mineral horizon	Cropland	0.78
Mineral horizon	Cropland	0.8	0.5	0.1					14.6214
Mineral horizon	Cropland	0.8
Mineral horizon	Cropland	0.81							6.68831
Mineral horizon	Cropland	0.815316							29.125
Mineral horizon	Cropland	0.82	1.62	0.04	0.06	6.51	0.18	4.01852	1.93814
Mineral horizon	Cropland	0.82	1.23	0.01	1.05	1.41		1.14634	14.6154
Mineral horizon	Cropland	0.82				0.62	0.08
Mineral horizon	Cropland	0.85	0	0.62		3.24	0.01		4.18294
Mineral horizon	Cropland	0.855333		2.46667	1.46333	0.74	0.213333		2.5864
Mineral horizon	Cropland	0.869167							1.29602
Mineral horizon	Cropland	0.87
Mineral horizon	Cropland	0.89
Mineral horizon	Cropland	0.89	0.34						8.63905
Mineral horizon	Cropland	0.912976							2.12308
Mineral horizon	Cropland	0.940455	0.742727	0.0342727	0.0503636	2.07455	0.00363636	2.79315	16.5
Mineral horizon	Cropland	0.97
Mineral horizon	Cropland	1					1.11		13.4103
Mineral horizon	Cropland	1
Mineral horizon	Cropland	1.02	8.35	4.85					1.5512	0.01891
Mineral horizon	Cropland	1.02		0.113333
Mineral horizon	Cropland	1.02727	0.444545	0.309091					6.55391
Mineral horizon	Cropland	1.03							0.273543
Mineral horizon	Cropland	1.03	0		0.8	3.05	0		30.6667
Mineral horizon	Cropland	1.039	0.605	0.125					2.17132
Mineral horizon	Cropland	1.07895							15.5714
Mineral horizon	Cropland	1.08234
Mineral horizon	Cropland	1.09105							6.14286
Mineral horizon	Cropland	1.1
Mineral horizon	Cropland	1.1
Mineral horizon	Cropland	1.1
Mineral horizon	Cropland	1.1
Mineral horizon	Cropland	1.1
Mineral horizon	Cropland	1.1025							4.54167
Mineral horizon	Cropland	1.103
Mineral horizon	Cropland	1.114	1.87	0.311					0.852941
Mineral horizon	Cropland	1.11925
Mineral horizon	Cropland	1.12	3.49	0.34					1.88889	0.0081
Mineral horizon	Cropland	1.12716
Mineral horizon	Cropland	1.13933							7.59207
Mineral horizon	Cropland	1.15
Mineral horizon	Cropland	1.18	4.74	0.3
Mineral horizon	Cropland	1.2							5.12255
Mineral horizon	Cropland	1.2							5.12255
Mineral horizon	Cropland	1.2								0.0028525
Mineral horizon	Cropland	1.2
Mineral horizon	Cropland	1.21		0.26		1.34			14.6154
Mineral horizon	Cropland	1.21	4.65		2.64	0.03	0	0.00645161
Mineral horizon	Cropland	1.21			0.14	1.75				0.0024
Mineral horizon	Cropland	1.237	0.675	0.114					7.52402	0.425829
Mineral horizon	Cropland	1.26833							2.26337
Mineral horizon	Cropland	1.27							7.12209	2.75e-07
Mineral horizon	Cropland	1.27
Mineral horizon	Cropland	1.27
Mineral horizon	Cropland	1.28759							1.66023
Mineral horizon	Cropland	1.29	1.91	0.02		0.79	0	0.413613
Mineral horizon	Cropland	1.32		0.04		6.94	0.01		19.875
Mineral horizon	Cropland	1.32154
Mineral horizon	Cropland	1.343	2.0085	0.986					1.05693
Mineral horizon	Cropland	1.35		9.35					5.125	0.013
Mineral horizon	Cropland	1.35	1.95	3					26.25	0.0025
Mineral horizon	Cropland	1.36
Mineral horizon	Cropland	1.36
Mineral horizon	Cropland	1.38727	0.781818	0.880909					58.9105
Mineral horizon	Cropland	1.4		2.46		2.31			14.6154
Mineral horizon	Cropland	1.4		0.14		4.15	0.03
Mineral horizon	Cropland	1.4		0.216667
Mineral horizon	Cropland	1.44	3.33	0.78625					0.754989
Mineral horizon	Cropland	1.47579							26.4167
Mineral horizon	Cropland	1.5							0.341392	0.00191833
Mineral horizon	Cropland	1.5
Mineral horizon	Cropland	1.535							7.55556
Mineral horizon	Cropland	1.54		0.32		1.08	0.016		0.69616
Mineral horizon	Cropland	1.54	0.52	0.25	0.46	3.95	0.06	7.59615	3.0097
Mineral horizon	Cropland	1.55206
Mineral horizon	Cropland	1.57	2.04	0.01		0.76	0	0.372549
Mineral horizon	Cropland	1.61		0.06		11.04	0
Mineral horizon	Cropland	1.64							1.7
Mineral horizon	Cropland	1.65							1.60388
Mineral horizon	Cropland	1.68							6.43243
Mineral horizon	Cropland	1.73							2.375
Mineral horizon	Cropland	1.75
Mineral horizon	Cropland	1.76	1.48	0.388			0.176		4.26432
Mineral horizon	Cropland	1.78	0.68						3.44622
Mineral horizon	Cropland	1.784	1.651	0.659	0.008	1.548	0.002	0.937614
Mineral horizon	Cropland	1.8	0.9				0.3
Mineral horizon	Cropland	1.8								0.00188364
Mineral horizon	Cropland	1.86							8.71084
Mineral horizon	Cropland	1.88	3.5	0.2	0.47	2.8	0.12	0.8	6.07143
Mineral horizon	Cropland	1.88							13.3939	0.00288
Mineral horizon	Cropland	1.94							10.3406
Mineral horizon	Cropland	1.99			0.13	3.76			14.6154
Mineral horizon	Cropland	2.02	0	2.13		2.54			14.6154
Mineral horizon	Cropland	2.02		0.07		14.43	0		75.1034
Mineral horizon	Cropland	2.03063							3.75441
Mineral horizon	Cropland	2.05
Mineral horizon	Cropland	2.063	0.994	0.064	0.002	0.662	0.048	0.665996	0.289885
Mineral horizon	Cropland	2.1	0.75	2.45					117.5	0.008
Mineral horizon	Cropland	2.125	2.96	0.3885					0.938671
Mineral horizon	Cropland	2.19							1.76923
Mineral horizon	Cropland	2.19							2.55556
Mineral horizon	Cropland	2.21455
Mineral horizon	Cropland	2.275	1.975	0.68			0.08		2.61691
Mineral horizon	Cropland	2.32							8.46154
Mineral horizon	Cropland	2.33	3.22			5.42	0.12	1.68323	97.9263
Mineral horizon	Cropland	2.34	5.63	0.03	3e-05	8.66	0.61	1.53819	5.48923
Mineral horizon	Cropland	2.37							0.356322
Mineral horizon	Cropland	2.375	1.395	0.3485
Mineral horizon	Cropland	2.39	1.46	0.095		1.83	0.113	1.25342	4.96608
Mineral horizon	Cropland	2.4	1.29	0.02		2.1	0.7	1.62791		0.00185
Mineral horizon	Cropland	2.45
Mineral horizon	Cropland	2.50273	0.136364	0.763636					36.4505
Mineral horizon	Cropland	2.53	0.95	1.47					13.5514
Mineral horizon	Cropland	2.57				5.23
Mineral horizon	Cropland	2.61	2.46	0.145			1.38		3.91156
Mineral horizon	Cropland	2.62		0.07		8.06	0		90.2
Mineral horizon	Cropland	2.69	1.76	0.106			0.048		2.35065
Mineral horizon	Cropland	2.71636
Mineral horizon	Cropland	2.76	3.53	0.03	0.01	5.93	0.13	1.67989	3.292
Mineral horizon	Cropland	2.77		0.316667
Mineral horizon	Cropland	2.83	1.57			0.3		0.191083	0.761312
Mineral horizon	Cropland	2.91		0.09		13.26	0.03		4.22979
Mineral horizon	Cropland	2.91525							2
Mineral horizon	Cropland	2.93	2.69	0.36	0.13	2.44	0.13	0.907063	4.97449
Mineral horizon	Cropland	2.96	5.72	2.25	1.58	8.24	0.41	1.44056	95.7143
Mineral horizon	Cropland	2.965							2
Mineral horizon	Cropland	2.972							1.83333
Mineral horizon	Cropland	3.01125							2.53846
Mineral horizon	Cropland	3.09							32.3333
Mineral horizon	Cropland	3.19	1.26		0	9.57	0.15	7.59524	38.2543
Mineral horizon	Cropland	3.24		0.14		14.24	0.01		46.9733
Mineral horizon	Cropland	3.25	2.56			0.03		0.0117188	0.648001
Mineral horizon	Cropland	3.3							17.2477
Mineral horizon	Cropland	3.33	4.86	0.55						0.00096
Mineral horizon	Cropland	3.35	4.31			2.06	0.04	0.477958	1.48875	0.00652657
Mineral horizon	Cropland	3.43		0.23		11.29	0.04		34.4592
Mineral horizon	Cropland	3.44							10.3536	0.0048
Mineral horizon	Cropland	3.52							8.49802	0.00433745
Mineral horizon	Cropland	3.6	4.81	0.03		2.54	0	0.528067
Mineral horizon	Cropland	3.62
Mineral horizon	Cropland	3.68							3.64286
Mineral horizon	Cropland	3.69							1.91803
Mineral horizon	Cropland	3.725	2.975	2.35					2.08597	0.38
Mineral horizon	Cropland	3.75	0.42		0.005	16.52	1.447
Mineral horizon	Cropland	3.83	4.29	0.22	0.64	2.48	0.11	0.578089	20.0767
Mineral horizon	Cropland	3.88
Mineral horizon	Cropland	3.88971								0.00119642
Mineral horizon	Cropland	3.94667	4.045	0.698333
Mineral horizon	Cropland	3.962
Mineral horizon	Cropland	3.98
Mineral horizon	Cropland	4							5.75462
Mineral horizon	Cropland	4.03	1.14	0.24
Mineral horizon	Cropland	4.15	4.53	0.08	0.01	8.18	0.32	1.80574	12.936	0.07258
Mineral horizon	Cropland	4.2
Mineral horizon	Cropland	4.51	0.615	0.01	0.01	11.56	0.1	18.7967	17.6735
Mineral horizon	Cropland	4.66	1.92	0.01	0.04	11.21	0.27	5.83854	50.7296
Mineral horizon	Cropland	4.8	0.8				0
Mineral horizon	Cropland	4.8		7.2
Mineral horizon	Cropland	4.84	0.34	0.09		14.54	0.01
Mineral horizon	Cropland	4.97667	5.77667	1.02333
Mineral horizon	Cropland	5
Mineral horizon	Cropland	5.02
Mineral horizon	Cropland	5.13	4.5	0.44	0.65	10	2.4	2.22222	46.7469
Mineral horizon	Cropland	5.16	5.27						0.931983
Mineral horizon	Cropland	5.26	4.55			0.25	0	0.0549451	1.91407
Mineral horizon	Cropland	5.28	2.88		0.04	5.17	0.01	1.79514
Mineral horizon	Cropland	5.37	2.7	0.15					15.4625	0.0504541
Mineral horizon	Cropland	5.42	3.26		0.02	1.51	0	0.46319
Mineral horizon	Cropland	5.57							5
Mineral horizon	Cropland	5.58							0.923653
Mineral horizon	Cropland	5.75
Mineral horizon	Cropland	5.78	8.14		0.045	12.65	0.091	1.55405
Mineral horizon	Cropland	5.83	0.81			0.38	0.08	0.469136	5.97826	0.0138252
Mineral horizon	Cropland	5.95
Mineral horizon	Cropland	5.99							4.04682
Mineral horizon	Cropland	5.99
Mineral horizon	Cropland	6	5.5	1.7			0.5		0.0357143
Mineral horizon	Cropland	6
Mineral horizon	Cropland	6
Mineral horizon	Cropland	6.025
Mineral horizon	Cropland	6.1
Mineral horizon	Cropland	6.2	4.3	0.7			0.5		0.148148
Mineral horizon	Cropland	6.4
Mineral horizon	Cropland	6.5
Mineral horizon	Cropland	6.61857								0.000523213
Mineral horizon	Cropland	6.64	5.34	0.007		1.98	0.11	0.370787
Mineral horizon	Cropland	6.65							2.68398
Mineral horizon	Cropland	6.74	0.089	0.32					7.97109
Mineral horizon	Cropland	6.77	0	0.08		15.75
Mineral horizon	Cropland	6.83								0.000917512
Mineral horizon	Cropland	6.9	9.27	3.88						0.121
Mineral horizon	Cropland	7.45	5.73			12.6	0.24	2.19895
Mineral horizon	Cropland	7.54	0	0.01	0.06	15.71	0.02		13.3868	0.0245526
Mineral horizon	Cropland	7.79	0.83		0.071	0.67	-0.0053	0.807229
Mineral horizon	Cropland	8.02	0.51	0.94	0.07	1.75	0	3.43137
Mineral horizon	Cropland	8.04	4.35	0.58			1.16		3.08287
Mineral horizon	Cropland	8.16		3.21	0.18	19.9	1.11
Mineral horizon	Cropland	8.25	6.67							0.03889
Mineral horizon	Cropland	8.51	1.435	0.01	0.63	12.26	0.48	8.54355	24.7292
Mineral horizon	Cropland	8.73471							12.282
Mineral horizon	Cropland	9
Mineral horizon	Cropland	9.01		8.76		19.0533	1.63667		3.54364
Mineral horizon	Cropland	9.33217		5.34261			0.326609		2.40346
Mineral horizon	Cropland	9.46667
Mineral horizon	Cropland	10.56	8.11							0.04521
Mineral horizon	Cropland	11.1548		0.257391			0.0598261		2.16835
Mineral horizon	Cropland	12.7667
Mineral horizon	Cropland				1.49333	0.661333			0.383178	0.000838304
Mineral horizon	Cropland				4.55	3.49			1.00526	0.0213
Mineral horizon	Cropland				0.32	24.7			1.05626	0.0793902
Mineral horizon	Cropland					13.3056			1.1413
Mineral horizon	Cropland				0.39				1.15754	0.0754687
Mineral horizon	Cropland					18.4492			1.4
Mineral horizon	Cropland				0.87	0.056			1.48148
Mineral horizon	Cropland								1.5
Mineral horizon	Cropland				0.51	0.18			1.90476
Mineral horizon	Cropland				0.41	0.66			2.05263
Mineral horizon	Cropland				0.26	0.31			2.16667
Mineral horizon	Cropland				0.91	1.14			2.38854	0.00061
Mineral horizon	Cropland				0.29	0.3			2.4375
Mineral horizon	Cropland								2.85714
Mineral horizon	Cropland								3.04853	0.0013224
Mineral horizon	Cropland								3.87097	7.14e-05
Mineral horizon	Cropland				0.29	3.18			4.46281
Mineral horizon	Cropland				0.01	0.92			4.64865
Mineral horizon	Cropland								7.05263
Mineral horizon	Cropland			0.025					11.8836	0.0828
Mineral horizon	Cropland								12.4219
Mineral horizon	Cropland								14.1985
Mineral horizon	Cropland								14.2963
Mineral horizon	Cropland				9.68667	6.32			17.5448	0.000364625
Mineral horizon	Cropland								20.5556	6.5e-05
Mineral horizon	Cropland								21.5455
Mineral horizon	Cropland								35.8475
Mineral horizon	Cropland								36.7008	0.005328
Mineral horizon	Cropland								85.625
Mineral horizon	Cropland								127.392
Mineral horizon	Cropland
Mineral horizon	Cropland
Mineral horizon	Cropland				0.05	1.01
Mineral horizon	Cropland				0	2.29
Mineral horizon	Cropland				0.52	2.68
Mineral horizon	Cropland		2.5
Mineral horizon	Cropland									0.00320727
Mineral horizon	Cropland									0.000695818
Mineral horizon	Cropland
Mineral horizon	Cropland
Mineral horizon	Cropland
Mineral horizon	Cropland
Mineral horizon	Forest	0.00122312
Mineral horizon	Forest	0.002576
Mineral horizon	Forest	0.006328
Mineral horizon	Forest	0.07		0.03
Mineral horizon	Forest	0.076	0.011	1.21
Mineral horizon	Forest	0.12	0.29	0.01
Mineral horizon	Forest	0.154412
Mineral horizon	Forest	0.175	0.175	0.568
Mineral horizon	Forest	0.176	0.0133	0.0038	1e-05	0.18	0.0034
Mineral horizon	Forest	0.19	0.0078	0.03	2.2e-05	0.17	0.006
Mineral horizon	Forest	0.2	0.28	-0.16
Mineral horizon	Forest	0.2		-0.23
Mineral horizon	Forest	0.253571	0.300857	0.193714
Mineral horizon	Forest	0.277778	0.222222	0.2
Mineral horizon	Forest	0.292727	0.114545	0.0127273					1.7381
Mineral horizon	Forest	0.37	1.34	0.13	0.094	0.76		0.567164
Mineral horizon	Forest	0.38
Mineral horizon	Forest	0.386784
Mineral horizon	Forest	0.417							0.0544276
Mineral horizon	Forest	0.45	0.09		0.466	0.11	0.004	1.22222	1.48872
Mineral horizon	Forest	0.4584							0.274998
Mineral horizon	Forest	0.460204
Mineral horizon	Forest	0.474178	0.267606	0.0909624	0.558685
Mineral horizon	Forest	0.48
Mineral horizon	Forest	0.48
Mineral horizon	Forest	0.5	0.2	0.06
Mineral horizon	Forest	0.51	0.34	0.02
Mineral horizon	Forest	0.53							0.0518007
Mineral horizon	Forest	0.54		0.018
Mineral horizon	Forest	0.55	1.14	0.035	0.072	0.028	0.012	0.0245614	1.21466
Mineral horizon	Forest	0.57	1.19	0.127
Mineral horizon	Forest	0.58	0.54	0.11		0.21		0.388889	0.3299
Mineral horizon	Forest	0.6							0.111111	-0.0011
Mineral horizon	Forest	0.6	1.31	0.064	0.11	0.055	0.024	0.0419847	1.36949
Mineral horizon	Forest	0.61	0.19	0.51	0.14	0.21		1.10526
Mineral horizon	Forest	0.62
Mineral horizon	Forest	0.62	0.26
Mineral horizon	Forest	0.626							0.270058
Mineral horizon	Forest	0.63	1.31	0.068	0.07	0.065	0.029	0.0496183	1.37511
Mineral horizon	Forest	0.633333							2
Mineral horizon	Forest	0.6395	1.1755	1.4435
Mineral horizon	Forest	0.66							0.714286
Mineral horizon	Forest	0.7							1.90909
Mineral horizon	Forest	0.73	0.35	0.02
Mineral horizon	Forest	0.74	0.47	0.56	0.28	0.18		0.382979	0.0116822
Mineral horizon	Forest	0.74
Mineral horizon	Forest	0.74		0.028
Mineral horizon	Forest	0.744
Mineral horizon	Forest	0.75	1.44	0.053	0.1	0.06	0.025	0.0416667	1.2507
Mineral horizon	Forest	0.758621		0.523434
Mineral horizon	Forest	0.783883		1.01832					0.169492
Mineral horizon	Forest	0.79
Mineral horizon	Forest	0.842105	0.894737	0.403509					1.50549	0.228311
Mineral horizon	Forest	0.884							0.0514139	0.000202943
Mineral horizon	Forest	0.896855							1.01166
Mineral horizon	Forest	0.91
Mineral horizon	Forest	0.915	0.346	0.761	0.856	0.051	0.023	0.147399	0.159574
Mineral horizon	Forest	0.93							0.275315
Mineral horizon	Forest	0.97	0.08	0.01
Mineral horizon	Forest	1	0.4	0.12
Mineral horizon	Forest	1.00241							2.46562
Mineral horizon	Forest	1.013		1.421	1.256	0.185	0.155		4.62
Mineral horizon	Forest	1.02				0.13	0.08		3.29032
Mineral horizon	Forest	1.021		0	0.001	0.135	0.08		3.85507
Mineral horizon	Forest	1.05	1.48						0.672	7.59494e-05
Mineral horizon	Forest	1.1							1.5
Mineral horizon	Forest	1.104	0.466		0.154	0.128	0.012	0.274678	0.174242
Mineral horizon	Forest	1.12	0			2.24	0.01		10.8085
Mineral horizon	Forest	1.121	0	0	0.218	2.243	0.01		10.8085
Mineral horizon	Forest	1.15	1.04	1.25	0.235	0.18		0.173077
Mineral horizon	Forest	1.16	1.16	0.33					0.0465785
Mineral horizon	Forest	1.17	0.33	0.83					0.312883
Mineral horizon	Forest	1.18
Mineral horizon	Forest	1.2	1.7	0.15
Mineral horizon	Forest	1.2	1	0.16
Mineral horizon	Forest	1.2
Mineral horizon	Forest	1.228	0.714	0.064		0.842	0.062	1.17927	0.148936
Mineral horizon	Forest	1.27	0.85	0.03	0.506	0.02		0.0235294	0.655172	0.001392
Mineral horizon	Forest	1.29
Mineral horizon	Forest	1.29
Mineral horizon	Forest	1.33
Mineral horizon	Forest	1.36	19.1	14.1					0.0251572
Mineral horizon	Forest	1.363	1.526	0.201	0.002	0.129	0.001	0.0845347	0.503231
Mineral horizon	Forest	1.38679	2.66903	10.9701
Mineral horizon	Forest	1.4	0.16	0.06
Mineral horizon	Forest	1.41	1.12	0.12	0.04	0	0
Mineral horizon	Forest	1.44
Mineral horizon	Forest	1.44
Mineral horizon	Forest	1.45	1.06	0.88			0.317		3.97924
Mineral horizon	Forest	1.45		0.42
Mineral horizon	Forest	1.46
Mineral horizon	Forest	1.46
Mineral horizon	Forest	1.47583
Mineral horizon	Forest	1.49			0.09	2.13
Mineral horizon	Forest	1.49		-0.07
Mineral horizon	Forest	1.5
Mineral horizon	Forest	1.52	0.22	0.69		0.05	0.02	0.227273	0.159574
Mineral horizon	Forest	1.523	0.224	0.693	0.757	0.051	0.015	0.227679	0.159574
Mineral horizon	Forest	1.53	1.09	0.01	0.17	0.27	0.06	0.247706	0.896512
Mineral horizon	Forest	1.56	0.73	-0.13
Mineral horizon	Forest	1.605	2.15	0.53					0.140212	0.000301829
Mineral horizon	Forest	1.61	2.75
Mineral horizon	Forest	1.62	0	0.31		0.8	0.03		10.8
Mineral horizon	Forest	1.621	0	0.609	1.45	0.804	0.029		0.0925926
Mineral horizon	Forest	1.63
Mineral horizon	Forest	1.63
Mineral horizon	Forest	1.638
Mineral horizon	Forest	1.65641
Mineral horizon	Forest	1.67	1.45	0.32					0.0101523
Mineral horizon	Forest	1.67	0.58	0.06
Mineral horizon	Forest	1.71		0.41	0.41	0			0.290654	0.00248073
Mineral horizon	Forest	1.72							0.232292
Mineral horizon	Forest	1.7472
Mineral horizon	Forest	1.75573
Mineral horizon	Forest	1.78
Mineral horizon	Forest	1.79	1.32	0.992	1.135	0.015		0.0113636	0.518519	0.0015
Mineral horizon	Forest	1.79
Mineral horizon	Forest	1.79458							0.130413
Mineral horizon	Forest	1.8							1.68627
Mineral horizon	Forest	1.8	0.59	0.04		1.07	0.05	1.81356	1.9918
Mineral horizon	Forest	1.82
Mineral horizon	Forest	1.8275							0.212195
Mineral horizon	Forest	1.845	2.0545	1.77
Mineral horizon	Forest	1.84821							0.0818806
Mineral horizon	Forest	1.85	1.73	0.85					0.132576	0.000185854
Mineral horizon	Forest	1.85	0.84	0.079
Mineral horizon	Forest	1.86667	1.69333	0.283333					0.326908
Mineral horizon	Forest	1.869	2.578	0.003	0	4.533	0.066	1.75834	10.873
Mineral horizon	Forest	1.87	2.58			4.53	0.07	1.75581	10.873
Mineral horizon	Forest	1.89							0.485089
Mineral horizon	Forest	1.9	1.2	0.07
Mineral horizon	Forest	1.92	1.68	0.04	0.13	0.04	0.15	0.0238095
Mineral horizon	Forest	1.93	0.35	0.76		0.05	0.02	0.142857	0.142857
Mineral horizon	Forest	1.93		1.29
Mineral horizon	Forest	1.97	1.5945	1.0695
Mineral horizon	Forest	2
Mineral horizon	Forest	2.02
Mineral horizon	Forest	2.02	1.49	0.49
Mineral horizon	Forest	2.03	1.1	1.49
Mineral horizon	Forest	2.05							0.0127646
Mineral horizon	Forest	2.05
Mineral horizon	Forest	2.051	0.474	0.437	0.117	0.0185		0.0390295
Mineral horizon	Forest	2.09		0.47	0.11	1			2.81157
Mineral horizon	Forest	2.093	1.98	0.42					0.290419	0.000905854
Mineral horizon	Forest	2.1	0.6	0.13
Mineral horizon	Forest	2.11125							0.0926713
Mineral horizon	Forest	2.12
Mineral horizon	Forest	2.125	1.5375	1.2845
Mineral horizon	Forest	2.13333		4.69333
Mineral horizon	Forest	2.14	0.26			0.07	0.04	0.269231	0.661836
Mineral horizon	Forest	2.14
Mineral horizon	Forest	2.149	0.263	0	0.001	0.073	0.042	0.277567	4.42529
Mineral horizon	Forest	2.155	0.313	0	0.001	0.221	0.106	0.70607	1.93396
Mineral horizon	Forest	2.16	0.31			0.22	0.11	0.709677	0.517073
Mineral horizon	Forest	2.16	0.52	0.07	1.32	2.81	0.07	5.40385	5.46018	0.02401
Mineral horizon	Forest	2.17	4.77		2.8	0.13		0.0272537	0.038835
Mineral horizon	Forest	2.19
Mineral horizon	Forest	2.19
Mineral horizon	Forest	2.21	1.53			0.39	0.01	0.254902	2.20202
Mineral horizon	Forest	2.213	1.534	0	0.462	0.389	0.014	0.253585	12.5094
Mineral horizon	Forest	2.22							2.07576
Mineral horizon	Forest	2.25	0.3	0.42		0.12	0.04	0.4	0.105042
Mineral horizon	Forest	2.27	3.18	0					0.199664
Mineral horizon	Forest	2.287		0	0.692	0.188	0.017		1.19737
Mineral horizon	Forest	2.29	0.06	0.74		0.19	0.17	3.16667	0.125749
Mineral horizon	Forest	2.29			0.69	0.19	0.02		0.416928
Mineral horizon	Forest	2.29	0.056	0.74	0.81	0.19	0.17	3.39286
Mineral horizon	Forest	2.3							1.86214
Mineral horizon	Forest	2.32	1.52	0.774	0.83	0.08		0.0526316	0.158333	0.0048
Mineral horizon	Forest	2.34
Mineral horizon	Forest	2.4	2.4	0.4					0.177778	0.000753425
Mineral horizon	Forest	2.41	2.33	0.65		0.13	0.06	0.055794	0.809524
Mineral horizon	Forest	2.43
Mineral horizon	Forest	2.47							0.408284
Mineral horizon	Forest	2.48	1.06	0.11					5.46667
Mineral horizon	Forest	2.5							0.333333
Mineral horizon	Forest	2.5			0.183				0.425806
Mineral horizon	Forest	2.508							1.31579
Mineral horizon	Forest	2.51
Mineral horizon	Forest	2.52							13.0833
Mineral horizon	Forest	2.53	2.44	0.49	0.21	0.557		0.228279	0.463203
Mineral horizon	Forest	2.56	3.23	0.275			0.54
Mineral horizon	Forest	2.62
Mineral horizon	Forest	2.633	1.214	0	0.495	0.459	0	0.378089	4.51852
Mineral horizon	Forest	2.66112	2.98938	0.59278					7.35099
Mineral horizon	Forest	2.69							0.297576
Mineral horizon	Forest	2.71496	3.67235	6.60701
Mineral horizon	Forest	2.718	2.251	0.696	0.428	0.501	0.053	0.222568	0.240741
Mineral horizon	Forest	2.72	2.25	0.7		0.5	0.05	0.222222	0.240741
Mineral horizon	Forest	2.72	2.57						0.705455
Mineral horizon	Forest	2.77714
Mineral horizon	Forest	2.78							0.905405
Mineral horizon	Forest	2.81	1.45	0.382
Mineral horizon	Forest	2.841	0	0.242		5.685	0		1.6
Mineral horizon	Forest	2.88
Mineral horizon	Forest	2.89
Mineral horizon	Forest	2.9							0.422259
Mineral horizon	Forest	2.94
Mineral horizon	Forest	2.95
Mineral horizon	Forest	2.97143
Mineral horizon	Forest	2.98	1.80833	0.588083
Mineral horizon	Forest	3.01	2.69	0.91		0.07	0.06	0.0260223	0.368421
Mineral horizon	Forest	3.04	1.8	0.65		0.14	0.04	0.0777778	0.142857
Mineral horizon	Forest	3.04	0.32	0.74			0.106		13.5616
Mineral horizon	Forest	3.05
Mineral horizon	Forest	3.07333	3.25833	1.865
Mineral horizon	Forest	3.1	12.6	0.41	0.23
Mineral horizon	Forest	3.12	5.18	0.16					0.214048
Mineral horizon	Forest	3.12								0.000408
Mineral horizon	Forest	3.14	2.97	0.863	1.149	0.051		0.0171717	0.863636	0.001656
Mineral horizon	Forest	3.1608
Mineral horizon	Forest	3.168
Mineral horizon	Forest	3.2	0.8	0.25
Mineral horizon	Forest	3.22
Mineral horizon	Forest	3.27056	3.06169	1.00649	2.40043
Mineral horizon	Forest	3.29			0.404				1.42308
Mineral horizon	Forest	3.3	10.6		0.04	0.4		0.0377358	0.578947
Mineral horizon	Forest	3.31	4.13						0.172794	8e-05
Mineral horizon	Forest	3.33	1.62	0.75		0.47	0	0.290123	0.221311
Mineral horizon	Forest	3.36			0.047	3.07	0.01		9.22202
Mineral horizon	Forest	3.37		0.59	1.02	0.12	0.05		0.269962
Mineral horizon	Forest	3.38		0.59	1.02	0.12	0.05
Mineral horizon	Forest	3.45							0.501543
Mineral horizon	Forest	3.45		0.1
Mineral horizon	Forest	3.46	2.88	1.71		0.04	0.07	0.0138889	0.875
Mineral horizon	Forest	3.46
Mineral horizon	Forest	3.49917							0.401053
Mineral horizon	Forest	3.5
Mineral horizon	Forest	3.52	2.25	0.7	0.43	0.5	0.05	0.222222
Mineral horizon	Forest	3.52	2.25	0.69		0.51	0.05	0.226667	0.239264
Mineral horizon	Forest	3.54	3.74	0.22		0	0.07		0.909091
Mineral horizon	Forest	3.56	1.62	0.51	0.22	3.55	0.03	2.19136	2.00138	0.01247
Mineral horizon	Forest	3.58	6.26						0.168067	4.32787e-05
Mineral horizon	Forest	3.6	4.82	7.58					0.493544
Mineral horizon	Forest	3.66	2.22	0.47	0.49	0.19	0.0795	0.0855856	0.326816
Mineral horizon	Forest	3.67	4.2775	0.7075
Mineral horizon	Forest	3.7	0.94	0.11		0.05	0.02	0.0531915	0.0221729
Mineral horizon	Forest	3.7							1.13725
Mineral horizon	Forest	3.701
Mineral horizon	Forest	3.704	0.938	0.114	0.003	0.054	0.021	0.0575693	0.0221729
Mineral horizon	Forest	3.72	2.7	0.44	0.66	0.14	0.05	0.0518519	0.707442
Mineral horizon	Forest	3.72	2.7	0.44	0.66	0.14	0.05	0.0518519	0.709402
Mineral horizon	Forest	3.72
Mineral horizon	Forest	3.75	2.12	0.101			0.125
Mineral horizon	Forest	3.76
Mineral horizon	Forest	3.78	4.4						0.0823529
Mineral horizon	Forest	3.855							0.0603015
Mineral horizon	Forest	3.93							0.0392664
Mineral horizon	Forest	3.95	1.94	0.55		0.02	0.01	0.0103093	0.151042
Mineral horizon	Forest	3.976
Mineral horizon	Forest	3.98
Mineral horizon	Forest	3.99							0.416667
Mineral horizon	Forest	4	3.72	0.95	0.21	0.47		0.126344	0.140562
Mineral horizon	Forest	4.02
Mineral horizon	Forest	4.1	2.27	1.36					0.100629
Mineral horizon	Forest	4.13							0.714917
Mineral horizon	Forest	4.152								0.00312
Mineral horizon	Forest	4.15952
Mineral horizon	Forest	4.19
Mineral horizon	Forest	4.286	2.23	3.72			1.5
Mineral horizon	Forest	4.31333	3.14333	0.466667		0.466667		0.148462	0.579779
Mineral horizon	Forest	4.32	3.39						0.636364
Mineral horizon	Forest	4.4	4.2	0.8					0.222222	0.00115677
Mineral horizon	Forest	4.42		1.98
Mineral horizon	Forest	4.55	2.27	0.91					0.0776699
Mineral horizon	Forest	4.6	4	0.4			0.2		0.0416667
Mineral horizon	Forest	4.607	0	0.024	0.324	4.187	0
Mineral horizon	Forest	4.607	0	0.024	0.324	4.187	0
Mineral horizon	Forest	4.62	3.74	1.48	0.79	0.12	0.1	0.0320856	1.34496
Mineral horizon	Forest	4.63	2.34	0.3		0.23	0.04	0.0982906	0.107296
Mineral horizon	Forest	4.63079							0.829502
Mineral horizon	Forest	4.65							0.61086
Mineral horizon	Forest	4.68	3.93	1.1	0.38	0.286		0.0727735	0.0855615
Mineral horizon	Forest	4.704							3.42105
Mineral horizon	Forest	4.725	2.10833	0.5715
Mineral horizon	Forest	4.83	2.69	0.48		0.37	0.18	0.137546	0.288557
Mineral horizon	Forest	4.837							0.179245
Mineral horizon	Forest	4.86
Mineral horizon	Forest	4.87	2.87	0.05					0.322581
Mineral horizon	Forest	4.87		2.72
Mineral horizon	Forest	4.98833	4.41	2.215
Mineral horizon	Forest	5
Mineral horizon	Forest	5.04689
Mineral horizon	Forest	5.064
Mineral horizon	Forest	5.19
Mineral horizon	Forest	5.19
Mineral horizon	Forest	5.2	6.17	0.26	0.15	0.37	0.29	0.0599676
Mineral horizon	Forest	5.28	3.6	3.6					16.8595
Mineral horizon	Forest	5.3							0.233254
Mineral horizon	Forest	5.3							0.824074
Mineral horizon	Forest	5.35	0.97	0.53
Mineral horizon	Forest	5.37	4.26	0.39	0.29	0.24		0.056338	0.170455
Mineral horizon	Forest	5.4	2.7	0.9			0.2		0.407407
Mineral horizon	Forest	5.4	0.46	1.52	2.05	6.25	0.1		3.11405	0.01769
Mineral horizon	Forest	5.42846							0.145613
Mineral horizon	Forest	5.56
Mineral horizon	Forest	5.56429
Mineral horizon	Forest	5.57	3.72	1.07	0.67	0.02	0.19	0.00537634	1.249
Mineral horizon	Forest	5.59524	5	2.14286			0.595238
Mineral horizon	Forest	5.62	4.27	1.36			0.05			0.0138027
Mineral horizon	Forest	5.79	6.17	0.25		0.37	0.29	0.0599676	0.378882
Mineral horizon	Forest	5.82
Mineral horizon	Forest	5.97							0.542461
Mineral horizon	Forest	6.05	3.89	0.04					9.13333
Mineral horizon	Forest	6.1	4.55	0.7			0.4		0.46595
Mineral horizon	Forest	6.11
Mineral horizon	Forest	6.15	1.33	0.297
Mineral horizon	Forest	6.16							0.454777
Mineral horizon	Forest	6.25							0.222222
Mineral horizon	Forest	6.25
Mineral horizon	Forest	6.265							0.0663717
Mineral horizon	Forest	6.33	4.18	0.07					0.306196
Mineral horizon	Forest	6.38							0.907407
Mineral horizon	Forest	6.41
Mineral horizon	Forest	6.43
Mineral horizon	Forest	6.44
Mineral horizon	Forest	6.44
Mineral horizon	Forest	6.6	4.53	1.09			0.26		1.20998
Mineral horizon	Forest	6.7
Mineral horizon	Forest	6.71	7.08						0.0793651
Mineral horizon	Forest	6.72							7.07407
Mineral horizon	Forest	6.74667							0.361061
Mineral horizon	Forest	7	6.1	1.1					0.935065	0.00219178
Mineral horizon	Forest	7.2
Mineral horizon	Forest	7.3	18.4	0.94	0.11	1.4		0.076087	0.216667
Mineral horizon	Forest	7.46	7.46	0.88
Mineral horizon	Forest	7.52
Mineral horizon	Forest	7.55	5.26						0.276347
Mineral horizon	Forest	7.75	6.09		0.71	0.93		0.152709	0.110169
Mineral horizon	Forest	7.86
Mineral horizon	Forest	7.92
Mineral horizon	Forest	7.94
Mineral horizon	Forest	8	6.65	1.57			0.03			0.0159817
Mineral horizon	Forest	8.016
Mineral horizon	Forest	8.05	9.895	2.59					0.379401
Mineral horizon	Forest	8.0892							5.2
Mineral horizon	Forest	8.38
Mineral horizon	Forest	8.5
Mineral horizon	Forest	8.63667	6.51667	0.175667			0.286667		16.4678
Mineral horizon	Forest	8.64	2.27	0.45					0.374214
Mineral horizon	Forest	8.66
Mineral horizon	Forest	8.67429
Mineral horizon	Forest	8.88							2.92308
Mineral horizon	Forest	8.96							0.635624
Mineral horizon	Forest	9.1
Mineral horizon	Forest	9.2	4.99	0.11		0.65	0.35	0.130261	0.895349
Mineral horizon	Forest	9.2	4.99	0.11	0.005	0.65	0.35	0.130261
Mineral horizon	Forest	9.69333							0.846967
Mineral horizon	Forest	10
Mineral horizon	Forest	10.2							0.307692
Mineral horizon	Forest	10.39	13.5	2.06					0.644828
Mineral horizon	Forest	10.4
Mineral horizon	Forest	10.4784							0.107755
Mineral horizon	Forest	10.8	14.8	3.3			0.9		0.0322581
Mineral horizon	Forest	10.8108
Mineral horizon	Forest	11.1162
Mineral horizon	Forest	11.25							0.097561
Mineral horizon	Forest	11.29	12.6	1.97					1.09559
Mineral horizon	Forest	11.4	24.7		0.27	5.8		0.234818	1.36364
Mineral horizon	Forest	11.5	16.8	2			0.4		0.444444
Mineral horizon	Forest	11.7	10.2						0.0570825
Mineral horizon	Forest	11.8391
Mineral horizon	Forest	11.95	10.99	0.29					1.17291
Mineral horizon	Forest	12.1	5.51	2.03			0.8
Mineral horizon	Forest	12.2							0.927835
Mineral horizon	Forest	12.35	18.3	2.05					0.798144
Mineral horizon	Forest	12.7333							1.56712
Mineral horizon	Forest	13.1	17.6	3.03					1.35737
Mineral horizon	Forest	13.55	11.15	4.15			0.75		0.747253
Mineral horizon	Forest	13.55	17.6	3.12
Mineral horizon	Forest	14.16							1.10417	0.00111
Mineral horizon	Forest	14.6154
Mineral horizon	Forest	14.712	3.025	0.003	0.28	0.244	0.448	0.0806612
Mineral horizon	Forest	14.76
Mineral horizon	Forest	14.86								0.0850101
Mineral horizon	Forest	14.9209
Mineral horizon	Forest	15.3	11.2
Mineral horizon	Forest	16.1	20.5	3.77					4.02683
Mineral horizon	Forest	16.4	10.8						0.0790306
Mineral horizon	Forest	16.8	29.1	6.36					11.1608
Mineral horizon	Forest	18.2	19.1	10.9					0.0503145
Mineral horizon	Forest	18.48							0.878788	0.00023
Mineral horizon	Forest	18.86								0.00149
Mineral horizon	Forest	21.9							2.49038
Mineral horizon	Forest	22.3529
Mineral horizon	Forest	23.1	21						0.188811
Mineral horizon	Forest	23.6					0.0138		0.181034
Mineral horizon	Forest	26.1333	23.24	6.47			1.16667		2.71546
Mineral horizon	Forest	29.8	28.05						0.174419
Mineral horizon	Forest	30.6	30.4						0.145349
Mineral horizon	Forest	31.69								0.00432
Mineral horizon	Forest	32.2903	26.7097
Mineral horizon	Forest	33.2	49.5	1.36					6.83019
Mineral horizon	Forest	38.8					0.331		4.03365
Mineral horizon	Forest	43	42	0.79			0.98
Mineral horizon	Forest	94.87	97	0.83			0.94			0.0309903
Mineral horizon	Forest	192							4.02778
Mineral horizon	Forest			10.8					0.0148026
Mineral horizon	Forest				0.37	0.11			0.288462
Mineral horizon	Forest			6.47					0.430254
Mineral horizon	Forest			0.59	0.17	0.32			0.649123	0.00691
Mineral horizon	Forest			5.06					0.746137
Mineral horizon	Forest				0.993	0.001			0.88653
Mineral horizon	Forest		0.42	0.6					1.48315
Mineral horizon	Forest		5.38	0.53					1.62879
Mineral horizon	Forest								1.92446	0.00308312
Mineral horizon	Forest								1.92537
Mineral horizon	Forest								7.19355
Mineral horizon	Forest			0.24	0.01	2.14				0.00459
Mineral horizon	Forest				0.01	2.13
Mineral horizon	Forest				0.17	0.33
Mineral horizon	Forest				0.98	0.056
Mineral horizon	Forest									7.3e-05
Mineral horizon	Forest									0.00107
Mineral horizon	Forest									0.00317576
Mineral horizon	Forest									0.00405
Mineral horizon	Forest									0.0160696
Mineral horizon	Forest									0.0170286
Mineral horizon	Forest
Mineral horizon	Forest
Mineral horizon	Forest
Mineral horizon	Forest
Mineral horizon	Forest
Mineral horizon	Forest
Mineral horizon	Forest
Mineral horizon	Forest
Mineral horizon	Forest
Mineral horizon	Forest				1.41	0.92			0.605505
Mineral horizon	Forest				0.22	0.95			0.874016
Mineral horizon	Forest				0.42	0.9			2.37931
Mineral horizon	Forest				0.48	0.43			2.58824
Mineral horizon	Forest				0.57	0.87			2.86667
Mineral horizon	Grassland	0.069188							0.240303	0.000615446
Mineral horizon	Grassland	0.4							0.791667	0.000666667
Mineral horizon	Grassland	0.53							0.0881356
Mineral horizon	Grassland	0.565149
Mineral horizon	Grassland	0.578947
Mineral horizon	Grassland	0.94	0.26	4.09	2.57	0.99		3.80769
Mineral horizon	Grassland	0.96
Mineral horizon	Grassland	1.073								0.00234222
Mineral horizon	Grassland	1.13	1.55	0.071			0.176		1.86624
Mineral horizon	Grassland	1.14135
Mineral horizon	Grassland	1.2139
Mineral horizon	Grassland	1.2528
Mineral horizon	Grassland	1.29702
Mineral horizon	Grassland	1.34		0	0.78	0.78				0
Mineral horizon	Grassland	1.38	0.98	0.57
Mineral horizon	Grassland	1.4		1.63					0.294014
Mineral horizon	Grassland	1.4							1.90909
Mineral horizon	Grassland	1.41	0.25	2.96	1.58	1.38		5.52
Mineral horizon	Grassland	1.5		1.08					0.465278
Mineral horizon	Grassland	1.6327
Mineral horizon	Grassland	1.64	0.34	3.72	1.51	1.45		4.26471
Mineral horizon	Grassland	1.66		0.52					0.325301
Mineral horizon	Grassland	1.7
Mineral horizon	Grassland	1.75	0.31	3.89	1.59	1.82		5.87097
Mineral horizon	Grassland	1.79	0.2	3.47	1.24	1.83
Mineral horizon	Grassland	1.84	1.42	0.49
Mineral horizon	Grassland	1.88							0.682779
Mineral horizon	Grassland	1.895	2.055	0.73			0.685		1.57744
Mineral horizon	Grassland	1.93
Mineral horizon	Grassland	1.94	1.74			0.251		0.144253
Mineral horizon	Grassland	1.96
Mineral horizon	Grassland	2.05							0.895288
Mineral horizon	Grassland	2.06	1.15	0.18		0.02		0.0173913
Mineral horizon	Grassland	2.07	1.49	0.4
Mineral horizon	Grassland	2.08
Mineral horizon	Grassland	2.14	1.74	0.93
Mineral horizon	Grassland	2.24
Mineral horizon	Grassland	2.27	1.06	0.03					0.946564
Mineral horizon	Grassland	2.29
Mineral horizon	Grassland	2.34
Mineral horizon	Grassland	2.38
Mineral horizon	Grassland	2.39	1.398	0.112					2.79425
Mineral horizon	Grassland	2.4	1.78						1.20312
Mineral horizon	Grassland	2.4	1.58	0.1					1.76092
Mineral horizon	Grassland	2.45	1.78	0.33
Mineral horizon	Grassland	2.5							0.526316
Mineral horizon	Grassland	2.51477	3.02532				0.21097
Mineral horizon	Grassland	2.59							0.239517
Mineral horizon	Grassland	2.67
Mineral horizon	Grassland	2.76
Mineral horizon	Grassland	2.9
Mineral horizon	Grassland	2.91418					2.39		1.24719	0.000466667
Mineral horizon	Grassland	2.9568	2.88557	3.696e-05	1.008		0.057792	5.12343
Mineral horizon	Grassland	2.96							0.677885
Mineral horizon	Grassland	2.99							0.184466
Mineral horizon	Grassland	3.02
Mineral horizon	Grassland	3.034	2.448	0.293					1.43546
Mineral horizon	Grassland	3.13	2.79						8.7931
Mineral horizon	Grassland	3.14
Mineral horizon	Grassland	3.29
Mineral horizon	Grassland	3.41515							0.0167307	0.0198857
Mineral horizon	Grassland	3.6
Mineral horizon	Grassland	3.9							10.041
Mineral horizon	Grassland	4.02							0.435754
Mineral horizon	Grassland	4.36914	4.50613	0.591204					0.533333	0.00144196
Mineral horizon	Grassland	4.4							0.525219
Mineral horizon	Grassland	4.50455							0.768116
Mineral horizon	Grassland	4.68		2.33					0.117347
Mineral horizon	Grassland	4.77975	5.38481				0.0043038
Mineral horizon	Grassland	4.955	6.945	1.285					0.388489
Mineral horizon	Grassland	5.4	3.2	1.5					0.142857
Mineral horizon	Grassland	5.5
Mineral horizon	Grassland	5.56	4.96						0.422274
Mineral horizon	Grassland	5.9							12.2722
Mineral horizon	Grassland	6	3.1	1.6					0.206897
Mineral horizon	Grassland	6.07488	7.5768	4.704e-05	1.03824	3.45072	0.09072	0.455432
Mineral horizon	Grassland	6.09143
Mineral horizon	Grassland	6.09177	5.51899				0.623418
Mineral horizon	Grassland	6.29	3.7519	0.0001	0.0017	4.03	0.034	1.07412		0.010561
Mineral horizon	Grassland	6.4
Mineral horizon	Grassland	6.48	4.8	3.36
Mineral horizon	Grassland	6.7
Mineral horizon	Grassland	7.03
Mineral horizon	Grassland	7.03345					2.91		0.360825	0.000333333
Mineral horizon	Grassland	8.01	5.51	4.02	0.04	6.53	0	1.18512
Mineral horizon	Grassland	8.04		1.4					0.181984
Mineral horizon	Grassland	8.2	6.2	1.9					0.135135
Mineral horizon	Grassland	8.23							7.07764
Mineral horizon	Grassland	8.89	8.27						0.274038
Mineral horizon	Grassland	9.7	9.66	1.02		0.1		0.010352
Mineral horizon	Grassland	9.89		1.19					0.559356
Mineral horizon	Grassland	10.17		1.25					0.234624
Mineral horizon	Grassland	11.1	13.4						0.0416667
Mineral horizon	Grassland	11.3
Mineral horizon	Grassland	13.72
Mineral horizon	Grassland	13.9							4.34679
Mineral horizon	Grassland	14.88
Mineral horizon	Grassland	19.1
Mineral horizon	Grassland									0.00249
Mineral horizon	Grassland								0.0954414
Mineral horizon	Grassland								0.185185
Mineral horizon	Grassland								0.317073
Mineral horizon	Grassland						0.636		0.751121
Mineral horizon	Grassland			1.42		0.64			1.06144
Mineral horizon	Grassland			0.02	0.04		1.92		1.35512
Mineral horizon	Grassland			0.18	3.03		2.03		7.90858
Mineral horizon	Grassland								8.18605
Mineral horizon	Grassland				2.58	3.34
Mineral horizon	Grassland				2.46	4.35
Mineral horizon	Grassland		0.594286	0.0828571
Mineral horizon	Grassland
Mineral horizon	Grassland
Mineral horizon	Grassland	0.7296	0.9528						0.722222
Mineral horizon	Grassland	1.04	9.6	0.01		2.43	0	0.253125	0.870015
Mineral horizon	Grassland	1.19194
Mineral horizon	Grassland	1.43	1.42	0.025	0.63	0.09		0.0633803	0.571429	0.001356
Mineral horizon	Grassland	1.43
Mineral horizon	Grassland	1.43
Mineral horizon	Grassland	1.5
Mineral horizon	Grassland	1.83207
Mineral horizon	Grassland	2.01
Mineral horizon	Grassland	2.57
Mineral horizon	Grassland	2.6
Mineral horizon	Grassland	3.09
Mineral horizon	Grassland	3.11	3.81	0.44		5.07	0	1.33071	3.33243
Mineral horizon	Grassland	3.17933
Mineral horizon	Grassland	3.60161
Mineral horizon	Grassland	4.05714
Mineral horizon	Grassland	5.99
Mineral horizon	Grassland	6.8025
Mineral horizon	Grassland	8.54							0.888889
Mineral horizon	Grassland	9.58
Mineral horizon	Grassland	10.986							10.1077
Mineral horizon	Grasslands	10.4							0.128899
Mineral horizon	Grasslands	12.8							0.159204
Mineral horizon	Grasslands								1.42885	0.00289
