# Supplementary material for: Expanding agroforestry can increase nitrate retention and mitigate the global impact of a leaky nitrogen cycle in croplands
Source: Nat Food. 2022 Dec 28;4(1):109–21. doi: 10.1038/s43016-022-00657-x (PMC10154242; doi:10.1038/s43016-022-00657-x)
Supplement: Source Data Fig. 4 — Statistical source data. [file 43016_2022_657_MOESM7_ESM.xlsx]

## Sheet: Fig. 4a
MAP	MAT	pH	TN	CN	GNM	GHN	GAN	INH4	INO3	DNRA	NNM	NNN
7.20786	2.97041	5.04	0.207014	2.22894	0.724161	-6.21461	-0.41249	-0.00601807	-2.74887	-3.03655	2.77602	1.71416
7.20786	2.97041	4.93	0.0295588	2.55821	-0.0618754	-2.99573	0.727549	-0.301105	-3.50656	-5.52146	2.72287	1.95812
7.04752	2.77259	7.62	0.378436	2.2192	0.850151	-5.41431	2.15871	1.72811	-3.50656	-0.494296	2.50879	2.56649
7.45588	2.9069	4.91		3.36038	-1.46968	-3.17009	-3.86323	-0.314711	-3.86323	-5.116	2.67601	1.61661
6.27852	2.61007	8.72	-0.579818	2.26799	-0.198451	-4.81341	1.87334	0.482426	-3.21888	-1.7148	2.66723	2.42922
6.27852	2.61007	8.42	-0.162519	1.80993	-0.798508	-4.82831	1.34547	-4.07454	-2.64508	-6.21461	2.73255	2.17191
6.38351	2.5177	8.5	-0.223144	2.11626	-0.314711	-3.6009	0.850151	0.667829	-4.60517	-12.2061	2.62253	1.99204
7.43838	2.93916	4.77	0.553885	2.11986	0.871293	-4.6009	0.604316	0.378436	-2.35388	-2.18037	2.76936	1.89047
7.48885	2.8679	4.9	0.678034	2.45101	2.08194	-2.65926	0.559616	-0.673345	-0.0618754	-7.26443	3.07458	1.77144
6.81014	2.81541	7.8	0.593327	2.66026	1.66393	-3.21888	1.64287	1.05779	2.1309	-4.60517	2.85929	2.32231
7.48885	2.8679	4.5	0.741937	2.26176	2.05284	-2.64508	-0.400478	-0.18633	-1.96611	-7.1309	3.08611	1.7228
6.81014	2.81541	7.4	0.693147	2.60269	1.7544	-3.10109	2.53766	2.09679	3.26443	-2.3969	2.54751	2.86809
6.81014	2.81541	7.4	-0.105361	3.10906	1.32176	-5.29832	2.80457	-0.867501	1.43348	0.369492	2.98477	2.99962
6.25383	1.4816	5.24	0.463734	2.43886	-0.579818	-2.52573	0.662688	-4.60517	-3.91202	-4.60517	2.74855	1.94448
6.25383	1.4816	5.31	0.385262	2.45101	-0.314711	-0.235722	0.559616	0.24686	-4.60517	-3.91202	2.72458	2.01624
6.25383	1.4816	5.24667	0.565314	2.42745	-0.314711	1.87641	0.559616	-0.634878	1.41342	-3.91202	2.87017	2.21375
6.03069	2.85071	6.8	0.693147	2.52573	-1.15836	-5.116	-0.675307	-0.957113	-0.648174	-3.91202	2.66952	1.60382
6.03069	2.85071	6.8	0.693147	2.52573	-1.42285	-5.29832	-0.517193	-4.96185	-0.328504	-4.60517	2.66026	1.45283
6.35089	1.97408	6.2	0.262364	2.31785	0.578858	-4.82831	0.436964	0.501381	-0.417032	-6.21461	2.67304	1.7741
7.59085	2.92316	4.93	0.438255	2.18042	1.075	-2.04022	0.891998	0.989541	-1.02165	-2.04022	2.71734	1.95727
6.90776	2.70805	6.8	1.42712	2.45674	1.53902	-3.21888	2.41681	0.652325	-1.60517	-1.30933	2.89259	2.77071
6.90776	2.70805	6.55	-0.356675	2	1.5063	-4.60517	2.44755	-0.486133	-4.60517	-2.30259	2.94418	2.80093
6.90776	2.70805	6.67	1.60944	2.30259	2.14124	-0.462035	2.50634	0.361165	-1.60517	-0.733969	3.14307	2.85647
7.27932	2.70805	4.72	0.553885	2.5416	-0.314711	-3.6009	1.10194	-2.99573	-0.544727	-4.60517	2.71539	2.00425
7.27932	2.70805	4.8	0.609766	2.40785	-0.162519	-5.29832	1.17557	-2.81341	-0.478036	-4.60517	2.72031	2.03012
6.70808	2.96527	7.19	1.02962	1.86294	2.02022	-2.81341	2.7543	-1.66073	-1.60517	-3.91202	3.10995	3.03206
7.45645	2.96527	5.7	0.405465	2.28238	1.89311	-2.6009	0.683097	1.67523	-1.60517	-2.20727	2.79731	1.92578
6.30992		6	0.788457	2.49321	1.01523	-4.60517	1.78002	1.2613	-3.50656	-2.04022	2.66305	2.37769
6.95464	2.49321	6.21	0.494696	2.20717	0.631272	-0.755023	1.02962	1.25276	-1.60944	-2.12026	2.62249	2.07317
6.95464	2.49321	5.66	1.17557	1.7544	2.00821	3.55535	2.5337	1.74572	3.40784	-1.42712	3.08007	3.09829
6.95464	2.49321	6.01	0.928219	1.96571	1.08519	0.457425	2.109	1.74397	0.81093	-0.891598	2.48324	2.49815
6.95464	2.49321	5.79	0.932164	1.94734	0.845868	1.61899	1.6901	1.16938	3.57795	-2.12026	2.75557	2.4681
6.95464	2.49321	4.3	1.11186	1.78002	1.34286	-0.446287	0.908259	1.45629	-1.51413	-2.20727	2.71271	2.05284
7.43838	2.93916	4.34	0.727549	2.70805	1.29746	-0.71335	-1.66073	0.797507	-0.755023	-2.52573	2.80578	1.63511
6.21461	1.6864	5.65	0.587787	2.842	0.425268	-1.77196	-1.30933	0.0861777	-4.60517	-2.81341	2.75111	1.68083
7.43838	3.01062	5.19	-0.755023	2.73502	0.309688	-6.21461	-2.04794	0.42265	-1.60445	-6.90776	2.68369	1.59514
7.29641	2.8848	5	-0.0943107	2.79117	1.31372	-0.415515	-1.96611	0.993252	-0.820981	-2.99573	2.79055	1.66959
7.48885	2.8679	5.07	0.652325	2.33235	0.718327	-2.12026	-3.91202	-0.746548	-0.827822	-2.12026	2.79606	1.52235
6.56667	2.00148	5.5	0.530628	2.55723	0.482426	-0.494296	-0.223144	-4.60517	-1.17118	-3.50656	2.82968	1.80336
7.48885	2.8679	4.2	0.470004	2.71469	1.37372	-0.755023	-3.91202	0.662688	-0.597837	-4.60517	2.82968	1.59534
7.48885	2.8679	4.3	0.0953102	3.08649	0.41871	-0.274437	-2.99573	-1.51413	-0.371064	-3.91202	2.79667	1.62924
7.48885	2.8679	4.3	0.0953102	3.04927	0.65752	-0.150823	-2.99573	-1.04982	-0.274437	-3.91202	2.81541	1.63511
7.48885	2.8679	4.2	1.1314	3.01062	1.30833	-4.60517	-2.99573	-0.0618754	-2.20727	-3.91202	2.87243	1.59534
7.48885	2.8679	4.5	-0.105361	2.68785	1.53256	-1.34707	-1.46968	0.850151	-1.20397	-3.21888	2.85013	1.639
7.43838	2.96527	4.6	0.832909	2.58776	1.00063	-0.84397	-0.693147	0.81093	-0.356675	-2.99573	2.72458	1.64481
7.43838	2.96527	4.6	0.832909	2.58776	1.25846	-0.867501	-0.673345	0.81093	-0.371064	-2.99573	2.77571	1.64673
7.43838	2.96527	4.1	1.36098	2.87356	0.828552	-0.210721	-1.66073	-2.81341	-0.301105	-1.77196	2.86049	1.62728
7.43838	2.96527	4.3	0.993252	2.37024	2.2192	-4.60517	-0.430783	1.60744	-2.20727	-1.04982	2.96836	1.64866
7.43838	2.96527	4.3	1.09861	2.40695	1.75613	-1.89712	-0.994252	1.8197	-1.38629	-1.23787	2.6953	1.60543
7.43838	2.96527	4.7	0.587787	2.80336	1.21491	0.0198026	-2.12026	-1.26443	-0.527633	-2.99573	2.93648	1.70475
7.17012	2.68785	4.6	-0.510826	3.37417	0.879627	-0.261365	-2.04022	0.845868	-0.430783	-2.81341	2.72524	1.64673
7.17012	2.68785	4.9	-0.356675	3.18221	1.26413	-0.328921	-0.111728	1.31909	-1.51413	-2.65926	2.7324	1.69194
7.17012	2.68785	4.7	-0.223144	3.07269	1.24127	0.65752	-3.21888	1.05779	0.536493	-2.65926	2.76443	1.64673
7.17012	2.68785	4.3	0.336472	3.67883	1.10194	-0.371064	-2.65926	0.989541	-0.0943107	-2.81341	2.71866	1.56653
7.17012	2.68785	4.5	0.875469	3.16969	0.81093	-0.371064	-2.12026	-1.20397	-0.867501	-3.21888	2.84839	1.6771
7.66528	3.04452	4.6	1.09861	2.67415	1.20297	-2.99573	-0.755023	0.482426	-0.287682	-9.43348	2.77322	1.56233
7.48885	2.8679	4.3	0.0953102	3.04927	0.420682	-0.278392	-2.97593	-1.51413	-0.366725	-4.19971	2.79618	1.62924
7.48885	2.8679	4.2	1.1314	3.01062	1.30941	-5.80914	-2.91877	-0.0618754	-2.17156	-3.86323	2.87209	1.59371
6.77194	2.34181	3.28	0.307485	2.97553	0.0989399	-1.8708	-2.05573	-0.76357	2.12663	-4.42285	2.76026	1.66202
6.77194	2.34181	3.12	0.0295588	3.03975	-0.798508	-0.76357	-2.20727	-2.40795	3.20607	-5.52146	2.76191	1.71775
6.56386	1.8563	4.4	1.8622	2.98568	1.50185	1.38379	0.518794	0.792993	-0.0512933	0.350657	3.07915	2.11626
7.68432	2.94444	6.33	1.19695	2.20827	1.31103	-3.6009	1.75786	1.49515	-1.77196	-0.653926	2.68106	2.31357
6.05367	1.50408	5	1.91692	2.98062	2.68866	-1.27297	-1.41059	1.10691	-1.80914	-0.802962	3.31098	1.62393
6.05367	1.50408	5	2.0149	3.00238	3.04452	0.81978	-2.81341	3.02237	1.09861	0	2.75557	1.20297
6.23706	1.1314	4.7	1.90211	2.72785	1.98787	-2.20727	0.336472	2.91235	-0.0618754	-11.7361	1.12168	1.71739
7.59085	2.92316	4.45	0.871293	2.32239	1.53039	-0.235722	-2.12026	1.31909	0.392042	-2.30259	2.7272	1.46557
7.59085	2.92316	4.1	1.12168	2.40695	1.7174	-0.400478	-3.91202	1.31372	0.0676586	-1.66073	2.81181	1.4884
7.45645	2.96527	4.7	0.587787	2.80336	1.21788	0.0198026	-2.12026	-2.6009	-0.527633	-2.99573	2.93702	1.70475
7.45645	2.96527	4.1	1.36098	2.87356	0.828552	-0.210721	-1.66073	-2.81341	-0.301105	-1.77196	2.86049	1.62728
7.45645	2.96527	4.3	0.993252	2.37024	2.2192	-4.60517	-0.430783	1.60744	-2.20727	-1.04982	2.96836	1.64866
7.45645	2.96527	4.3	1.09861	2.40695	1.64866	-1.89712	-0.994252	1.8197	-1.34707	-1.23787	2.65395	1.60342
7.45645	2.96527	4.6	0.832909	2.58776	1.25846	-0.84397	-0.693147	0.81093	-0.356675	-2.99573	2.77571	1.64481
6.57088	1.8718	5.92	0.10508	2.91235	-0.301105	-1.27297	-1.7148	-0.755023	-0.579818	-12.0238	2.70738	1.58923
6.57088	1.8718	5.81	0.343164	2.93386	0.139762	-1.44817	-1.7148	0.0392207	0.223144	-12.0238	2.64582	1.42671
7.56372	3.04452	3.88	0.693147	2.60269	1.66073	2.72447	-1.77196	-4.60517	-3.50656	-5.116	2.7184	1.63589
7.56372	3.04452	3.9	0.641854	2.61007	1.7148	2.51293	-1.7148	-4.60517	-1.57275	-5.80914	2.71927	1.64349
7.45588	2.9069	4.75	-1.38629	3.054	-0.597837	-4.63109	-3.57555	0.131028	-3.35241	-4.42285	2.67132	1.61998
7.45588	2.9069	4.38	-1.10866	3.3322	-0.510826	-4.20727	-2.90042	0.270027	-2.74887	-3.7297	2.66445	1.62472
7.45588	2.9069	4.55	-1.04982	3.27714	-0.462035	-4.65926	-2.73337	0.270027	-2.68825	-3.54046	2.66382	1.61701
7.45588	2.9069	4.55	-0.776529	3.12236	-0.287682	-4.30259	-2.81341	0.364643	-2.93746	-3.68888	2.66598	1.6257
6.61338	1.28093	5	2.30259	2.3979	2.16667	2.06977	2.35394	3.82864	-2.90042	-6.90776	3.72253	3.15248
6.61338	1.28093	4.8	1.79176	2.28238	1.52823	-1.12701	1.43198	-4.60517	-3.7297	-10.4143	2.99072	2.24992
6.61338	1.28093	5	2.30259	2.3979	2.16667	2.06977	2.35394	3.82864	-2.90042	-6.90776	3.72253	3.15248
6.61338	1.28093	4.8	1.79176	2.28238	1.52758	-1.12701	1.43198	-4.60517	-3.7297	-10.1266	2.99057	2.24992
7.43838	3.01062	4.2	-0.34249	2.77259	0.652325	-2.04022	-3.21888	0.518794	-3.21888	-1.89712	2.73955	1.60543
7.38461	2.97553	4.2	0.672944	2	-0.494296	-1.96611	-1.56065	-1.66073	-0.673345	-11.8696	2.71138	1.57691
7.38461	2.97553	5.8	-0.040822	2.17702	-0.994252	-2.36446	-0.274437	0.29267	-2.04022	-12.0238	2.63863	1.74467
7.48885	2.8679	6.7	-0.510826	3.28466	0.34359	-3.21888	0.903488	0.113329	-2.12026	-12.4292	2.72195	1.59332
6.39693		5	0.832909	2.58776	0.767791	-3.90776	-1.50959	-1.17118	2.41431	-2.24432	2.83038	1.63237
6.58341		4.9	1.30833	2.5337	0.765003	-3.90776	-2.6173	-1.34707	1.90349	-3.17009	2.8292	1.61581
6.54391	1.58924	4.9	2.12823	2.29253	0.794349	-0.77219	-0.944176	0.425268	3.8696	-4.2687	2.78248	1.76422
6.56667	2.33214	5.5	0.530628	2.55723	0.483043	-0.499226	-0.218156	-4.60517	-0.495937	-3.54046	2.81169	1.75319
6.54247	2.63906	7.4	1.38629	2.45959	0.625404	-5.56702	1.51138	0.947789	-1.80914	-2.7181	2.66389	2.2475
6.54247	2.63906	6.7	1.70475	2.5177	0.114221	-1.52326	0.807814	-4.60517	1.90349	-4.60517	2.79355	2.00834
6.39693	2.63906	7.9	0.788457	2.48491	0.205387	-5.43348	-0.171975	-0.34249	-2.74887	-2.78062	2.74188	1.74328
7.48885	2.9069	4.3	0.0953102	3.04927	-0.0888312	-0.155485	-2.97593	-1.04982	-0.273122	-3.77226	2.75258	1.63374
7.43838	3.054	6.1	0.832909	2.58776	0.999896	-0.848632	-0.691149	0.81093	-0.362406	-2.93746	2.72478	1.64481
6.63332	2.64617	5	-0.105361	3.16969	0.239017	-0.681219	-3.91202	-0.162519	-3.50656	-11.8696	2.76607	1.70402
6.63332	2.64617	4.8	0.262364	3.32504	0.582216	0.126633	-4.19971	0.277632	-0.00803217	-10.1266	2.74811	1.64054
6.63332	2.64617	4.7	0.336472	3.21487	1.14422	0.138892	-2.97593	1.08856	-0.147341	-10.4143	2.738	1.67466
6.63332	2.64617	4.4	0.916291	3.49043	0.841567	-0.18633	-2.52573	0.41871	-0.256183	-9.56702	2.76355	1.63626
7.6587	3.19048	4.77	0.779325	2.26947	0.770108	0.277632	1.03318	-0.653926	-2.65926	-2.65926	2.88815	2.19611
7.31322	3.2308	6.37	0.444686	2.27001	1.26976	-1.51413	1.26695	0.482426	-0.673345	-3.50656	2.81421	2.10779
6.90776	3.21888	6.73	0.65752	2.27474	1.6864	0.71784	1.83258	-0.776529	0.41871	-2.30259	3.02383	2.45788
6.60935	2.28238	6.2	1.4816	2.34181	1.80336	0.0392207	1.23837	2.02551	3.73607	-2.3969	2.68246	2.2406
6.74759	2.35138	5.18	1.30833	2.3979	2.27213	-0.127833	-2.30259	2.26799	0.0198026	-9.90349	2.70136	1.6014
6.60935	2.28238	6.2	1.4816	2.34181	1.08411	0.00796817	2.69355	1.06126	2.56702	-2.84731	2.78085	3.03177
6.63332	2.64617	5	-0.356675	2.98568	0.357674	-0.462035	-2.40795	0.350657	-3.68888	-9.72117	2.74824	1.73958
5.68017		6.58	0.076961	2.45959	0.0392207	-5.21034	0.887891	2.26176	-4.60517	-9.72117	1.861	2.00418

## Sheet: Fig. 4b
Land use	MAP	MAT	pH	TN	CN	GAN/INH4
Cropalnd	7.20786	2.97041	5.04	0.207014	2.22894	-0.406472
Cropalnd	7.20786	2.97041	4.93	0.0295588	2.55821	1.02865
Cropalnd	7.04752	2.77259	7.62	0.378436	2.2192	0.430605
Cropalnd	7.45588	2.9069	4.91	-2.65926	3.36038	-3.54852
Cropland	6.27852	2.61007	8.72	-0.579818	2.26799	1.39091
Cropland	6.27852	2.61007	8.42	-0.162519	1.80993	5.42001
Cropland	6.38351	2.5177	8.5	-0.223144	2.11626	0.182322
Cropland	7.43838	2.93916	4.77	0.553885	2.11986	0.22588
Cropland	7.48885	2.8679	4.9	0.678034	2.45101	1.23296
Cropland	6.81014	2.81541	7.8	0.593327	2.66026	0.585082
Cropland	7.48885	2.8679	4.5	0.741937	2.26176	-0.214148
Cropland	6.81014	2.81541	7.4	0.693147	2.60269	0.440867
Cropland	6.81014	2.81541	7.4	-0.105361	3.10906	3.67207
Cropland	6.25383	1.4816	5.24	0.463734	2.43886	5.26786
Cropland	6.25383	1.4816	5.31	0.385262	2.45101	0.312756
Cropland	6.25383	1.4816	5.24667	0.565314	2.42745	1.19449
Cropland	6.03069	2.85071	6.8	0.693147	2.52573	0.281805
Cropland	6.03069	2.85071	6.8	0.693147	2.52573	-3.55535
Cropland	6.35089	1.97408	6.2	0.262364	2.31785	-0.0644174
Cropland	7.59085	2.92316	4.93	0.438255	2.18042	-0.0975432
Cropland	6.90776	2.70805	6.8	-1.42712	2.45674	1.76448
Cropland	6.90776	2.70805	6.55	-0.356675	0.998529	2.93368
Cropland	6.90776	2.70805	6.67	-1.60944	2.30259	2.14518
Cropland	7.27932	2.70805	4.72	0.553885	2.5416	4.09767
Cropland	7.27932	2.70805	4.8	0.609766	2.40785	3.98898
Cropland	6.70808	2.96527	7.19	1.02962	1.86294	4.41503
Cropland	7.45645	2.96527	5.7	0.405465	2.28238	-0.992129
Cropland	6.30992	0.405465	6	0.788457	2.49321	0.518726
Cropland	6.95464	2.49321	6.21	0.494696	2.20717	-0.223144
Cropland	6.95464	2.49321	5.66	1.17557	1.7544	0.787981
Cropland	6.95464	2.49321	6.01	0.928219	1.96571	0.365032
Cropland	6.95464	2.49321	5.79	0.932164	1.94734	0.520714
Cropland	6.95464	2.49321	4.3	1.11186	1.78002	-0.548028
Forest	7.43838	2.93916	4.34	0.727549	2.70805	-2.45824
Forest	6.21461	1.6864	5.65	0.587787	2.842	-1.39551
Forest	7.43838	3.01062	5.19	-0.755023	2.73502	-2.47059
Forest	7.29641	2.8848	5	-0.0943107	2.79117	-2.95936
Forest	7.48885	2.8679	5.07	0.652325	2.33235	-3.16548
Forest	6.56667	2.00148	5.5	0.530628	2.55723	4.38203
Forest	7.48885	2.8679	4.2	0.470004	2.71469	-4.57471
Forest	7.48885	2.8679	4.3	0.0953102	3.08649	-1.4816
Forest	7.48885	2.8679	4.3	0.0953102	3.04927	-1.94591
Forest	7.48885	2.8679	4.2	1.1314	3.01062	-2.93386
Forest	7.48885	2.8679	4.5	-0.105361	2.68785	-2.31983
Forest	7.43838	2.96527	4.6	0.832909	2.58776	-1.50408
Forest	7.43838	2.96527	4.6	0.832909	2.58776	-1.48427
Forest	7.43838	2.96527	4.1	1.36098	2.87356	1.15268
Forest	7.43838	2.96527	4.3	0.993252	2.37024	-2.03822
Forest	7.43838	2.96527	4.3	1.09861	2.40695	-2.81395
Forest	7.43838	2.96527	4.7	0.587787	2.80336	5.14417
Forest	7.17012	2.68785	4.6	-0.510826	3.37417	-2.88609
Forest	7.17012	2.68785	4.9	-0.356675	3.18221	-9.43081
Forest	7.17012	2.68785	4.7	-0.223144	3.07269	-4.27667
Forest	7.17012	2.68785	4.3	0.336472	3.67883	-3.6488
Forest	7.17012	2.68785	4.5	0.875469	3.16969	-0.916291
Forest	7.66528	3.04452	4.6	1.09861	2.67415	-1.23745
Forest	7.48885	2.8679	4.3	0.0953102	3.04927	-1.4618
Forest	7.48885	2.8679	4.2	1.1314	3.01062	-2.8569
Forest	6.77194	2.34181	3.28	0.307485	2.97553	-1.29216
Forest	6.77194	2.34181	3.12	0.0295588	3.03975	0.200671
Forest	6.56386	1.8563	4.4	2.8622	2.98568	-0.274199
Forest	7.68432	2.94444	6.33	1.19695	2.20827	0.262709
Forest	8.85367	1.50408	5	1.91692	2.98062	-2.5175
Forest	8.85367	1.50408	5	2.0149	3.00238	-5.83578
Forest	7.23706	1.1314	4.7	1.90211	2.72785	-2.57588
Forest	7.59085	2.92316	4.45	0.871293	2.32239	-3.43935
Forest	7.59085	2.92316	4.1	1.12168	2.40695	-5.22575
Forest	7.45645	2.96527	4.7	0.587787	2.80336	5.48064
Forest	7.45645	2.96527	4.1	1.36098	2.87356	1.15268
Forest	7.45645	2.96527	4.3	0.993252	2.37024	-2.03822
Forest	7.45645	2.96527	4.3	1.09861	2.40695	-2.81395
Forest	7.45645	2.96527	4.6	0.832909	2.58776	-1.50408
Forest	6.57088	1.8718	5.92	0.10508	2.91235	-0.959776
Forest	6.57088	1.8718	5.81	0.343164	2.93386	-1.75402
Forest	7.56372	3.04452	3.88	0.693147	2.60269	2.83321
Forest	7.56372	3.04452	3.9	0.641854	2.61007	2.89037
Forest	7.45588	2.9069	4.75	-1.38629	3.054	-3.70658
Forest	7.45588	2.9069	4.38	-1.10866	3.3322	-3.17045
Forest	7.45588	2.9069	4.55	-1.04982	3.27714	-3.0034
Forest	7.45588	2.9069	4.55	-0.776529	3.12236	-3.17805
Forest	6.61338	1.28093	5	2.30259	2.3979	-1.4747
Forest	6.61338	1.28093	4.8	1.79176	2.28238	6.03715
Forest	6.61338	1.28093	5	2.30259	2.3979	-1.4747
Forest	6.61338	1.28093	4.8	1.79176	2.28238	6.03715
Forest	7.43838	3.01062	4.2	-0.34249	2.77259	-3.73767
Forest	7.38461	2.97553	4.2	0.672944	1.47476	0.100083
Forest	7.38461	2.97553	5.8	-0.040822	2.17702	-0.567106
Forest	7.48885	2.8679	6.7	-0.510826	3.28466	-10.0168
Forest	6.39693	0.405465	5	0.832909	2.58776	-0.33841
Forest	6.58341	0.405465	4.9	1.30833	2.5337	-1.27022
Forest	6.54391	1.58924	4.9	2.12823	2.29253	-1.36944
Forest	6.56667	2.33214	5.5	0.530628	2.55723	4.38701
Forest	6.54247	2.63906	7.4	1.38629	2.45959	0.563595
Forest	6.54247	2.63906	6.7	1.70475	2.5177	5.41298
Forest	6.39693	2.63906	7.9	0.788457	2.48491	0.170515
Forest	7.48885	2.9069	4.3	0.0953102	3.04927	-1.92611
Forest	7.43838	3.054	6.1	0.832909	2.58776	-1.50208
Forest	6.63332	2.64617	5	-0.105361	3.16969	-3.7495
Forest	6.63332	2.64617	4.8	0.262364	3.32504	-4.47734
Forest	6.63332	2.64617	4.7	0.336472	3.21487	-4.06449
Forest	6.63332	2.64617	4.4	0.916291	3.49043	-2.94444
Forest	7.6587	3.19048	4.77	0.779325	2.26947	1.68711
Forest	7.31322	3.2308	6.37	0.444686	2.27001	0.784521
Forest	6.90776	3.21888	6.73	0.65752	2.27474	2.60911
Grassland	6.60935	2.28238	6.2	1.4816	2.34181	-0.787139
Grassland	6.74759	2.35138	5.18	1.30833	2.3979	-4.57058
Grassland	6.60935	2.28238	6.2	1.4816	2.34181	1.63229
Grassland	6.63332	2.64617	5	-0.356675	2.98568	-2.7586
Grassland	5.68017	1.19392	6.58	0.076961	2.45959	-1.37387

## Sheet: Fig. 4c
Land	MAP	MAT	pH	TN	CN	NO3/NH4
Cropland	7.12448	1.8563	6.3	0.875469	2.33537	0.42853
Cropland	7.12448	1.8563	6.3	0.875469	2.33537	0.457425
Cropland	7.45588	2.9069	4.91	-2.65926	3.36038	0.250759
Cropland	5.76832	3.2581	7.98	-1.60944	2.62104	0.170586
Cropland	7.19293	2.8622	5.4	0.916291	2.31254	0.649195
Cropland	5.76832	3.2581	7.88	-2.20727	1.89256	-0.86275
Cropland	6.88755	1.97408	8.2	1.56862	2.29253	2.40794
Cropland	6.68211	3.19458	4.96	0.5738	2.8472	-0.158996
Cropland	6.68211	3.19458	5	0.476234	2.80843	0.0554347
Cropland	6.58341	2.24071	5.7	-0.510826	2.55205	0.530628
Cropland	7.712	3.28466	4.5	0.792993	2.66026	-3.32424
Cropland	6.88755	1.97408	5.9	0.788457	2.30259	2.13559
Cropland	6.68211	3.19458	6.02	0.425268	2.90694	-0.281038
Cropland	6.66441	1.98787	5.5	0.182322	2.55568	2.68246
Cropland	6.68211	3.19458	6.155	0.647103	2.84027	-0.0629398
Cropland	7.712	3.28466	4.5	0.450496	2.45959	-1.91054
Cropland	7.27932	2.70805	4.92	0.285179	2.65254	1.02604
Cropland	5.76832	3.2581	8.34	0.48858	1.83479	0.611937
Cropland	6.58341	2.24071	6.1	-0.105361	2.57346	0.938444
Cropland	6.35437	2.20827	5.25	-0.356675	2.44235	1.51337
Cropland	6.35437	2.20827	5.6	-0.223144	2.45959	2.02234
Cropland	6.58341	2.24071	6.6	-0.356675	2.56495	0.864997
Cropland	6.58341	2.24071	6.2	-0.105361	2.51231	0.570414
Cropland	7.46049	2.9069	4.7	-1.21363	2.34181	0.854841
Cropland	5.66296	3.02042	6.17	-0.356675	2.41591	1.96319
Cropland	6.84694	2.49321	6.7	1.27257	2.96527	3.27401
Cropland	7.43838	2.93916	4.77	0.553885	2.11986	1.60261
Cropland	6.84694	2.49321	6.71	1.04028	2.64617	2.74541
Cropland	6.84694	2.49321	6.61	1.03674	2.71469	3.3716
Cropland	7.20786	2.97041	4.93	0.0295588	2.55821	2.80336
Cropland	6.84694	2.49321	6.76	1.1314	2.74084	1.81531
Cropland	7.48717	2.91235	5.26	-0.0304592	2.20407	0.950112
Cropland	6.42162	2.63189	8.55	-0.916291	2.40514	0.351361
Cropland	6.38351	2.5177	8.5	-0.223144	2.11626	1.25219
Cropland	7.26753	2.97041	6.64	0.746688	2.3988	1.45021
Cropland	7.59085	2.92316	4.93	0.438255	2.18042	1.60422
Cropland	6.30992	0.405465	6.25	0.727549	2.40153	0.775188
Cropland	7.27932	2.70805	4.72	0.553885	2.5416	1.50807
Cropland	6.82002	2.20827	6.8	0.587787	2.18605	1.32282
Cropland	7.37776	3.03013	4.68	1.10856	2.27006	0.962029
Cropland	7.0184	1.94591	5.8	0.641854	2.20306	2.33612
Cropland	6.95464	2.49321	4.3	1.11186	1.78002	2.99957
Cropland	7.0184	1.94591	5.8	0.641854	2.20306	1.75007
Cropland	7.27932	2.70805	4.8	0.609766	2.40785	1.43103
Cropland	6.95464	2.49321	6.21	0.494696	2.20717	1.80352
Cropland	6.30992	2.30259	7.5	0.385262	2.53521	2.16459
Cropland	5.76832	3.2581	8.15	-0.174353	1.94761	-0.0704225
Cropland	6.83733	2.5177	7.2	0	2.30259	1.63374
Cropland	6.59578	2.3979	7.1	-0.223144	2.30259	0.636048
Cropland	6.53669	2.07944	5.18	0.182322	2.78295	1.39798
Cropland	6.27852	2.61007	8.42	-0.162519	1.80993	2.32845
Cropland	6.47697	1.8718	6.2	0.530628	2.32239	3.42319
Cropland	6.79571	2.69463	8.29	0.378436	2.28776	4.07603
Cropland	6.30992	0.470004	5.11	0.494696	2.27789	2.0181
Cropland	6.13773	0.641854	6.21	1.01885	2.38876	2.15629
Cropland	7.08841	2.75366	6.2	0.300105	2.40174	1.88008
Cropland	7.25982	2.97041	5.99	0.641854	2.37584	1.36405
Cropland	6.53669	2.07944	5.12	0	2.87356	0.987308
Cropland	6.65028	2.96527	7.4	-0.223144	2.52573	1.95883
Cropland	6.30992	0.405465	6	0.788457	2.49321	1.1915
Cropland	6.13773	0.641854	6.05	1.0438	2.58022	1.23721
Cropland	6.3699	2.23001	8.6	-0.105361	2.23001	2.98946
Cropland	7.25982	2.97041	7.03	0.530628	2.27006	1.1259
Cropland	7.37776	2.59525	5.8	0.832909	2.38597	0.876718
Cropland	6.94505	2.70805	7.1	0.832909	2.47654	4.50203
Cropland	6.16752	1.09861	5.52	1.72277	2.48491	2.13983
Cropland	7.04752	2.77259	7.62	0.378436	2.2192	1.70275
Cropland	6.90776	2.70805	6.51	-1.7148	2.45674	3.64425
Cropland	6.95464	2.49321	6.01	0.928219	1.96571	4.56136
Cropland	7.04752	2.77259	6.8	0.463734	2.24432	2.8477
Cropland	7.37776	2.59525	5.8	0.832909	2.38597	0.773805
Cropland	6.90776	2.70805	6.8	-1.42712	2.45674	3.92652
Cropland	6.38012	2.48491	7.9	1.09861	2.19722	3.53977
Cropland	6.68461	2.75366	6.55	0.615186	2.4754	2.07581
Cropland	6.90776	2.70805	6.55	-0.356675	0.998529	2.87204
Cropland	6.90776	2.70805	6.67	-1.60944	2.30259	3.20798
Cropland	6.30992	2.48491	7.7	0.875469	2.19722	1.4422
Cropland	5.02388	2.02815	8.3	0	2.48491	3.84957
Cropland	6.08904	2.27213	8.7	-0.356675	2.38876	4.31886
Cropland	6.70808	2.96527	7.19	1.02962	1.86294	2.59428
Cropland	6.27852	2.61007	8.72	-0.579818	2.26799	0.661657
Cropland	7.05359	2.85071	7.62	-0.415515	1.86243	1.26526
Cropland	7.04752	2.77259	6.8	0.463734	2.24432	3.47609
Cropland	6.95464	2.49321	5.79	0.932164	1.94734	4.58421
Forest	6.88755	1.97408	4.2	0.916291	2.97041	-0.336872
Forest	7.48885	2.8679	4.2	1.1314	3.01062	-3.81671
Forest	7.48885	2.8679	4.2	1.1314	3.01062	-3.81671
Forest	6.90776	3.11352	5.7	-1.83258	3.35341	-1.30933
Forest	6.58341	0	4.9	1.30833	2.5337	-0.41249
Forest	6.58341	0.405465	4.9	1.30833	2.5337	1.48727
Forest	6.83841	2.04122	3.5	0.693147	2.81541	0.552735
Forest	7.32909	2.58776	3.48	0.08158	2.78809	-2.37516
Forest	6.61338	1.28093	6.7	0.788457	2.59525	-1.54178
Forest	7.45588	2.9069	4.75	-1.38629	3.054	0.194744
Forest	6.90776	3.11352	5.32	-2.20727	3.23868	-2.91877
Forest	7.43838	3.01062	5.19	-0.755023	2.73502	-0.687165
Forest	7.45588	2.9069	4.55	-1.04982	3.27714	0.318454
Forest	6.58341	0.405465	4.8	1.30833	2.58022	1.34937
Forest	6.58341	0	4.8	1.30833	2.58022	1.19089
Forest	7.1325	2.80336	0	0.847298	3.27777	-2.50104
Forest	7.1325	2.80336	0	1.02962	3.28902	-2.04022
Forest	7.45588	2.9069	4.55	-0.776529	3.12236	0.223943
Forest	7.45588	2.9069	4.38	-1.10866	3.3322	0.314081
Forest	6.90776	3.11352	5.67	-2.40795	3.32143	-2.95651
Forest	7.46737	2.8622	4.32	0.0861777	2.91305	-1.10866
Forest	6.39693	0.641854	5	0.832909	2.58776	-0.659712
Forest	6.39693	0.405465	5	0.832909	2.58776	0.65959
Forest	8.43381	3.04452	4.7	2.4248	2.47654	0.305276
Forest	6.68461	2.75366	4.75	0.392042	3.22534	-3.05761
Forest	7.64969	3.3499	4.63	0.698135	2.55723	-2.50104
Forest	6.13773	1.09861	5.08	1.25276	2.82731	-1.1301
Forest	6.77194	2.34181	3.28	0.307485	2.97553	-1.7487
Forest	7.2563	1.66771	5.3	1.52606	2.55412	-0.397497
Forest	8.43381	3.04452	5	2.32239	2.48491	-0.225647
Forest	7.05704	2.10413	3.25	0.693147	2.94444	3.22918
Forest	8.43381	3.04452	4.8	2.30658	2.57261	-0.438505
Forest	7.48885	2.8679	4.32	0.277632	2.75366	-1.23443
Forest	7.2563	1.66771	4.8	2.00148	2.78068	-1.78379
Forest	8.13447	2.67415	5.6	0.336472	2.74727	-0.546453
Forest	6.21461	1.6864	5.65	0.587787	2.842	-0.108699
Forest	7.80995	2.67415	4.49	1.32708	2.5096	-2.55105
Forest	7.6256	2.30259	3.74	1.8563	2.98062	-1.92415
Forest	7.05704	2.10413	3.05	2.99573	3.21888	0.481809
Forest	7.2563	1.66771	4.8	1.96009	2.70805	-1.75446
Forest	6.57088	1.8718	5.92	0.10508	2.91235	-4.42285
Forest	7.48885	2.8679	4.5	-0.105361	2.68785	-2.23493
Forest	7.48885	2.8679	4.2	0.470004	2.71469	-1.89048
Forest	6.75227	1.88707	5.8	1.83258	2.66723	-1.23787
Forest	7.00307	1.98787	3.8	0.788457	2.95491	0.408793
Forest	7.25841	2.80336	3.73	1.72277	2.51204	-2.7181
Forest	7.66528	3.04452	4.6	1.09861	2.67415	-1.50959
Forest	7.43838	2.96527	4.3	1.09861	2.40695	-0.970219
Forest	6.63332	2.64617	5	-0.105361	3.16969	-0.42312
Forest	6.69703	1.97408	4.6	0.405465	2.59525	-0.796288
Forest	6.72743	2.56495	7.3	1.22378	2.4681	-0.0998203
Forest	6.77194	2.34181	3.12	0.0295588	3.03975	0.398105
Forest	6.95655	3.30138	5.42	0.615186	2.56495	-1.93102
Forest	7.43838	2.96527	4.3	0.993252	2.37024	-0.110932
Forest	7.43838	2.93916	4.34	0.727549	2.70805	-1.1178
Forest	6.53669	2.07944	4.39	0.262364	2.98023	-0.723606
Forest	7.59085	2.92316	4.1	1.12168	2.40695	0.222343
Forest	8.00637	3.31419	5.23	0.779325	2.48223	-1.46102
Forest	6.83841	2.04122	3	0.993252	2.94444	0.405465
Forest	7.17012	2.68785	4.9	-0.356675	3.18221	-0.0954102
Forest	6.75227	1.88707	6.8	1.87942	2.83908	-1.96611
Forest	7.25841	2.80336	3.78	1.16315	2.3302	-2.81341
Forest	7.17012	2.68785	4.3	0.336472	3.67883	-0.999672
Forest	6.75227	1.88707	6.1	1.78941	2.65324	-2.01741
Forest	8.43381	3.04452	4.8	2.33214	2.49321	1.39302
Forest	7.29641	2.8848	5	-0.0943107	2.79117	-0.346725
Forest	6.83841	2.04122	3	0.993252	2.94444	0.64658
Forest	7.48885	2.8679	4.3	0.0953102	3.04927	-1.83258
Forest	7.17012	2.68785	4.5	0.875469	3.16969	-2.25379
Forest	7.48885	2.8679	4.3	0.0953102	3.08649	-1.83258
Forest	7.04403	2.00148	4.4	1.60342	3.7495	-1.72037
Forest	6.39693	2.63906	7.9	0.788457	2.48491	-1.90381
Forest	7.72842	3.24649	3.9	0.262364	2.74084	-0.76357
Forest	6.54391	1.09861	4.9	2.12823	2.29253	0.789366
Forest	6.54391	1.58924	4.9	2.12823	2.29253	2.52645
Forest	6.53669	2.07944	4.12	0.641854	2.84246	-0.86275
Forest	6.54391	1.58924	5.3	1.43508	2.64617	0.179818
Forest	6.54391	1.09861	5.3	1.43508	2.64617	-0.874669
Forest	7.712	3.28466	4.3	0.726474	2.6174	-3.17009
Forest	7.712	3.28466	4.2	0.968504	2.57261	-0.811931
Forest	7.17012	2.68785	4.6	-0.510826	3.37417	-0.210721
Forest	7.48885	2.9069	4.3	0.0953102	3.04927	-1.83258
Forest	7.48885	2.8679	4.3	0.0953102	3.04927	-1.94491
Forest	6.63332	2.64617	4.4	0.916291	3.49043	-1.84516
Forest	7.80995	2.67415	3.98	1.23256	2.45101	-0.983499
Forest	7.59085	2.92316	4.45	0.871293	2.32239	0.296394
Forest	6.61338	0.741937	5.71	2.39608	2.48407	0.159565
Forest	7.43838	3.054	6.1	0.832909	2.58776	-1.42296
Forest	7.43838	2.96527	4.6	0.832909	2.58776	-1.43129
Forest	7.43838	2.96527	4.6	0.832909	2.58776	-1.42296
Forest	7.38895	2.2192	5.72	1.075	2.49321	3.61515
Forest	7.712	3.28466	4.5	1.4213	2.56495	-3.44202
Forest	7.43838	2.96527	4.1	1.36098	2.87356	-2.07147
Forest	7.82405	2.3979	5.4	1.19392	3.2884	0.902597
Forest	8.00637	3.31419	4.12	0.797507	2.14377	-0.335473
Forest	6.88755	1.97408	6.1	1.19392	2.4248	2.57131
Forest	7.46737	3.26002	6.05	1.06815	2.65324	-2.53831
Forest	7.48885	2.8679	4.26	0.751416	2.71744	1.0339
Forest	6.69703	1.97408	6.3	1.36098	2.19722	0.616806
Forest	7.43838	2.96527	4.7	0.587787	2.80336	-1.30933
Forest	6.95655	3.30138	4.72	0.615186	2.45101	-2.8647
Forest	6.63332	2.64617	4.8	0.262364	3.32504	-0.655851
Forest	6.63332	2.64617	4.7	0.336472	3.21487	-0.146183
Forest	7.48885	2.8679	4.26667	0	2.84685	-1.16155
Forest	7.48885	2.8679	3.6	0.67634	2.69463	1.69873
Forest	7.6256	2.30259	4.35	2.00148	2.66026	-0.18633
Forest	7.32909	2.58776	3.48	2.61721	3.26155	-3.68888
Forest	6.56667	2.00148	5.5	0.530628	2.55723	2.37955
Forest	6.56667	2.33214	5.5	0.530628	2.55723	-2.37516
Forest	8.43381	3.04452	5.1	2.17589	2.62467	0.0916672
Forest	8.60539	3.01062	4.7	3.3571	2.87692	-2.22562
Forest	7.23706	1.1314	4.7	1.90211	2.72785	-1.52786
Forest	7.34084	2.70136	4.64	2.64617	3.07269	-3.54046
Forest	6.13773	0.641854	5.25	1.31372	2.68785	-0.452557
Forest	6.95655	3.30138	5.75	0.615186	2.5177	-1.66601
Forest	7.41998	2.96011	4.7	0.470004	2.77259	-2.20727
Forest	6.70319	2.81541	2.94	2.62467	3.55612	-2.84731
Forest	8.00637	3.31419	4.31	0.97456	2.48396	0.730443
Forest	7.712	3.28466	4.3	0.603769	2.66026	-0.898942
Forest	6.59304	2.07944	4.8	1.56862	2.74218	1.07261
Forest	8.00637	3.31419	4.54	1.6864	2.24621	0.621651
Forest	7.64969	3.3499	4.53	0.802002	2.52573	-2.53831
Forest	6.95655	3.30138	5.72	0.615186	2.34181	-1.28735
Forest	7.17012	2.68785	4.7	-0.223144	3.07269	-0.133531
Forest	6.83841	2.04122	3	0.993252	2.94444	0.522359
Forest	7.44892	2.74084	4.69	2.17475	2.21266	1.92132
Forest	8.85367	1.50408	5	2.0149	3.00238	-2.60369
Forest	7.04403	2.00148	4.6	2.73437	3.58352	-1.30933
Forest	6.54247	2.47654	6.7	1.70475	2.5177	2.38038
Forest	6.54247	2.63906	6.7	1.70475	2.5177	2.38038
Forest	7.25841	2.80336	4.03	2.09186	2.90417	-0.855666
Forest	7.69621	3.24259	4.94	0.262364	2.51521	0.128393
Forest	7.25841	2.80336	3.83	1.30833	2.22786	-1.45672
Forest	7.25982	2.97041	6.37	1.25562	2.49321	1.38103
Forest	6.13773	0.641854	5.81	1.1474	2.58022	-0.349557
Forest	7.41998	2.96011	4.6	0.693147	2.8848	-3.24419
Forest	7.80995	2.67415	4.04	2.75366	2.92316	-2.22562
Forest	8.00637	3.31419	5.41	0.802002	2.42682	-1.21066
Forest	8.60539	3.01062	3.9	3.10395	2.88752	-2.93746
Forest	7.01392	1.90211	5.36	1.8197	2.07944	-3.68888
Forest	7.72842	3.24649	3.8	0.916291	2.63906	-0.29169
Forest	7.31322	3.2308	6.37	0.444686	2.27001	0.693647
Forest	6.59304	2.07944	4.8	1.56862	2.74218	1.95643
Forest	7.46737	3.26002	5.95	1.25276	2.45959	-1.7487
Forest	7.6587	3.19048	4.77	0.779325	2.26947	1.69745
Forest	6.54247	2.47654	7.4	1.38629	2.45959	2.38628
Forest	6.54247	2.63906	7.4	1.38629	2.45959	2.38628
Forest	7.84776	2.84491	3.95	2.54945	2.64333	0.19062
Forest	7.25982	2.97041	6.86	1.35144	2.49897	2.60727
Forest	7.25841	2.80336	3.62	1.88707	3.06152	-0.650088
Forest	6.83841	2.04122	3	2.80739	3.21888	0.138021
Forest	6.83841	2.04122	3	2.80739	3.21888	-0.36097
Forest	7.68432	2.94444	6.33	1.19695	2.20827	0.911881
Forest	7.63046	2.93386	4.57	2.26903	2.48823	2.80142
Forest	7.28619	2.19722	5	2.29253	2.81541	0.310422
Forest	6.70319	2.81541	3.44	2.94092	2.68125	-1.83885
Forest	7.01392	1.90211	5.21	2.05027	1.9865	-2.99573
Forest	7.25841	2.80336	3.65	2.44235	2.92101	-2.51331
Forest	7.06476	1.82455	5.07	2.4681	1.51951	2.41243
Forest	6.90776	3.21888	6.73	0.65752	2.27474	1.13591
Forest	7.00307	1.98787	3.5	2.76632	2.92316	-0.74866
Forest	6.83841	2.04122	3	2.80739	3.21888	-0.134675
Forest	6.70319	2.81541	3.455	2.99573	3.27672	-1.05268
Forest	7.01392	1.90211	5.89	2.79117	2.65324	-0.738145
Forest	6.74641	2.84491	6.1	1.43508	2.92852	0.912283
Forest	7.90101	2.77882	3.17	2.88592	2.67069	0.998792
Forest	7.06476	1.82455	5.69	3.04643	2.02155	1.83178
Forest	7.25982	2.96527	7.38	1.33237	2.91615	3.73191
Forest	7.01392	1.90211	6.03	3.07731	2.41591	-0.644357
Forest	7.44892	2.74084	4.7	2.91235	2.49321	0.898534
Grassland	7.69621	3.24259	6.09	0.350657	2.62895	-1.69282
Grassland	7.31986	2.74084	4.85	2.19722	2.80336	-4.07454
Grassland	5.70378	1.50408	7.6	0.470004	2.96527	-0.581606
Grassland	7.69621	3.24259	5.69	0.231112	2.72899	-2.43042
Grassland	5.70378	1.50408	7.3	-0.356675	2.41591	-1.12393
Grassland	5.70378	1.50408	7.1	0.336472	2.38876	-0.110932
Grassland	6.58617	1.02962	6.3	1.63201	2.45959	-1.78976
Grassland	5.70378	1.50408	7	0.530628	2.40695	-0.38126
Grassland	6.63332	2.64617	5	-0.356675	2.98568	-0.560366
Grassland	5.70378	1.50408	6.7	0.788457	2.37024	-0.986177
Grassland	6.72743	2.56495	7.6	1.06471	2.41591	-0.388608
Grassland	5.70378	1.50408	6.3	1.16315	2.4248	-1.70375
Grassland	5.70378	1.50408	7.2	-0.223144	2.5096	-0.765718
Grassland	5.70378	1.50408	6.8	2.04122	2.37024	-2.97593
Grassland	6.95655	3.11795	5.52	0.536493	2.52252	0.455524
Grassland	7.18539	2.52573	5.9	0.519389	2.36085	-1.94491
Grassland	5.70378	1.50408	7.8	2.31254	2.78501	-3.96332
Grassland	7.25982	2.97041	6.96	0.81978	2.48657	0.623797
Grassland	7.27101	1.79176	7.1	2.07944	2.30259	-0.233194
Grassland	7.18539	2.52573	5.9	0.500775	2.35138	-2.00248
Grassland	6.30992	0.470004	6.02	0.71784	2.27789	1.02747
Grassland	5.70378	1.50408	7.9	2.16332	2.94969	-2.76462
Grassland	5.76832	3.2581	8.5	-0.776529	1.78813	2.17396
Grassland	7.18539	2.52573	5.9	0.477476	2.44235	-1.57504
Grassland	6.30992	0.405465	6.27	0.947789	2.49321	0.361165
Grassland	5.70378	1.28093	6	0.832909	2.53093	-1.42712
Grassland	7.69621	3.24259	6.62	0.0953102	2.69217	-0.830113
Grassland	5.70378	1.50408	6.7	0.405465	2.7213	-2.14558
Grassland	5.68017	1.19392	6.58	0.076961	2.45959	-0.139262
Grassland	5.70378	1.50408	7.7	0.405465	3.01062	-1.22418
Grassland	6.13773	1.09861	5.77	0.832909	2.4681	0.565882
Grassland	5.70378	1.50408	6.6	1.93152	2.34181	-2.76462
Grassland	6.53669	2.07944	5.12	0.336472	2.90612	1.46949
Grassland	7.00307	1.09861	5.5	2.19722	2.48491	-3.17009
