# Supplementary material for: Expanding agroforestry can increase nitrate retention and mitigate the global impact of a leaky nitrogen cycle in croplands
Source: Nat Food. 2022 Dec 28;4(1):109–21. doi: 10.1038/s43016-022-00657-x (PMC10154242; doi:10.1038/s43016-022-00657-x)
Supplement: Source Data Fig. 5 — Statistical source data. [file 43016_2022_657_MOESM8_ESM.xlsx]

## Sheet: Fig. 5a
Landuse	GNM	TN
Cropland	-1.56065	-0.223144
Cropland	-1.15836	0.693147
Cropland	-0.974787	0
Cropland	-0.916291	0.470004
Cropland	-0.916291	0.470004
Cropland	-0.916291	0.494696
Cropland	-0.879467	-0.580218
Cropland	-0.798508	-0.162519
Cropland	-0.776529	0.336472
Cropland	-0.693147	0.182322
Cropland	-0.693147	0.641854
Cropland	-0.693147	1.19392
Cropland	-0.653926	-0.510826
Cropland	-0.642366	-0.393904
Cropland	-0.634878	1.56862
Cropland	-0.606136	0
Cropland	-0.597837	0.0953102
Cropland	-0.579818	0.463734
Cropland	-0.510826	-0.356675
Cropland	-0.505285	0.482426
Cropland	-0.498562	0.875469
Cropland	-0.478036	0.285179
Cropland	-0.469277	0
Cropland	-0.400478	-0.916291
Cropland	-0.356675	-0.356675
Cropland	-0.356675	0.113329
Cropland	-0.356675	0.470004
Cropland	-0.356675	0.470004
Cropland	-0.356675	0.916291
Cropland	-0.349557	0.832909
Cropland	-0.314711	-0.223144
Cropland	-0.314711	0.385262
Cropland	-0.314711	0.553885
Cropland	-0.314711	0.565314
Cropland	-0.277732	-0.254892
Cropland	-0.267879	0.788457
Cropland	-0.248461	0
Cropland	-0.223144	0.182322
Cropland	-0.223144	0.336472
Cropland	-0.210721	-0.314711
Cropland	-0.20418	1.03674
Cropland	-0.198451	-0.579818
Cropland	-0.198451	0
Cropland	-0.162519	0.609766
Cropland	-0.156264	-0.0304592
Cropland	-0.139262	0.0295588
Cropland	-0.116534	0.788457
Cropland	-0.116534	1.01885
Cropland	-0.0910459	-0.693147
Cropland	-0.061392	0.0295588
Cropland	-0.0304592	0.765468
Cropland	0	0.470004
Cropland	0.0198026	-0.733969
Cropland	0.0269075	0.300105
Cropland	0.0295588	0.530628
Cropland	0.0295588	1.36098
Cropland	0.0382587	0.727549
Cropland	0.0759859	1.04028
Cropland	0.0791258	0.182322
Cropland	0.0871429	1.1314
Cropland	0.0953102	-0.510826
Cropland	0.0953102	0.336472
Cropland	0.0953102	0.530628
Cropland	0.0953102	0.530628
Cropland	0.0953102	0.641854
Cropland	0.0975803	-0.356675
Cropland	0.107957	0.5738
Cropland	0.112659	-0.356675
Cropland	0.113329	-0.223144
Cropland	0.119704	0.182322
Cropland	0.130443	0.530628
Cropland	0.139762	0.788457
Cropland	0.165514	-0.916291
Cropland	0.182322	0
Cropland	0.182322	0
Cropland	0.182322	0.470004
Cropland	0.182322	1.41099
Cropland	0.19062	-0.0304592
Cropland	0.19062	0.405465
Cropland	0.212689	0.494696
Cropland	0.239017	-0.356675
Cropland	0.254642	0.806476
Cropland	0.277632	-0.105361
Cropland	0.278797	1.38629
Cropland	0.294906	0.476234
Cropland	0.300105	0.741937
Cropland	0.300105	1.02962
Cropland	0.307485	0.223144
Cropland	0.307485	0.223144
Cropland	0.32734	0.378436
Cropland	0.336472	0.587787
Cropland	0.336472	-0.328504
Cropland	0.364643	0.425268
Cropland	0.389193	1.27257
Cropland	0.405465	0.955511
Cropland	0.42853	-0.223144
Cropland	0.431782	0.182322
Cropland	0.431782	0.29267
Cropland	0.439581	0.182322
Cropland	0.451076	0.482426
Cropland	0.476234	-0.105361
Cropland	0.494696	-0.510826
Cropland	0.518794	0.693147
Cropland	0.548121	-0.356675
Cropland	0.565314	0.746688
Cropland	0.576613	1.0438
Cropland	0.578858	0.262364
Cropland	0.587787	0.182322
Cropland	0.587787	0.641854
Cropland	0.620576	0.385262
Cropland	0.631272	0.494696
Cropland	0.631272	2.19722
Cropland	0.662688	0.641854
Cropland	0.703098	-0.356675
Cropland	0.708344	0.587787
Cropland	0.71784	0.641854
Cropland	0.724161	0.207014
Cropland	0.741937	0.955511
Cropland	0.753772	0.647103
Cropland	0.783902	-0.105361
Cropland	0.783902	-0.105361
Cropland	0.795047	0.336472
Cropland	0.82198	1.10856
Cropland	0.841567	0.788457
Cropland	0.845868	0.932164
Cropland	0.850151	0.378436
Cropland	0.86289	1.38629
Cropland	0.864997	0.0953102
Cropland	0.871293	0.553885
Cropland	0.896088	0.875469
Cropland	0.917381	0.336472
Cropland	0.928219	1.8718
Cropland	0.943906	0.357674
Cropland	0.95935	0.641854
Cropland	0.963174	0.832909
Cropland	0.999294	0.336472
Cropland	1.01523	0.788457
Cropland	1.01885	0.0953102
Cropland	1.04028	0.633897
Cropland	1.06815	0.875469
Cropland	1.06996	0.559616
Cropland	1.075	0.438255
Cropland	1.08519	0.928219
Cropland	1.08688	0.354172
Cropland	1.08799	2.18605
Cropland	1.08924	0.371564
Cropland	1.10236	0.125163
Cropland	1.12817	0.463734
Cropland	1.16002	-1.7148
Cropland	1.17557	0
Cropland	1.17865	0.94505
Cropland	1.19392	0.463734
Cropland	1.20896	0.732368
Cropland	1.23256	1.09861
Cropland	1.25846	1.72277
Cropland	1.28093	0.647103
Cropland	1.28647	0.741937
Cropland	1.30291	-0.356675
Cropland	1.30563	-0.385662
Cropland	1.32176	-0.105361
Cropland	1.34286	1.11186
Cropland	1.35584	0.788457
Cropland	1.37287	0.628609
Cropland	1.37675	0.076961
Cropland	1.38128	1.20297
Cropland	1.38629	0.641854
Cropland	1.39377	0
Cropland	1.42311	0.405465
Cropland	1.43508	0.993252
Cropland	1.5063	-0.356675
Cropland	1.56862	-0.00267023
Cropland	1.56862	0.641854
Cropland	1.57691	0.198851
Cropland	1.60476	0.494696
Cropland	1.60944	1.74047
Cropland	1.61343	1.10856
Cropland	1.63511	0.378436
Cropland	1.64094	-0.174353
Cropland	1.66013	0.916291
Cropland	1.66393	0.593327
Cropland	1.6901	0.357674
Cropland	1.7174	0.875469
Cropland	1.71919	0.916291
Cropland	1.7492	-0.510826
Cropland	1.7544	0.693147
Cropland	1.76302	0.641854
Cropland	1.78339	-0.510826
Cropland	1.79009	0.182322
Cropland	1.79009	0.955511
Cropland	1.79176	0.627541
Cropland	1.79176	0.792993
Cropland	1.79176	1.20297
Cropland	1.79592	-0.510826
Cropland	1.80829	1.16315
Cropland	1.82455	0.450496
Cropland	1.8563	0.274597
Cropland	1.8718	0.519389
Cropland	1.89311	0.405465
Cropland	1.89462	0
Cropland	1.90806	0.615186
Cropland	1.9125	0.198851
Cropland	2.00821	1.17557
Cropland	2.02022	1.02962
Cropland	2.05284	0.741937
Cropland	2.08194	0.678034
Cropland	2.08443	0.530628
Cropland	2.09924	-0.415515
Cropland	2.11021	0.14842
Cropland	2.1673	0.955511
Cropland	2.19722	1.10856
Cropland	2.19834	-0.415515
Cropland	2.23347	0.832909
Cropland	2.24778	0.587787
Cropland	2.35707	0.350657
Cropland	2.41187	0.832909
Cropland	2.54684	0.587787
Cropland	2.92852	0.182322
Forest	-2.57702	-0.371064
Forest	-1.86813	-0.307485
Forest	-1.74297	-0.723606
Forest	-1.73727	0.641854
Forest	-1.66073	0.693147
Forest	-1.37211	-1.04982
Forest	-1.28093	0.693147
Forest	-1.22851	0.693147
Forest	-0.994252	-0.040822
Forest	-0.967584	0
Forest	-0.949889	0
Forest	-0.874669	-2.20727
Forest	-0.798508	0.0295588
Forest	-0.780013	0.741937
Forest	-0.776085	0.115513
Forest	-0.755023	0.993252
Forest	-0.746172	-0.994252
Forest	-0.733969	0.641854
Forest	-0.733969	1.28093
Forest	-0.71335	2.2192
Forest	-0.693147	0.693147
Forest	-0.673345	-0.105361
Forest	-0.634878	-2.40795
Forest	-0.616186	0
Forest	-0.597837	-1.38629
Forest	-0.562119	-0.994252
Forest	-0.544727	0.0861777
Forest	-0.510826	-1.10866
Forest	-0.494296	0.672944
Forest	-0.478036	-0.105361
Forest	-0.478036	1.64866
Forest	-0.468405	-1.83258
Forest	-0.462035	-1.04982
Forest	-0.456758	0.587787
Forest	-0.447069	-0.683197
Forest	-0.415515	0.916291
Forest	-0.364643	2.99573
Forest	-0.356675	0.993252
Forest	-0.314711	0.182322
Forest	-0.301105	-0.0833816
Forest	-0.301105	0.10508
Forest	-0.301105	2.0149
Forest	-0.295714	0.587787
Forest	-0.287682	-0.776529
Forest	-0.243496	0.0473588
Forest	-0.235722	-0.356675
Forest	-0.174353	1.90211
Forest	-0.17185	0.788457
Forest	-0.150823	-0.510826
Forest	-0.108861	0.634878
Forest	-0.0943107	0.587787
Forest	-0.0888312	0.0953102
Forest	-0.0304592	0.530628
Forest	0	1.79176
Forest	0.0024056	1.19392
Forest	0.0129162	-0.693147
Forest	0.0198026	1.30833
Forest	0.0207825	1.30833
Forest	0.0449734	-0.510826
Forest	0.0487902	1.52606
Forest	0.0592043	2.5337
Forest	0.0953102	0.993252
Forest	0.0989399	0.307485
Forest	0.110161	0.405465
Forest	0.113329	1.70475
Forest	0.114221	1.70475
Forest	0.139762	0.343164
Forest	0.14842	0.392042
Forest	0.157004	0
Forest	0.165514	-0.0779615
Forest	0.168899	1.36098
Forest	0.182322	0.182322
Forest	0.182322	0.470004
Forest	0.182322	1.22378
Forest	0.182322	1.1314
Forest	0.205387	0.788457
Forest	0.239017	-0.105361
Forest	0.254642	-0.223144
Forest	0.254642	-0.223144
Forest	0.285179	1.09861
Forest	0.307485	1.8197
Forest	0.309688	-0.755023
Forest	0.326993	1.4816
Forest	0.336472	0.832909
Forest	0.34359	-0.510826
Forest	0.364643	-0.356675
Forest	0.364643	-0.356675
Forest	0.371564	0.845868
Forest	0.371564	1.25562
Forest	0.378436	-0.223144
Forest	0.378436	-0.223144
Forest	0.378436	2.48491
Forest	0.398776	0.587787
Forest	0.405465	1.54756
Forest	0.41871	0.0953102
Forest	0.420682	0.0953102
Forest	0.425268	0.587787
Forest	0.482426	0.530628
Forest	0.483043	0.530628
Forest	0.48858	-0.356675
Forest	0.48858	-0.356675
Forest	0.493476	0.693147
Forest	0.504653	0.438255
Forest	0.512824	0.641854
Forest	0.512824	0.832909
Forest	0.536493	0.277632
Forest	0.542324	0.779325
Forest	0.558015	0.405465
Forest	0.562886	1.075
Forest	0.576613	1.52606
Forest	0.582216	0.262364
Forest	0.582216	0.779325
Forest	0.584773	1.02962
Forest	0.587787	-0.0202027
Forest	0.587787	0.993252
Forest	0.587787	1.43508
Forest	0.598837	0.777029
Forest	0.60566	0.530628
Forest	0.612479	0.334685
Forest	0.614217	0.847298
Forest	0.615186	-0.562119
Forest	0.624154	2.5337
Forest	0.625404	1.38629
Forest	0.625938	1.38629
Forest	0.636577	0.262364
Forest	0.641854	0.832909
Forest	0.652325	-0.34249
Forest	0.652325	1.64866
Forest	0.652325	2.63906
Forest	0.65752	0.0953102
Forest	0.65752	1.46557
Forest	0.678034	0.277632
Forest	0.688135	1.1314
Forest	0.693147	0.5738
Forest	0.703098	0.0861777
Forest	0.703098	0.777029
Forest	0.71784	1.02962
Forest	0.718327	0.652325
Forest	0.737164	0.751416
Forest	0.740031	2.54945
Forest	0.741937	0.530628
Forest	0.741937	2.17475
Forest	0.74728	0.08158
Forest	0.751416	1.19392
Forest	0.753772	0.0416217
Forest	0.757686	0.21726
Forest	0.760806	0.693147
Forest	0.760806	1.30833
Forest	0.765003	1.30833
Forest	0.767791	0.832909
Forest	0.770108	0.779325
Forest	0.770108	0.832909
Forest	0.774727	0.693147
Forest	0.783902	-0.0998203
Forest	0.792993	0.122218
Forest	0.792993	2.12823
Forest	0.794349	2.12823
Forest	0.797507	0.97456
Forest	0.81093	0.875469
Forest	0.819565	2.45101
Forest	0.81978	0.0295588
Forest	0.827241	1.43508
Forest	0.828552	1.36098
Forest	0.828552	1.36098
Forest	0.828552	1.43508
Forest	0.832909	1.6864
Forest	0.841567	0.916291
Forest	0.879627	-0.510826
Forest	0.887891	1.79176
Forest	0.904218	0.540637
Forest	0.908259	0.67634
Forest	0.916291	0
Forest	0.916291	0.491092
Forest	0.919486	0.0953102
Forest	0.920283	1.1314
Forest	0.924259	1.19392
Forest	0.936093	1.93152
Forest	0.940007	0.524729
Forest	0.963174	0.875469
Forest	0.966984	-0.510826
Forest	0.968124	1.28093
Forest	0.970779	2.87356
Forest	0.978747	1.56862
Forest	0.989541	0.802002
Forest	0.998778	1.28093
Forest	0.999896	0.832909
Forest	1.00063	0.832909
Forest	1.00063	1.1474
Forest	1.02142	-1.7148
Forest	1.02245	1.22378
Forest	1.03318	-0.616186
Forest	1.05779	0.832909
Forest	1.06126	1.1314
Forest	1.06471	0.641854
Forest	1.07841	0.693147
Forest	1.07881	2.04122
Forest	1.08181	1.96009
Forest	1.08904	-2.30259
Forest	1.10194	0.336472
Forest	1.11186	0.405465
Forest	1.11186	1.35144
Forest	1.11514	1.91692
Forest	1.12276	-0.040822
Forest	1.1314	0.405465
Forest	1.13462	2.2192
Forest	1.13783	0.788457
Forest	1.14422	0.336472
Forest	1.15083	0.875469
Forest	1.1531	1.25276
Forest	1.16315	0.336472
Forest	1.16938	0.955511
Forest	1.17206	0.470004
Forest	1.18496	1.38629
Forest	1.19089	0.656483
Forest	1.19392	0.0953102
Forest	1.19392	0.336472
Forest	1.19695	1.96009
Forest	1.20297	1.09861
Forest	1.21194	-1.44869
Forest	1.21491	0.587787
Forest	1.21788	0.587787
Forest	1.23837	0.693147
Forest	1.24127	-0.223144
Forest	1.25252	0.885832
Forest	1.25276	1.64866
Forest	1.25846	0.832909
Forest	1.25846	0.832909
Forest	1.26413	-0.356675
Forest	1.26976	0.444686
Forest	1.27536	2.00148
Forest	1.28093	1.06471
Forest	1.29473	0.0953102
Forest	1.29746	0.727549
Forest	1.30019	0.916291
Forest	1.30833	0.262364
Forest	1.30833	1.1314
Forest	1.3086	0.530628
Forest	1.30941	1.1314
Forest	1.31103	1.19695
Forest	1.31372	-0.105361
Forest	1.31372	-0.0943107
Forest	1.32176	0.993252
Forest	1.32442	0.405465
Forest	1.32972	0.698135
Forest	1.34286	2.28238
Forest	1.34937	1.16315
Forest	1.37372	0.470004
Forest	1.37624	2.19722
Forest	1.38028	0.693147
Forest	1.38128	1.52606
Forest	1.39128	1.335
Forest	1.41099	0.828552
Forest	1.41828	0.797507
Forest	1.4254	1.29877
Forest	1.4327	0.993252
Forest	1.43687	2.23001
Forest	1.45535	1.2613
Forest	1.46171	1.82229
Forest	1.46326	1.31372
Forest	1.48614	2.27624
Forest	1.50185	2.8622
Forest	1.51513	1.32708
Forest	1.52606	0.726474
Forest	1.52758	1.79176
Forest	1.52758	1.79176
Forest	1.53039	0.871293
Forest	1.53256	-0.105361
Forest	1.53273	2.00148
Forest	1.53687	0.182322
Forest	1.54841	1.56862
Forest	1.57485	0.993252
Forest	1.57629	1.60342
Forest	1.58104	0.587787
Forest	1.58309	1.25276
Forest	1.58309	1.90211
Forest	1.58515	1.80829
Forest	1.6071	1.05431
Forest	1.60944	1.09861
Forest	1.62216	0.336472
Forest	1.64673	-0.105361
Forest	1.64673	1.8563
Forest	1.64866	1.09861
Forest	1.66393	0.262364
Forest	1.66771	1.30833
Forest	1.66771	1.30833
Forest	1.6864	0.603769
Forest	1.6864	0.65752
Forest	1.6901	2.07944
Forest	1.69166	1.8563
Forest	1.7156	0.875469
Forest	1.71637	1.41099
Forest	1.7174	1.12168
Forest	1.7174	1.12168
Forest	1.71957	2.81541
Forest	1.72096	-2.12054
Forest	1.72192	1.38629
Forest	1.72346	-2.79788
Forest	1.72633	0.182322
Forest	1.75613	1.09861
Forest	1.7613	0.470004
Forest	1.78675	1.16315
Forest	1.80006	2.06686
Forest	1.80829	0.262364
Forest	1.80993	0.955511
Forest	1.81645	1.26695
Forest	1.81808	0.857248
Forest	1.83258	0
Forest	1.83498	1.72277
Forest	1.84971	3.21888
Forest	1.85317	1.1314
Forest	1.85786	1.36098
Forest	1.86097	0.788457
Forest	1.86253	0.641854
Forest	1.86253	0.875469
Forest	1.88571	3.02529
Forest	1.88707	2.54945
Forest	1.8955	2.99573
Forest	1.90211	1.54756
Forest	1.9036	1.06815
Forest	1.90509	1.56862
Forest	1.90905	0.904218
Forest	1.97408	1.52606
Forest	1.98787	1.90211
Forest	2.00956	0.912818
Forest	2.0149	2.25129
Forest	2.01757	1.52606
Forest	2.02155	0.615186
Forest	2.04769	0.470004
Forest	2.05127	2.19722
Forest	2.06179	0.641854
Forest	2.06939	1.41099
Forest	2.07191	0.470004
Forest	2.07944	0.587787
Forest	2.08144	-0.71335
Forest	2.08567	0.916291
Forest	2.09053	1.56862
Forest	2.12585	1.82455
Forest	2.14007	0.741937
Forest	2.14007	2.80739
Forest	2.15602	2.26903
Forest	2.1564	1.23256
Forest	2.1564	2.35138
Forest	2.15871	2.11626
Forest	2.16036	1.19392
Forest	2.17589	1.88707
Forest	2.1838	1.56862
Forest	2.19277	1.08631
Forest	2.20126	2.842
Forest	2.20827	2.0149
Forest	2.21265	2.94707
Forest	2.2192	0.993252
Forest	2.2192	0.993252
Forest	2.27144	1.12493
Forest	2.29188	2.78501
Forest	2.30259	1.335
Forest	2.32239	0.693147
Forest	2.33214	2.44235
Forest	2.33336	2.2192
Forest	2.34084	2.30658
Forest	2.34181	1.1314
Forest	2.34197	3.19048
Forest	2.34901	2.5611
Forest	2.34932	3.3571
Forest	2.37955	1.4213
Forest	2.38055	0.641854
Forest	2.38263	0.955511
Forest	2.38876	3.04452
Forest	2.3896	2.61274
Forest	2.40695	3.04452
Forest	2.42037	1.38629
Forest	2.42392	2.17589
Forest	2.43361	2.29253
Forest	2.44235	0.968504
Forest	2.45959	0.615186
Forest	2.46756	2.24071
Forest	2.47141	1.38629
Forest	2.4787	2.71469
Forest	2.48073	2.39608
Forest	2.49321	1.33237
Forest	2.50144	1.72277
Forest	2.51366	2.32239
Forest	2.5177	2.80739
Forest	2.51963	2.44452
Forest	2.5337	2.09186
Forest	2.54398	2.24601
Forest	2.54422	1.31998
Forest	2.57261	2.19722
Forest	2.57261	2.4248
Forest	2.58022	2.40695
Forest	2.60639	0.916291
Forest	2.60639	1.9865
Forest	2.6174	2.80739
Forest	2.62913	2.60639
Forest	2.65485	3.07731
Forest	2.68207	0.530628
Forest	2.68376	2.52573
Forest	2.68866	1.91692
Forest	2.69192	0.530628
Forest	2.69463	2.32239
Forest	2.69867	1.72277
Forest	2.7213	2.15524
Forest	2.72785	1.06471
Forest	2.76632	2.89037
Forest	2.77882	2.33214
Forest	2.79728	0.802002
Forest	2.82013	2.73437
Forest	2.82138	2.4681
Forest	2.90142	2.05027
Forest	2.90142	2.63906
Forest	2.93916	2.4681
Forest	2.95491	1.62762
Forest	2.99773	2.35138
Forest	3.02431	1.66469
Forest	3.04357	2.9574
Forest	3.04452	2.0149
Forest	3.05505	2.92077
Forest	3.08649	1.43508
Forest	3.09558	2.70805
Forest	3.10696	1.60944
Forest	3.11	3.157
Forest	3.13983	0.615186
Forest	3.13983	3.09104
Forest	3.16125	0.832909
Forest	3.21487	2.99573
Forest	3.2308	4.90527
Forest	3.23475	2.3979
Forest	3.23475	4.7362
Forest	3.26321	2.88592
Forest	3.27336	2.76001
Forest	3.31419	2.89037
Forest	3.32023	2.58776
Forest	3.32709	1.951
Forest	3.34404	2.62467
Forest	3.37417	1.99606
Forest	3.37506	1.45818
Forest	3.39451	1.25276
Forest	3.40167	2.70136
Forest	3.421	0.615186
Forest	3.42279	2.76632
Forest	3.42318	1.8901
Forest	3.4327	2.85647
Forest	3.43757	2.70805
Forest	3.44362	2.3979
Forest	3.45316	4.7185
Forest	3.47477	1.335
Forest	3.50255	2.17475
Forest	3.52843	1.94591
Forest	3.62434	2.70136
Forest	3.65498	3.03013
Forest	3.65842	0.524729
Forest	3.65903	2.67415
Forest	3.6895	2.61721
Forest	3.71844	2.7213
Forest	3.72328	2.8792
Forest	3.72569	2.28638
Forest	3.7305	2.69463
Forest	3.75954	3.01062
Forest	3.7612	2.4248
Forest	3.78419	2.99573
Forest	3.79997	2.79728
Forest	3.80534	2.30259
Forest	3.82428	2.62467
Forest	3.8373	4.70048
Forest	3.85192	2.20276
Forest	3.85651	2.75366
Forest	3.87607	2.2192
Forest	3.93183	2.92852
Forest	3.97594	1.54756
Forest	4.08598	2.91235
Forest	4.0985	2.99072
Forest	4.11251	2.65324
Forest	4.1374	2.5096
Forest	4.15104	2.94092
Forest	4.16685	2.30259
Forest	4.16685	2.30259
Forest	4.18358	2.64617
Forest	4.21571	2.34367
Forest	4.27388	2.79117
Forest	4.28063	3.10395
Forest	4.39198	2.77259
Forest	4.4055	2.97041
Forest	4.44258	2.59525
Forest	4.55251	2.57261
Forest	4.55388	3.10906
Forest	4.56643	3.04643
Forest	4.75359	3.07731
Forest	5.09535	2.70136
Forest	5.10291	2.79728
Forest	5.20339	2.8094
Grassland	-0.634878	0.231112
Grassland	-0.570666	-0.370904
Grassland	-0.546544	-0.261365
Grassland	-0.328504	1.19392
Grassland	-0.315259	0.470004
Grassland	-0.040822	0.587787
Grassland	0.0392207	0.076961
Grassland	0.122218	0.81978
Grassland	0.13221	0.641854
Grassland	0.175585	0.693147
Grassland	0.182322	1.64866
Grassland	0.193835	0.693147
Grassland	0.225381	-1.46968
Grassland	0.26007	0.641854
Grassland	0.336472	0.405465
Grassland	0.357674	-0.356675
Grassland	0.357674	0.875469
Grassland	0.357674	1.72277
Grassland	0.405465	-0.223144
Grassland	0.405465	1.25276
Grassland	0.490232	0.641854
Grassland	0.506818	-0.356675
Grassland	0.530628	1.19392
Grassland	0.605448	1.12885
Grassland	0.631272	0.530628
Grassland	0.639219	0.536493
Grassland	0.662688	0.314811
Grassland	0.672944	-0.891598
Grassland	0.698135	0.741937
Grassland	0.71784	0.336472
Grassland	0.722706	0.262364
Grassland	0.732368	0.604316
Grassland	0.751416	1.84055
Grassland	0.806476	0.955511
Grassland	0.850151	1.22378
Grassland	0.8671	0.0953102
Grassland	0.8671	1.19392
Grassland	0.871293	0.71784
Grassland	0.875469	0.832909
Grassland	0.916291	1.50408
Grassland	0.922181	0.201821
Grassland	0.943906	0.916291
Grassland	0.951658	0.832909
Grassland	0.955511	0.741937
Grassland	0.982078	-0.634878
Grassland	1.01523	-0.776529
Grassland	1.06471	1.09861
Grassland	1.06959	2.07944
Grassland	1.08411	1.4816
Grassland	1.08519	1.06471
Grassland	1.09527	0.350657
Grassland	1.10526	1.70475
Grassland	1.10988	0.947789
Grassland	1.12817	1.41099
Grassland	1.13462	1.27815
Grassland	1.14103	-0.776529
Grassland	1.14422	1.64866
Grassland	1.15667	0.392042
Grassland	1.19089	-0.693147
Grassland	1.19089	2.15176
Grassland	1.22822	2.19722
Grassland	1.28093	1.84055
Grassland	1.28138	1.54567
Grassland	1.38629	1.43508
Grassland	1.39128	0.0953102
Grassland	1.40048	1.60944
Grassland	1.47457	1.06471
Grassland	1.4816	1.56862
Grassland	1.50408	1.63201
Grassland	1.50509	2.07944
Grassland	1.5433	0.405465
Grassland	1.56439	0.989494
Grassland	1.58412	2.81541
Grassland	1.6004	0.641854
Grassland	1.6864	0.519389
Grassland	1.69378	2.58022
Grassland	1.70475	0.51641
Grassland	1.7156	1.02962
Grassland	1.7174	0.788457
Grassland	1.73166	1.43508
Grassland	1.79009	1.88707
Grassland	1.79176	0.477476
Grassland	1.80416	1.4816
Grassland	1.80688	1.41099
Grassland	1.80694	0.331033
Grassland	1.83578	2.41591
Grassland	1.83896	1.30833
Grassland	1.8563	1.11219
Grassland	1.86872	0.336472
Grassland	1.8718	2.64617
Grassland	1.90211	0.995472
Grassland	1.91729	1.90211
Grassland	1.95019	0.641854
Grassland	1.95068	2.07944
Grassland	2.08069	-0.105361
Grassland	2.08443	1.16315
Grassland	2.10413	0.500775
Grassland	2.14476	1.09861
Grassland	2.18493	1.41099
Grassland	2.24707	2.6174
Grassland	2.25968	1.60944
Grassland	2.27213	1.30833
Grassland	2.29152	0.470004
Grassland	2.31944	1.06471
Grassland	2.34181	1.72277
Grassland	2.40695	2.19722
Grassland	2.4248	0.788457
Grassland	2.54945	1.72277
Grassland	2.61885	1.30833
Grassland	2.63189	0.336472
Grassland	2.70002	1.94591
Grassland	2.89591	1.93152
Grassland	2.94969	1.94591
Grassland	3.02529	2.19722
Grassland	3.08374	2.19722
Grassland	3.27251	1.96009
Grassland	3.53747	2.04122
Grassland	3.59512	2.16332
Grassland	3.74005	0.587787
Grassland	3.82994	2.31254
Grassland	3.85545	1.79176

## Sheet: Fig. 5b
Landuse	GNM	INH4
Cropland	-0.798508	-4.07454
Cropland	-0.478036	-3.21888
Cropland	0.0295588	-3.21888
Cropland	-0.314711	-2.99573
Cropland	-0.162519	-2.81341
Cropland	1.90806	-2.41912
Cropland	-0.606136	-2.24089
Cropland	1.9125	-2.20727
Cropland	0.917381	-1.99243
Cropland	2.02022	-1.66073
Cropland	-0.116534	-1.07881
Cropland	1.57691	-1.07881
Cropland	-1.15836	-0.957113
Cropland	-0.356675	-0.916291
Cropland	1.32176	-0.867501
Cropland	0.0269075	-0.810703
Cropland	-0.693147	-0.693147
Cropland	-0.223144	-0.693147
Cropland	2.08194	-0.673345
Cropland	0.431782	-0.653926
Cropland	-0.314711	-0.634878
Cropland	-0.916291	-0.510826
Cropland	0.0382587	-0.502527
Cropland	1.5063	-0.486133
Cropland	-0.371064	-0.446287
Cropland	0.212689	-0.393043
Cropland	0.576613	-0.385662
Cropland	-0.061392	-0.297426
Cropland	0.741937	-0.287682
Cropland	0.32734	-0.246133
Cropland	-2.30259	-0.223144
Cropland	1.56862	-0.223144
Cropland	1.76302	-0.210721
Cropland	2.05284	-0.18633
Cropland	0.587787	-0.105361
Cropland	0.928219	-0.0512933
Cropland	-1.56065	-0.0304592
Cropland	0.724161	-0.00601807
Cropland	1.39377	0.131028
Cropland	-0.198451	0.207014
Cropland	1.16002	0.231112
Cropland	-0.314711	0.24686
Cropland	0.875469	0.254642
Cropland	-0.653926	0.277632
Cropland	0.864997	0.332894
Cropland	2.14124	0.361165
Cropland	0.871293	0.378436
Cropland	0.565314	0.392042
Cropland	1.04028	0.451076
Cropland	-0.198451	0.482426
Cropland	0.578858	0.501381
Cropland	0.989541	0.565314
Cropland	0.107957	0.625938
Cropland	0.254642	0.647103
Cropland	1.53902	0.652325
Cropland	-0.314711	0.667829
Cropland	0.300105	0.667829
Cropland	0.82198	0.680568
Cropland	0.294906	0.697388
Cropland	0.451076	0.71295
Cropland	0.95935	0.900161
Cropland	3.11352	0.916291
Cropland	1.17865	0.940007
Cropland	1.075	0.989541
Cropland	1.68083	0.993252
Cropland	-0.400478	1.00796
Cropland	1.66393	1.05779
Cropland	0.753772	1.08519
Cropland	1.31507	1.09024
Cropland	0.845868	1.16938
Cropland	1.6901	1.18173
Cropland	0.364643	1.20297
Cropland	0.113329	1.2499
Cropland	0.631272	1.25276
Cropland	1.01523	1.2613
Cropland	1.37287	1.39748
Cropland	1.34286	1.45629
Cropland	1.82455	1.45862
Cropland	1.20896	1.46094
Cropland	2.08443	1.47018
Cropland	1.63511	1.50408
Cropland	1.42311	1.51072
Cropland	1.66013	1.51513
Cropland	0.19062	1.53687
Cropland	0.165514	1.55604
Cropland	1.28093	1.5707
Cropland	1.20297	1.58104
Cropland	1.64094	1.66203
Cropland	1.89311	1.67523
Cropland	1.79176	1.70475
Cropland	0.850151	1.72811
Cropland	1.08519	1.74397
Cropland	2.00821	1.74572
Cropland	1.60476	1.75383
Cropland	2.11021	1.89762
Cropland	2.35707	2.0931
Cropland	1.7544	2.09679
Cropland	0.0198026	2.12226
Cropland	1.93152	2.22678
Cropland	0.587787	2.99573
Cropland	2.92852	3.28091
Forest	-1.66073	-4.85363
Forest	-2.57702	-4.50986
Forest	-1.73727	-4.31999
Forest	1.04416	-3.86323
Forest	0.828552	-2.8824
Forest	0.828552	-2.81341
Forest	-0.0304592	-2.52573
Forest	-0.798508	-2.40795
Forest	0.788078	-2.31973
Forest	0.688135	-2.31264
Forest	-1.22851	-2.16678
Forest	0.336472	-1.83258
Forest	0.168899	-1.78842
Forest	-1.74297	-1.74297
Forest	-0.494296	-1.66073
Forest	-0.693147	-1.60944
Forest	0.110161	-1.5603
Forest	0.41871	-1.51413
Forest	-1.28093	-1.50408
Forest	0.420682	-1.49611
Forest	-0.478036	-1.34707
Forest	0.760806	-1.34707
Forest	0.765003	-1.3356
Forest	-0.746172	-1.31824
Forest	-1.60944	-1.27297
Forest	-2.12026	-1.23787
Forest	0.81093	-1.20397
Forest	-1.37211	-1.20112
Forest	0.770108	-1.17118
Forest	0.767791	-1.16155
Forest	1.11186	-1.13943
Forest	0.157004	-1.10866
Forest	-0.673345	-1.07881
Forest	-0.0888312	-1.06132
Forest	-0.314711	-1.04982
Forest	0.65752	-1.04982
Forest	0	-0.916291
Forest	1.6864	-0.776529
Forest	0.0989399	-0.76357
Forest	-0.301105	-0.755023
Forest	0.718327	-0.746548
Forest	-0.364643	-0.693147
Forest	0.770108	-0.653926
Forest	-0.544727	-0.616186
Forest	0.652325	-0.579818
Forest	0.512824	-0.544727
Forest	0.587787	-0.527633
Forest	0.741937	-0.510826
Forest	0.205387	-0.336872
Forest	0.444686	-0.314711
Forest	0.182322	-0.223144
Forest	1.16315	-0.223144
Forest	0.615186	-0.174353
Forest	0.239017	-0.162519
Forest	-0.17185	-0.111226
Forest	1.30941	-0.0640053
Forest	1.30833	-0.0618754
Forest	1.6771	-0.0304592
Forest	0.182322	0
Forest	0.139762	0.0392207
Forest	0.371564	0.0582689
Forest	0.908259	0.0582689
Forest	0.425268	0.0861777
Forest	0.708036	0.0953102
Forest	0.34359	0.113329
Forest	-0.597837	0.131028
Forest	0.14842	0.14842
Forest	-0.447069	0.161694
Forest	-0.562119	0.173953
Forest	0.641854	0.182322
Forest	0.968124	0.193921
Forest	-0.510826	0.270027
Forest	-0.462035	0.270027
Forest	0.582216	0.277632
Forest	1.81645	0.285179
Forest	-0.994252	0.29267
Forest	0.60566	0.333726
Forest	-0.287682	0.364643
Forest	0.512824	0.371564
Forest	1.03318	0.371564
Forest	0.0487902	0.392042
Forest	0.703098	0.398776
Forest	0.841567	0.41871
Forest	0.309688	0.42265
Forest	0.792993	0.425268
Forest	0.794349	0.427879
Forest	0.753772	0.430158
Forest	0.678034	0.46656
Forest	1.20297	0.482426
Forest	1.26976	0.482426
Forest	0.652325	0.518794
Forest	0.624154	0.526699
Forest	0.182322	0.530628
Forest	0.936093	0.530628
Forest	0.615186	0.548121
Forest	1.11186	0.587787
Forest	1.09192	0.592406
Forest	1.37372	0.662688
Forest	0.738598	0.683097
Forest	0.612479	0.720033
Forest	1.55287	0.745898
Forest	1.32176	0.751416
Forest	0.473124	0.765468
Forest	1.50185	0.792993
Forest	1.29746	0.797507
Forest	0.792993	0.802002
Forest	1.45535	0.802002
Forest	1.00063	0.81093
Forest	1.25846	0.81093
Forest	1.25846	0.81093
Forest	0.999896	0.811375
Forest	1.41099	0.81978
Forest	1.51513	0.81978
Forest	2.1564	0.81978
Forest	0.587787	0.845868
Forest	0.879627	0.845868
Forest	1.53256	0.850151
Forest	0.875469	0.875469
Forest	0.928219	0.891998
Forest	1.00063	0.943906
Forest	0.625404	0.947014
Forest	0.625938	0.947789
Forest	1.58515	0.978326
Forest	0.326993	0.981713
Forest	1.10194	0.989541
Forest	1.57485	0.989541
Forest	1.31372	0.993252
Forest	1.31372	0.993252
Forest	1.6864	0.993252
Forest	0.703098	1.0043
Forest	0.476234	1.0116
Forest	1.58309	1.05431
Forest	1.24127	1.05779
Forest	1.14422	1.08856
Forest	0.978747	1.09507
Forest	2.68866	1.10691
Forest	1.18496	1.11897
Forest	1.46171	1.14528
Forest	0.81978	1.15688
Forest	0.940007	1.17248
Forest	1.12276	1.18122
Forest	1.46326	1.22083
Forest	0.966984	1.23547
Forest	1.66393	1.28093
Forest	2.40695	1.28093
Forest	1.17206	1.29881
Forest	0.998778	1.30083
Forest	1.38629	1.31372
Forest	1.7174	1.31372
Forest	1.26413	1.31909
Forest	1.53039	1.31909
Forest	2.38876	1.335
Forest	1.7174	1.33763
Forest	1.12493	1.34547
Forest	1.80006	1.35841
Forest	1.5433	1.36864
Forest	1.52606	1.38629
Forest	1.19695	1.41828
Forest	1.8453	1.43031
Forest	1.4816	1.43508
Forest	1.68083	1.44927
Forest	1.72633	1.45161
Forest	1.30019	1.45337
Forest	1.18479	1.47933
Forest	1.32972	1.4816
Forest	1.6071	1.48387
Forest	1.31103	1.49515
Forest	1.88707	1.51072
Forest	1.80829	1.51513
Forest	0.774727	1.56235
Forest	1.28093	1.57277
Forest	2.2192	1.60744
Forest	2.2192	1.60744
Forest	1.72192	1.60944
Forest	1.13783	1.64481
Forest	2.02155	1.66013
Forest	2.49321	1.70656
Forest	2.04769	1.80665
Forest	1.94591	1.80829
Forest	1.64866	1.8197
Forest	1.75613	1.8197
Forest	1.27536	1.83418
Forest	2.15602	1.87436
Forest	2.07944	1.89462
Forest	1.9036	1.95727
Forest	2.00956	2.00956
Forest	2.08567	2.29203
Forest	2.45959	2.32239
Forest	1.19392	2.36085
Forest	2.79728	2.37955
Forest	2.48073	2.39699
Forest	2.60639	2.41144
Forest	2.72785	2.41591
Forest	1.1314	2.5337
Forest	2.42392	2.5337
Forest	3.32023	2.53897
Forest	2.34084	2.60269
Forest	3.34404	2.61496
Forest	3.40167	2.64211
Forest	2.37955	2.69463
Forest	2.3896	2.76116
Forest	2.44235	2.82138
Forest	2.57261	2.8679
Forest	2.60639	2.8679
Forest	2.95491	2.87017
Forest	2.51366	2.9069
Forest	1.98787	2.91235
Forest	0.307485	2.94969
Forest	2.90142	2.94969
Forest	3.65498	2.99573
Forest	2.77882	3.02042
Forest	3.04452	3.02237
Forest	3.13983	3.04452
Forest	3.02431	3.14365
Forest	3.26321	3.14587
Forest	3.42279	3.16382
Forest	3.85651	3.19458
Forest	2.43361	3.2068
Forest	3.05505	3.20995
Forest	3.78419	3.24519
Forest	3.32709	3.27445
Forest	3.47477	3.28503
Forest	3.39451	3.33399
Forest	2.82138	3.37074
Forest	3.421	3.41444
Forest	3.42318	3.67207
Forest	3.44362	3.6763
Forest	3.65325	3.67714
Forest	3.75459	3.72127
Forest	3.7612	3.73767
Forest	4.0985	3.7436
Forest	3.82428	3.79098
Forest	4.11251	3.79098
Forest	4.16685	3.82862
Forest	4.16685	3.82862
Forest	4.15104	3.86598
Forest	3.37506	3.89995
Forest	3.50255	3.90197
Forest	3.53009	3.9884
Forest	4.18358	4.00733
Forest	3.85192	4.08036
Forest	4.08598	4.33467
Forest	4.21571	4.38203
Grassland	0.582216	-1.60944
Grassland	0.34359	-1.38629
Grassland	-0.0618754	-1.34707
Grassland	0.559616	-1.17118
Grassland	0.494696	-1.07881
Grassland	1.56025	-0.127833
Grassland	0.322083	-0.0202027
Grassland	0.81978	0.0582689
Grassland	-0.141564	0.129448
Grassland	0.722706	0.139762
Grassland	0.871293	0.335043
Grassland	0.609766	0.350657
Grassland	0.727549	0.398776
Grassland	0.122218	0.438255
Grassland	0.875469	0.457425
Grassland	0.662688	0.553885
Grassland	0.760806	0.553885
Grassland	0.875469	0.576613
Grassland	0.896088	0.576613
Grassland	1.38629	0.636577
Grassland	0.639219	0.720276
Grassland	1.10988	0.895271
Grassland	1.14103	1.02604
Grassland	1.08411	1.05972
Grassland	0.922181	1.10702
Grassland	1.79176	1.1314
Grassland	1.69378	1.16002
Grassland	1.6864	1.16315
Grassland	1.83896	1.32226
Grassland	1.47457	1.50544
Grassland	1.86872	1.56862
Grassland	1.7156	1.60141
Grassland	1.56439	1.68358
Grassland	2.08069	1.70656
Grassland	1.80694	1.70819
Grassland	1.83578	1.80665
Grassland	2.10413	1.82455
Grassland	1.73166	1.83737
Grassland	2.24707	1.91692
Grassland	1.6004	1.93802
Grassland	1.8718	1.94734
Grassland	1.80416	2.02509
Grassland	2.18493	2.11263
Grassland	2.27213	2.26799
Grassland	2.40695	2.59525
Grassland	-0.314711	-0.430783
Grassland	-0.315259	-0.0483503
Grassland	0.41871	0.29267
Grassland	0.357674	0.350657
Grassland	0.916291	0.788457
Grassland	0.8671	1.17557
Grassland	1.13462	1.33763

## Sheet: Fig. 5c
Landuse	GNM	GHN
Cropland	0.850151	-10.4143
Cropland	0.724161	-6.21461
Cropland	-4.42285	-5.29832
Cropland	1.32176	-5.29832
Cropland	-1.15836	-5.116
Cropland	-0.798508	-4.82831
Cropland	0.578858	-4.82831
Cropland	1.01523	-4.60517
Cropland	1.42311	-4.60517
Cropland	1.5063	-4.60517
Cropland	1.6901	-3.91202
Cropland	1.53902	-3.21888
Cropland	1.66393	-3.21888
Cropland	1.7544	-3.10109
Cropland	-0.061392	-2.98849
Cropland	-0.198451	-2.81341
Cropland	2.02022	-2.81341
Cropland	2.08194	-2.65926
Cropland	2.05284	-2.64508
Cropland	-0.579818	-2.52573
Cropland	-0.505285	-2.52573
Cropland	0.688135	-2.04022
Cropland	1.075	-2.04022
Cropland	0.19062	-1.96611
Cropland	2.09924	-1.7148
Cropland	-1.56065	-0.967584
Cropland	0.431782	-0.776529
Cropland	0.631272	-0.755023
Cropland	2.14124	-0.462035
Cropland	1.34286	-0.446287
Cropland	1.63511	-0.430783
Cropland	-1.77196	-0.356675
Cropland	-0.314711	-0.235722
Cropland	0.0295588	-0.223144
Cropland	-0.198451	0.0487902
Cropland	-0.156264	0.380717
Cropland	1.08519	0.457425
Cropland	0.19062	0.970779
Cropland	-0.314711	1.87641
Cropland	2.00821	3.55535
Cropland	0.845868	3.61899
Forest	-1.73727	-11.5129
Forest	-1.66073	-10.7245
Forest	0.0207825	-6.90776
Forest	0.765003	-6.90776
Forest	0.767791	-6.90776
Forest	0.309688	-6.21461
Forest	1.30941	-5.80914
Forest	2.2192	-5.29832
Forest	0.34359	-3.21888
Forest	1.19392	-3.21888
Forest	1.21194	-3.05761
Forest	-0.462035	-2.65926
Forest	-0.597837	-2.63109
Forest	0.398776	-2.40795
Forest	-0.994252	-2.36446
Forest	-0.287682	-2.30259
Forest	-0.510826	-2.20727
Forest	0.737164	-2.20727
Forest	1.98787	-2.20727
Forest	0.718327	-2.14558
Forest	0.652325	-2.04022
Forest	-0.494296	-1.96611
Forest	1.64866	-1.89712
Forest	0.0989399	-1.8708
Forest	0.425268	-1.77196
Forest	0.916291	-1.69827
Forest	0.928219	-1.56065
Forest	1.38629	-1.56065
Forest	0.114221	-1.52326
Forest	1.26976	-1.51413
Forest	1.1314	-1.46968
Forest	0.139762	-1.44817
Forest	2.43361	-1.30933
Forest	-0.301105	-1.27297
Forest	2.68866	-1.27297
Forest	1.68083	-1.23787
Forest	1.52758	-1.12701
Forest	1.52758	-1.12701
Forest	1.5433	-0.967584
Forest	1.19089	-0.90634
Forest	0.536493	-0.891598
Forest	0.999896	-0.848632
Forest	1.25846	-0.84397
Forest	0.794349	-0.77219
Forest	-0.798508	-0.76357
Forest	1.29746	-0.71335
Forest	0.968124	-0.703198
Forest	0.239017	-0.681219
Forest	-0.746172	-0.582169
Forest	0.483043	-0.499226
Forest	1.31372	-0.415515
Forest	1.31372	-0.415515
Forest	1.7174	-0.400478
Forest	1.7174	-0.400478
Forest	0.827241	-0.368169
Forest	2.04769	-0.34249
Forest	0.420682	-0.278392
Forest	1.53039	-0.235722
Forest	0.828552	-0.210721
Forest	0.841567	-0.18633
Forest	-0.0888312	-0.155485
Forest	1.21788	0.0198026
Forest	0.582216	0.126633
Forest	1.14422	0.138892
Forest	0.0129162	0.227932
Forest	0.770108	0.277632
Forest	1.6864	0.71784
Forest	3.04452	0.81978
Forest	1.18496	0.875649
Forest	0.774727	1.02962
Forest	0.998778	2.04867
Forest	4.16685	2.06977
Forest	4.16685	2.06977
Forest	0.326993	2.53736
Grassland	1.83896	-6.37713
Grassland	1.56025	-3.91202
Grassland	2.08069	-3.21888
Grassland	0.29267	-0.248461
Grassland	1.08411	0.00796817
Grassland	1.80416	0.037527
Grassland	0.582216	0.215111
Grassland	0.494696	0.41211
Grassland	0.34359	0.457425
Grassland	0.559616	0.463734
Grassland	-0.0618754	0.943906
Grassland	0.357674	-0.462035

## Sheet: Fig. 5d
Landuse	GHN	pH
Cropland	-0.446287	4.3
Cropland	3.39767	4.5
Cropland	3.72451	4.5
Cropland	-2.64508	4.5
Cropland	-2.99573	4.8
Cropland	-1.23787	4.8
Cropland	0.401011	4.89
Cropland	-2.65926	4.9
Cropland	1.51513	4.9
Cropland	-2.98849	4.93
Cropland	-2.04022	4.93
Cropland	-6.21461	5.04
Cropland	-3.91202	5.18
Cropland	-2.52573	5.24
Cropland	-2.52573	5.24
Cropland	1.87641	5.24667
Cropland	0.380717	5.26
Cropland	0.970779	5.26
Cropland	-1.13943	5.29
Cropland	-4.60517	5.3
Cropland	-1.96611	5.3
Cropland	-0.0943107	5.3
Cropland	-0.235722	5.31
Cropland	-1.34707	5.5
Cropland	-1.23787	5.5
Cropland	-0.891598	5.5
Cropland	-0.673345	5.5
Cropland	-0.139262	5.5
Cropland	-0.941609	5.53
Cropland	3.55535	5.66
Cropland	-0.653926	5.7
Cropland	3.61899	5.79
Cropland	-4.60517	6
Cropland	0.457425	6.01
Cropland	-4.82831	6.2
Cropland	-0.223144	6.2
Cropland	-0.776529	6.2
Cropland	-0.755023	6.21
Cropland	2.27075	6.21
Cropland	-4.60517	6.55
Cropland	0.0487902	6.6
Cropland	-0.462035	6.67
Cropland	-3.21888	6.8
Cropland	-5.29832	6.8
Cropland	-5.116	6.8
Cropland	-2.81341	7.19
Cropland	-5.29832	7.4
Cropland	-3.10109	7.4
Cropland	-0.967584	7.4
Cropland	-10.4143	7.62
Cropland	-1.7148	7.62
Cropland	-4.60517	7.63
Cropland	-2.04022	7.7
Cropland	-0.356675	7.7
Cropland	-3.21888	7.8
Cropland	-0.430783	8.3
Cropland	-4.82831	8.42
Cropland	-2.81341	8.72
Forest	-0.76357	3.12
Forest	-1.8708	3.28
Forest	-1.69827	3.8
Forest	-2.40795	3.8
Forest	-10.7245	3.88
Forest	-11.5129	3.9
Forest	-3.05761	4.01561
Forest	-1.46968	4.1
Forest	-0.400478	4.1
Forest	-0.210721	4.1
Forest	-0.400478	4.1
Forest	-5.80914	4.2
Forest	-2.04022	4.2
Forest	-1.96611	4.2
Forest	-0.90634	4.2
Forest	-2.20727	4.26
Forest	-5.29832	4.3
Forest	-1.89712	4.3
Forest	-0.278392	4.3
Forest	-0.155485	4.3
Forest	-0.891598	4.32
Forest	-0.71335	4.34
Forest	-2.20727	4.38
Forest	-0.18633	4.4
Forest	-0.235722	4.45
Forest	-0.0202027	4.5
Forest	-1.51413	4.5
Forest	-0.867501	4.5
Forest	-0.733969	4.5
Forest	-0.562119	4.5
Forest	0.34359	4.5
Forest	-0.00702461	4.52
Forest	-2.65926	4.55
Forest	-2.30259	4.55
Forest	-1.77196	4.57
Forest	-1.77196	4.6
Forest	-0.994252	4.6
Forest	-0.84397	4.6
Forest	1.02962	4.6
Forest	-2.20727	4.7
Forest	-0.34249	4.7
Forest	0.0198026	4.7
Forest	0.138892	4.7
Forest	-0.703198	4.7
Forest	-2.63109	4.75
Forest	0.277632	4.77
Forest	-1.12701	4.8
Forest	-1.12701	4.8
Forest	-6.90776	4.8
Forest	0.126633	4.8
Forest	-0.77219	4.9
Forest	-6.90776	4.9
Forest	2.06977	5
Forest	2.06977	5
Forest	-1.30933	5
Forest	-6.90776	5
Forest	-0.681219	5
Forest	-0.415515	5
Forest	-0.415515	5
Forest	-1.27297	5
Forest	0.81978	5
Forest	0.227932	5
Forest	-2.14558	5.07
Forest	-6.21461	5.19
Forest	-0.368169	5.3
Forest	-4.60517	5.4
Forest	-4.60517	5.45
Forest	-0.499226	5.5
Forest	-3.21888	5.6
Forest	-1.77196	5.65
Forest	-2.36446	5.8
Forest	-1.44817	5.81
Forest	-1.27297	5.92
Forest	-0.582169	6
Forest	-0.848632	6.1
Forest	-1.51413	6.37
Forest	0.875649	6.5
Forest	2.04867	6.6
Forest	-3.21888	6.7
Forest	-1.52326	6.7
Forest	0.71784	6.73
Forest	2.53736	7.1
Grassland	-3.21888	4.3
Grassland	-0.462035	5
Grassland	0.900161	5.5
Grassland	-3.21888	5.9
Grassland	-6.37713	5.9
Grassland	0.947789	6
Grassland	2.82197	6.1
Grassland	0.00796817	6.2
Grassland	0.037527	6.2
Grassland	-0.248461	6.3
Grassland	1.10856	6.3

## Sheet: Fig. 5e
Landuse	GHN	TN
Cropland	-0.462035	0.2
Cropland	-3.21888	0.24
Cropland	-2.81341	0.56
Cropland	-1.7148	0.66
Cropland	-4.60517	0.7
Cropland	-1.34707	0.8
Cropland	-0.967584	0.8
Cropland	-0.139262	0.81
Cropland	-1.23787	0.82
Cropland	-4.82831	0.85
Cropland	-0.891598	0.88
Cropland	-5.29832	0.9
Cropland	-0.673345	0.9
Cropland	0.380717	0.97
Cropland	0.970779	0.97
Cropland	-2.98849	1.03
Cropland	-0.0943107	1.1
Cropland	1.51513	1.2
Cropland	-6.21461	1.23
Cropland	-1.13943	1.26
Cropland	-4.82831	1.3
Cropland	-1.23787	1.3
Cropland	-0.776529	1.34
Cropland	2.27075	1.4
Cropland	-3.91202	1.43
Cropland	-10.4143	1.46
Cropland	-0.941609	1.46
Cropland	-0.430783	1.46
Cropland	-0.235722	1.47
Cropland	-4.60517	1.5
Cropland	-1.96611	1.5
Cropland	-2.99573	1.52
Cropland	-2.04022	1.55
Cropland	-2.52573	1.59
Cropland	-2.52573	1.62
Cropland	-0.755023	1.64
Cropland	-0.223144	1.7
Cropland	1.87641	1.76
Cropland	-3.21888	1.81
Cropland	-2.65926	1.97
Cropland	-3.10109	2
Cropland	-5.29832	2
Cropland	-5.116	2
Cropland	-2.64508	2.1
Cropland	-4.60517	2.2
Cropland	-0.653926	2.36
Cropland	0.457425	2.53
Cropland	3.61899	2.54
Cropland	0.401011	2.66
Cropland	-4.60517	2.7
Cropland	-2.81341	2.8
Cropland	-0.446287	3.04
Cropland	3.55535	3.24
Cropland	3.39767	5.2
Cropland	3.72451	5.2
Forest	-3.05761	0.234878
Forest	-2.63109	0.25
Forest	-2.20727	0.33
Forest	-2.65926	0.35
Forest	-0.582169	0.37
Forest	-2.30259	0.46
Forest	-6.21461	0.47
Forest	0.227932	0.5
Forest	-3.21888	0.6
Forest	-2.04022	0.71
Forest	-0.681219	0.9
Forest	-0.415515	0.9
Forest	-0.415515	0.91
Forest	-2.36446	0.96
Forest	-0.76357	1.03
Forest	-0.278392	1.1
Forest	-0.155485	1.1
Forest	-1.27297	1.1108
Forest	-0.994252	1.3
Forest	0.126633	1.3
Forest	-0.891598	1.32
Forest	-1.8708	1.36
Forest	-3.21888	1.4
Forest	0.138892	1.4
Forest	-1.44817	1.4094
Forest	-0.867501	1.42
Forest	-1.51413	1.45
Forest	-1.77196	1.46
Forest	-1.46968	1.5
Forest	0.34359	1.51
Forest	-1.77196	1.51415
Forest	-0.562119	1.52
Forest	-1.51413	1.56
Forest	-0.34249	1.6
Forest	-1.69827	1.6341
Forest	-0.00702461	1.67
Forest	-0.499226	1.7
Forest	-0.0202027	1.7
Forest	-1.77196	1.8
Forest	0.0198026	1.8
Forest	-2.40795	1.8
Forest	-11.5129	1.9
Forest	-2.14558	1.92
Forest	-0.90634	1.928
Forest	0.71784	1.93
Forest	-1.96611	1.96
Forest	-10.7245	2
Forest	1.02962	2
Forest	-0.71335	2.07
Forest	-2.20727	2.12
Forest	0.277632	2.18
Forest	-6.90776	2.3
Forest	-0.848632	2.3
Forest	-0.84397	2.3
Forest	-0.235722	2.39
Forest	-0.18633	2.5
Forest	-5.29832	2.7
Forest	-1.89712	3
Forest	-0.400478	3.07
Forest	-0.400478	3.07
Forest	-5.80914	3.1
Forest	2.04867	3.6
Forest	-0.703198	3.6
Forest	-6.90776	3.7
Forest	-6.90776	3.7
Forest	-0.210721	3.9
Forest	0.875649	4
Forest	-0.368169	4.2
Forest	2.53736	4.4
Forest	-4.60517	4.99
Forest	-4.60517	5.21094
Forest	-1.52326	5.5
Forest	-1.12701	6
Forest	-1.12701	6
Forest	-2.20727	6.7
Forest	-1.27297	6.8
Forest	0.81978	7.5
Forest	-0.77219	8.4
Forest	-1.30933	9.9
Forest	2.06977	10
Forest	2.06977	10
Forest	-0.733969	11.53
Grassland	-0.462035	0.7
Grassland	-3.21888	0.9
Grassland	1.10856	3.6
Grassland	-3.21888	4
Grassland	0.00796817	4.4
Grassland	0.037527	4.4
Grassland	0.900161	5
Grassland	2.82197	5
Grassland	0.947789	6
Grassland	-2.81341	0.0604
Grassland	-3.17009	0.07
Grassland	-4.60517	0.0846
Grassland	-0.872274	3.3

## Sheet: Fig. 5f
Landuse	GHN	MAT
Cropland	-0.653926	1.38629
Cropland	-2.52573	1.4816
Cropland	-0.235722	1.4816
Cropland	1.87641	1.4816
Cropland	-0.223144	1.8718
Cropland	-4.82831	1.97408
Cropland	3.39767	2.06686
Cropland	3.72451	2.06686
Cropland	-2.04022	2.18605
Cropland	-0.356675	2.18605
Cropland	0.0487902	2.18605
Cropland	-0.755023	2.49321
Cropland	-0.446287	2.49321
Cropland	0.457425	2.49321
Cropland	3.55535	2.49321
Cropland	3.61899	2.49321
Cropland	-4.82831	2.61007
Cropland	-2.81341	2.61007
Cropland	-4.60517	2.70805
Cropland	-3.21888	2.70805
Cropland	-0.462035	2.70805
Cropland	2.27075	2.74727
Cropland	-0.0943107	2.75366
Cropland	1.51513	2.75366
Cropland	-1.96611	2.76001
Cropland	-10.4143	2.77259
Cropland	-1.13943	2.78501
Cropland	-0.941609	2.78501
Cropland	-5.29832	2.81541
Cropland	-3.10109	2.81541
Cropland	-1.7148	2.85071
Cropland	-5.29832	2.85071
Cropland	-5.116	2.85071
Cropland	-3.91202	2.8622
Cropland	-4.60517	2.8679
Cropland	-2.64508	2.8679
Cropland	-1.23787	2.8679
Cropland	-2.99573	2.91235
Cropland	-1.34707	2.91235
Cropland	-1.23787	2.91235
Cropland	-0.891598	2.91235
Cropland	-0.673345	2.91235
Cropland	-0.139262	2.91235
Cropland	0.380717	2.91235
Cropland	0.970779	2.91235
Cropland	-2.04022	2.92316
Cropland	-0.967584	2.96527
Cropland	-2.81341	2.96527
Cropland	-2.98849	2.97041
Cropland	-6.21461	2.97041
Cropland	0.401011	3.09104
Forest	-2.20727	1.1314
Forest	-1.12701	1.28093
Forest	-1.12701	1.28093
Forest	2.06977	1.28093
Forest	2.06977	1.28093
Forest	-1.23787	1.45862
Forest	-0.967584	1.45862
Forest	-1.27297	1.50408
Forest	0.81978	1.50408
Forest	-0.77219	1.58924
Forest	-0.368169	1.58924
Forest	-1.77196	1.6864
Forest	-1.56065	1.8718
Forest	-1.56065	1.8718
Forest	-1.44817	1.8718
Forest	-1.27297	1.8718
Forest	-1.30933	2.19722
Forest	-0.499226	2.33214
Forest	-1.8708	2.34181
Forest	-0.76357	2.34181
Forest	-1.52326	2.63906
Forest	-0.681219	2.64617
Forest	-0.18633	2.64617
Forest	0.126633	2.64617
Forest	0.138892	2.64617
Forest	-3.21888	2.67415
Forest	-1.46968	2.68102
Forest	-5.80914	2.8679
Forest	-3.21888	2.8679
Forest	-2.20727	2.8679
Forest	-2.14558	2.8679
Forest	-0.994252	2.8679
Forest	-0.891598	2.8679
Forest	-0.278392	2.8679
Forest	-0.00702461	2.8679
Forest	-0.415515	2.8848
Forest	-0.415515	2.8848
Forest	-2.65926	2.9069
Forest	-2.63109	2.9069
Forest	-2.30259	2.9069
Forest	-2.20727	2.9069
Forest	-0.155485	2.9069
Forest	-1.77196	2.91235
Forest	-1.77196	2.91235
Forest	-1.51413	2.91235
Forest	-0.867501	2.91235
Forest	-0.733969	2.91235
Forest	-0.562119	2.91235
Forest	0.34359	2.91235
Forest	-0.400478	2.92316
Forest	-0.235722	2.92316
Forest	-0.71335	2.93916
Forest	-0.34249	2.96011
Forest	1.02962	2.96011
Forest	-5.29832	2.96527
Forest	-1.89712	2.96527
Forest	-0.84397	2.96527
Forest	-0.210721	2.96527
Forest	0.0198026	2.96527
Forest	-2.36446	2.97553
Forest	-1.96611	2.97553
Forest	-6.21461	3.01062
Forest	-2.04022	3.01062
Forest	-11.5129	3.04452
Forest	-10.7245	3.04452
Forest	-0.848632	3.054
Forest	-1.69827	3.10906
Forest	-0.90634	3.10906
Forest	0.277632	3.19048
Forest	0.71784	3.21888
Forest	-1.51413	3.2308
Grassland	0.900161	2.06686
Grassland	0.947789	2.06686
Grassland	-3.91202	2.20827
Grassland	-0.248461	2.2192
Grassland	0.00796817	2.28238
Grassland	0.037527	2.28238
Grassland	0.215111	2.29253
Grassland	0.41211	2.29253
Grassland	0.457425	2.29253
Grassland	0.463734	2.29253
Grassland	0.943906	2.29253
Grassland	-0.462035	2.64617
Grassland	1.10856	2.83908
Grassland	-3.21888	3.02529
Grassland	2.82197	3.02529
