# Supplementary material for: Expanding agroforestry can increase nitrate retention and mitigate the global impact of a leaky nitrogen cycle in croplands
Source: Nat Food. 2022 Dec 28;4(1):109–21. doi: 10.1038/s43016-022-00657-x (PMC10154242; doi:10.1038/s43016-022-00657-x)
Supplement: Source Data Fig. 6 — Statistical source data. [file 43016_2022_657_MOESM9_ESM.xlsx]

## Sheet: Fig. 6a
Landuse	GNM	GAN
Cropland	0.19062	-3.50656
Cropland	1.17865	-3.50656
Cropland	1.66013	-1.38629
Cropland	1.04028	-1.20397
Cropland	-1.77196	-1.13943
Cropland	1.76302	-0.967584
Cropland	-1.15836	-0.675307
Cropland	-0.653926	-0.494296
Cropland	-0.198451	-0.478036
Cropland	0.724161	-0.41249
Cropland	2.05284	-0.400478
Cropland	-0.156264	-0.301105
Cropland	0.451076	-0.274437
Cropland	0.254642	-0.235722
Cropland	-0.277732	-0.174949
Cropland	-0.478036	0.076961
Cropland	0.431782	0.076961
Cropland	0.19062	0.29267
Cropland	-0.198451	0.34359
Cropland	-0.356675	0.41211
Cropland	1.6901	0.41211
Cropland	0.578858	0.436964
Cropland	-0.314711	0.559616
Cropland	-0.314711	0.559616
Cropland	0.19062	0.559616
Cropland	2.08194	0.559616
Cropland	0.871293	0.604316
Cropland	-0.579818	0.662688
Cropland	1.89311	0.683097
Cropland	-0.505285	0.711314
Cropland	1.20896	0.722706
Cropland	-0.061392	0.729742
Cropland	0.875469	0.741937
Cropland	-0.400478	0.797507
Cropland	0.336472	0.837248
Cropland	-0.314711	0.850151
Cropland	1.075	0.891998
Cropland	1.34286	0.908259
Cropland	0.703098	0.932164
Cropland	1.28093	0.932164
Cropland	0.631272	1.02962
Cropland	-0.314711	1.10194
Cropland	0.0295588	1.11514
Cropland	-0.162519	1.17557
Cropland	0.688135	1.32442
Cropland	-0.798508	1.34547
Cropland	0.431782	1.37372
Cropland	0.336472	1.42311
Cropland	1.66393	1.64287
Cropland	0.943906	1.65441
Cropland	0.845868	1.6901
Cropland	-1.56065	1.69378
Cropland	1.01523	1.78002
Cropland	-0.198451	1.87334
Cropland	0.277632	1.9373
Cropland	0.963174	2.08691
Cropland	1.42311	2.10169
Cropland	1.08519	2.109
Cropland	0.850151	2.15871
Cropland	1.16002	2.25863
Cropland	1.63511	2.30259
Cropland	0.476234	2.40153
Cropland	1.53902	2.41681
Cropland	1.23256	2.42392
Cropland	1.5063	2.44755
Cropland	2.14124	2.50634
Cropland	2.00821	2.5337
Cropland	1.7544	2.53766
Cropland	1.06815	2.58475
Cropland	1.17557	2.65605
Cropland	0.703098	2.66931
Cropland	1.57691	2.6769
Cropland	2.02022	2.7543
Cropland	1.9125	2.75684
Cropland	1.32176	2.80457
Cropland	2.19834	2.94724
Cropland	2.09924	2.99072
Forest	0.582216	-4.19971
Forest	0.718327	-3.98998
Forest	0.239017	-3.91202
Forest	1.37372	-3.91202
Forest	1.7174	-3.91202
Forest	-0.597837	-3.57555
Forest	1.7174	-3.50656
Forest	0.652325	-3.21888
Forest	1.24127	-3.21888
Forest	0.41871	-2.99573
Forest	0.65752	-2.99573
Forest	1.30833	-2.99573
Forest	-0.0888312	-2.97593
Forest	0.420682	-2.97593
Forest	1.14422	-2.97593
Forest	1.30941	-2.91877
Forest	-0.510826	-2.90042
Forest	-0.287682	-2.81341
Forest	3.04452	-2.81341
Forest	-0.462035	-2.73337
Forest	0.760806	-2.65926
Forest	1.10194	-2.65926
Forest	0.765003	-2.6173
Forest	0.841567	-2.52573
Forest	-0.798508	-2.20727
Forest	0.81093	-2.12026
Forest	1.21491	-2.12026
Forest	1.21788	-2.12026
Forest	1.53039	-2.12026
Forest	0.0989399	-2.05573
Forest	0.309688	-2.04794
Forest	0.0198026	-2.04022
Forest	0.774727	-2.04022
Forest	0.879627	-2.04022
Forest	0.0207825	-2.00248
Forest	1.11186	-1.96611
Forest	1.31372	-1.96611
Forest	1.31372	-1.96611
Forest	-1.66073	-1.77196
Forest	-1.73727	-1.7148
Forest	-0.301105	-1.7148
Forest	0.139762	-1.7148
Forest	0.0129162	-1.6874
Forest	0.827241	-1.67131
Forest	0.828552	-1.66073
Forest	0.828552	-1.66073
Forest	0.828552	-1.66073
Forest	1.29746	-1.66073
Forest	-0.544727	-1.56065
Forest	-0.494296	-1.56065
Forest	0.770108	-1.51413
Forest	0.767791	-1.50959
Forest	1.53256	-1.46968
Forest	1.68083	-1.42712
Forest	2.68866	-1.41059
Forest	0.425268	-1.30933
Forest	1.5433	-1.25176
Forest	1.57485	-0.994252
Forest	1.64866	-0.994252
Forest	1.75613	-0.994252
Forest	0.794349	-0.944176
Forest	0.792993	-0.941609
Forest	1.19392	-0.916291
Forest	0.968124	-0.778705
Forest	1.46171	-0.76214
Forest	1.20297	-0.755023
Forest	1.38629	-0.755023
Forest	1.00063	-0.693147
Forest	1.25846	-0.693147
Forest	0.999896	-0.691149
Forest	1.25846	-0.673345
Forest	0.928219	-0.58519
Forest	2.2192	-0.430783
Forest	2.2192	-0.430783
Forest	-0.994252	-0.274437
Forest	0.482426	-0.223144
Forest	0.483043	-0.218156
Forest	0.205387	-0.171975
Forest	2.04769	-0.0725707
Forest	0.737164	0
Forest	0.587787	0.0676586
Forest	1.98787	0.336472
Forest	1.50185	0.518794
Forest	0.398776	0.756122
Forest	0.113329	0.806476
Forest	0.114221	0.807814
Forest	0.770108	1.03318
Forest	1.21194	1.12168
Forest	1.26976	1.26695
Forest	1.52758	1.43198
Forest	1.52758	1.43198
Forest	0.625938	1.51072
Forest	0.625404	1.51138
Forest	1.04416	1.73783
Forest	1.31103	1.75786
Forest	2.43361	1.75786
Forest	1.6864	1.83258
Forest	4.16685	2.35394
Forest	4.16685	2.35394
Grassland	0.722706	-3.91202
Grassland	1.56025	-2.65926
Grassland	2.27213	-2.30259
Grassland	0.662688	-1.3823
Grassland	0.29267	-0.248461
Grassland	-0.0618754	-0.0100503
Grassland	0.34359	0.322083
Grassland	0.494696	0.371564
Grassland	0.559616	0.598837
Grassland	0.582216	0.604316
Grassland	1.80416	1.23858
Grassland	1.83896	1.39377
Grassland	2.08069	1.87641
Grassland	1.08411	2.69355
Grassland	0.357674	-2.40795
Grassland	0.0392207	0.887891
Grassland	1.13462	1.62334

## Sheet: Fig. 6b
Landuse	GAN	CN
Cropland	2.44755	2.71429
Cropland	1.2499	5.4
Cropland	-0.413497	5.6
Cropland	-0.494296	5.7
Cropland	2.5337	5.78
Cropland	0.908259	5.93
Cropland	1.34547	6.11
Cropland	2.94724	6.43939
Cropland	2.99072	6.44
Cropland	2.7543	6.44266
Cropland	1.6901	7.01
Cropland	2.109	7.14
Cropland	-1.7148	7.18889
Cropland	-0.415515	7.35227
Cropland	0.131028	7.7
Cropland	-1.20397	7.89024
Cropland	-2.8824	7.98765
Cropland	-1.17118	8.0875
Cropland	-0.967584	8.29
Cropland	0.850151	8.3
Cropland	0.604316	8.33
Cropland	0.559616	8.5
Cropland	0.076961	8.8
Cropland	0.722706	8.83
Cropland	0.891998	8.85
Cropland	2.10169	8.9
Cropland	-0.478036	9
Cropland	2.42392	9
Cropland	2.58475	9
Cropland	-3.50656	9.06
Cropland	-0.301105	9.06186
Cropland	0.932164	9.08
Cropland	1.02962	9.09
Cropland	2.15871	9.2
Cropland	-0.41249	9.29
Cropland	1.9373	9.3
Cropland	-0.400478	9.6
Cropland	1.87334	9.66
Cropland	2.30259	9.7
Cropland	0.683097	9.8
Cropland	0.41211	9.87
Cropland	2.50634	10
Cropland	-1.38629	10.1
Cropland	2.40153	10.1
Cropland	0.436964	10.1538
Cropland	0.00995033	10.2
Cropland	1.11514	10.2
Cropland	-0.235722	10.4
Cropland	1.84372	10.6
Cropland	-0.274437	10.8
Cropland	2.66931	10.9
Cropland	0.797507	11.08
Cropland	1.37372	11.1
Cropland	1.17557	11.11
Cropland	-0.174949	11.25
Cropland	0.559616	11.33
Cropland	0.711314	11.4267
Cropland	0.662688	11.46
Cropland	0.559616	11.6
Cropland	0.559616	11.6
Cropland	2.41681	11.6667
Cropland	2.25863	11.6667
Cropland	-1.20397	11.8941
Cropland	2.08691	11.9
Cropland	2.58818	11.9231
Cropland	2.91502	11.9231
Cropland	-3.50656	11.9882
Cropland	2.65605	12
Cropland	0.41211	12.01
Cropland	1.65441	12.01
Cropland	1.78002	12.1
Cropland	0.985817	12.15
Cropland	2.6769	12.2
Cropland	2.75684	12.2
Cropland	1.42311	12.3
Cropland	-0.675307	12.5
Cropland	1.69378	12.5
Cropland	1.10194	12.7
Cropland	0.729742	12.9126
Cropland	0.828552	13.0714
Cropland	2.53766	13.5
Cropland	0.076961	14.19
Cropland	1.64287	14.3
Cropland	1.15688	15.1
Cropland	-0.0833816	16.1
Cropland	3.2068	16.1111
Cropland	3.54674	20.1507
Cropland	2.80457	22.4
Forest	-1.56065	4.37
Forest	-0.274437	8.82
Forest	1.75786	9.1
Forest	1.03318	9.67431
Forest	1.26695	9.67949
Forest	1.83258	9.72539
Forest	1.43198	9.8
Forest	1.43198	9.8
Forest	-0.944176	9.9
Forest	-0.941609	9.9
Forest	-2.12026	10.2
Forest	-3.98998	10.3021
Forest	-0.430783	10.7
Forest	-0.430783	10.7
Forest	2.35394	11
Forest	2.35394	11
Forest	-3.91202	11.1
Forest	-3.50656	11.1
Forest	-0.994252	11.1
Forest	-0.994252	11.1
Forest	-0.778705	11.5
Forest	1.51072	11.7
Forest	1.51138	11.7
Forest	-0.171975	12
Forest	0.806476	12.4
Forest	0.807814	12.4
Forest	0.0676586	12.5
Forest	-2.65926	12.6
Forest	-2.6173	12.6
Forest	-1.6874	12.7
Forest	0.760806	12.8
Forest	-0.223144	12.9
Forest	-0.218156	12.9
Forest	-2.04022	13.2
Forest	-2.00248	13.2
Forest	-1.51413	13.3
Forest	-1.50959	13.3
Forest	-0.693147	13.3
Forest	-0.693147	13.3
Forest	-0.691149	13.3
Forest	-0.673345	13.3
Forest	0.756122	13.3889
Forest	-1.77196	13.5
Forest	-1.7148	13.6
Forest	0.756122	13.85
Forest	-0.994252	13.9
Forest	-1.67131	14.1
Forest	-1.66073	14.1
Forest	-0.755023	14.5
Forest	-1.46968	14.7
Forest	-1.66073	15
Forest	-3.91202	15.1
Forest	0	15.1415
Forest	0.336472	15.3
Forest	-2.04794	15.41
Forest	-0.916291	15.6
Forest	-3.21888	16
Forest	-0.0725707	16
Forest	-1.96611	16.3
Forest	-1.96611	16.3
Forest	-2.12026	16.5
Forest	-2.12026	16.5
Forest	1.75786	16.7
Forest	-1.30933	17.15
Forest	-1.66073	17.7
Forest	-1.66073	17.7
Forest	-2.04022	17.9
Forest	-1.7148	18.4
Forest	-1.56065	18.4128
Forest	-1.7148	18.8
Forest	-2.05573	19.6
Forest	-1.41059	19.7
Forest	0.518794	19.8
Forest	-2.81341	20.1333
Forest	-2.99573	20.3
Forest	-2.91877	20.3
Forest	-6.90776	20.479
Forest	-2.8824	20.6471
Forest	-2.20727	20.9
Forest	-2.99573	21.1
Forest	-2.97593	21.1
Forest	-2.97593	21.1
Forest	-3.57555	21.2
Forest	-1.13943	21.2
Forest	-1.10866	21.22
Forest	-3.21888	21.6
Forest	-1.96611	21.6
Forest	-2.99573	21.9
Forest	-0.76214	21.9851
Forest	-2.81341	22.7
Forest	-3.91202	23.8
Forest	-2.12026	23.8
Forest	-2.97593	24.9
Forest	-2.73337	26.5
Forest	-2.20727	27.5
Forest	-4.19971	27.8
Forest	-2.90042	28
Forest	-2.04022	29.2
Forest	-2.52573	32.8
Forest	-2.65926	39.6
Forest	-0.84397	2.31049
Forest	-0.139262	17.5263
Forest	-0.0833816	17.6424
Forest	-0.0512933	18.3724
Forest	-0.105361	18.7606
Grassland	1.47018	9.3
Grassland	-0.446287	9.8
Grassland	1.20597	9.8
Grassland	1.23858	10.4
Grassland	2.69355	10.4
Grassland	2.70938	10.4
Grassland	-2.30259	11
Grassland	3.13897	11.4
Grassland	1.39377	12.2162
Grassland	1.87641	19.6
Grassland	-1.3823	21.3
Grassland	-3.91202	24
Grassland	1.62334	10.4
Grassland	0.887891	11.7
Grassland	-2.40795	19.8

## Sheet: Fig. 6c
Landuse	GAN	pH
Cropland	0.908259	4.3
Cropland	-0.967584	4.32
Cropland	-0.235722	4.32
Cropland	-0.400478	4.5
Cropland	2.58818	4.5
Cropland	2.91502	4.5
Cropland	-0.274437	4.6
Cropland	0.828552	4.6
Cropland	0.932164	4.69
Cropland	1.10194	4.72
Cropland	0.604316	4.77
Cropland	0.00995033	4.8
Cropland	1.15688	4.8
Cropland	1.17557	4.8
Cropland	-0.413497	4.89
Cropland	0.559616	4.9
Cropland	1.2499	4.9
Cropland	0.076961	4.92
Cropland	0.729742	4.93
Cropland	0.891998	4.93
Cropland	-0.478036	4.98
Cropland	-0.41249	5.04
Cropland	0.741937	5.1
Cropland	0.41211	5.18
Cropland	1.65441	5.18
Cropland	-0.494296	5.2
Cropland	0.662688	5.24
Cropland	0.711314	5.24
Cropland	0.559616	5.24667
Cropland	-3.50656	5.26
Cropland	-0.301105	5.26
Cropland	3.2068	5.29
Cropland	-0.0833816	5.3
Cropland	0.131028	5.3
Cropland	0.559616	5.3
Cropland	0.559616	5.31
Cropland	-1.38629	5.4
Cropland	0.722706	5.43
Cropland	-2.8824	5.5
Cropland	-1.7148	5.5
Cropland	-1.20397	5.5
Cropland	-1.17118	5.5
Cropland	-0.415515	5.5
Cropland	3.54674	5.53
Cropland	0.41211	5.61
Cropland	2.5337	5.66
Cropland	0.683097	5.7
Cropland	0.985817	5.7
Cropland	0.076961	5.73
Cropland	1.6901	5.79
Cropland	1.42311	6
Cropland	1.78002	6
Cropland	2.109	6.01
Cropland	0.436964	6.2
Cropland	1.11514	6.2
Cropland	1.37372	6.2
Cropland	1.02962	6.21
Cropland	1.84372	6.21
Cropland	-0.174949	6.45
Cropland	2.25863	6.51
Cropland	2.44755	6.55
Cropland	0.29267	6.6
Cropland	0.34359	6.6
Cropland	0.837248	6.6
Cropland	2.50634	6.67
Cropland	-0.675307	6.8
Cropland	2.41681	6.8
Cropland	2.08691	7.1
Cropland	2.7543	7.19
Cropland	1.69378	7.4
Cropland	2.53766	7.4
Cropland	2.80457	7.4
Cropland	2.15871	7.62
Cropland	2.94724	7.62
Cropland	2.99072	7.62
Cropland	2.10169	7.63
Cropland	-1.13943	7.7
Cropland	0.932164	7.7
Cropland	1.32442	7.7
Cropland	2.58475	7.7
Cropland	1.64287	7.8
Cropland	2.6769	7.83
Cropland	2.75684	7.83
Cropland	2.42392	7.9
Cropland	2.30259	8.3
Cropland	2.40153	8.3
Cropland	2.65605	8.3
Cropland	1.34547	8.42
Cropland	0.850151	8.5
Cropland	0.797507	8.55
Cropland	1.9373	8.6
Cropland	2.66931	8.7
Cropland	1.87334	8.72
Forest	-2.20727	3.12
Forest	-2.05573	3.28
Forest	0.756122	3.8
Forest	-1.77196	3.88
Forest	-1.7148	3.9
Forest	1.12168	4.01561
Forest	-3.91202	4.1
Forest	-3.50656	4.1
Forest	-1.66073	4.1
Forest	-1.66073	4.1
Forest	-0.76214	4.1
Forest	-3.91202	4.2
Forest	-3.21888	4.2
Forest	-2.99573	4.2
Forest	-2.91877	4.2
Forest	-1.56065	4.2
Forest	0	4.26
Forest	-2.99573	4.3
Forest	-2.99573	4.3
Forest	-2.97593	4.3
Forest	-2.97593	4.3
Forest	-2.65926	4.3
Forest	-0.994252	4.3
Forest	-0.994252	4.3
Forest	-0.430783	4.3
Forest	-0.430783	4.3
Forest	-1.56065	4.32
Forest	-1.66073	4.34
Forest	-2.90042	4.38
Forest	-2.52573	4.4
Forest	-0.994252	4.4
Forest	0.518794	4.4
Forest	-2.12026	4.45
Forest	-2.8824	4.5
Forest	-2.12026	4.5
Forest	-1.96611	4.5
Forest	-1.46968	4.5
Forest	-0.84397	4.5
Forest	-0.139262	4.5
Forest	-0.105361	4.5
Forest	-0.0833816	4.5
Forest	-0.0512933	4.5
Forest	-6.90776	4.52
Forest	-2.81341	4.55
Forest	-2.73337	4.55
Forest	-1.10866	4.57
Forest	-2.20727	4.6
Forest	-2.04022	4.6
Forest	-2.04022	4.6
Forest	-1.13943	4.6
Forest	-0.755023	4.6
Forest	-0.693147	4.6
Forest	-0.693147	4.6
Forest	-0.673345	4.6
Forest	-3.21888	4.7
Forest	-2.97593	4.7
Forest	-2.12026	4.7
Forest	-2.12026	4.7
Forest	-0.778705	4.7
Forest	-0.0725707	4.7
Forest	0.336472	4.7
Forest	-3.57555	4.75
Forest	1.03318	4.77
Forest	-4.19971	4.8
Forest	-2.04022	4.8
Forest	-2.00248	4.8
Forest	1.43198	4.8
Forest	1.43198	4.8
Forest	-2.65926	4.9
Forest	-2.6173	4.9
Forest	-0.944176	4.9
Forest	-0.941609	4.9
Forest	-3.91202	5
Forest	-2.81341	5
Forest	-1.96611	5
Forest	-1.96611	5
Forest	-1.6874	5
Forest	-1.51413	5
Forest	-1.50959	5
Forest	-1.41059	5
Forest	1.75786	5
Forest	2.35394	5
Forest	2.35394	5
Forest	-3.98998	5.07
Forest	-2.04794	5.19
Forest	-1.67131	5.3
Forest	-1.66073	5.3
Forest	0.760806	5.4
Forest	0.756122	5.45
Forest	-0.223144	5.5
Forest	-0.218156	5.5
Forest	-0.916291	5.6
Forest	0.0676586	5.6
Forest	-1.30933	5.65
Forest	-0.274437	5.8
Forest	-1.7148	5.81
Forest	-1.7148	5.92
Forest	-0.691149	6.1
Forest	1.75786	6.33
Forest	1.26695	6.37
Forest	0.806476	6.7
Forest	0.807814	6.7
Forest	1.83258	6.73
Forest	1.51072	7.4
Forest	1.51138	7.4
Forest	-0.171975	7.9
Grassland	-1.3823	3.94
Grassland	1.87641	4.3
Grassland	-3.91202	4.59
Grassland	-2.40795	5
Grassland	-2.30259	5.18
Grassland	1.47018	5.5
Grassland	1.39377	5.9
Grassland	2.70938	5.9
Grassland	1.20597	6
Grassland	-0.446287	6.1
Grassland	1.23858	6.2
Grassland	2.69355	6.2
Grassland	-0.248461	6.3
Grassland	3.13897	6.3
Grassland	0.887891	6.58
Grassland	1.62334	7.82

## Sheet: Fig. 6d
Landuse	GHN	INO3
Cropland	-4.60517	-4.60517
Cropland	-3.21888	-4.60517
Cropland	-2.81341	-4.60517
Cropland	-0.462035	-4.60517
Cropland	-0.235722	-4.60517
Cropland	0.0487902	-4.60517
Cropland	-2.52573	-3.91202
Cropland	-10.4143	-3.50656
Cropland	-4.60517	-3.50656
Cropland	-2.52573	-3.50656
Cropland	-2.98849	-3.37341
Cropland	-2.81341	-3.21888
Cropland	-6.21461	-2.74887
Cropland	-4.82831	-2.64508
Cropland	-4.60517	-2.52573
Cropland	-0.356675	-1.89712
Cropland	-0.755023	-1.60944
Cropland	-0.446287	-1.51413
Cropland	-0.776529	-1.38629
Cropland	-2.04022	-1.02165
Cropland	-0.430783	-0.820981
Cropland	-5.116	-0.648174
Cropland	-4.82831	-0.417032
Cropland	-5.29832	-0.328504
Cropland	-2.65926	-0.0618754
Cropland	0.457425	0.81093
Cropland	0.380717	0.902868
Cropland	-1.7148	1.16627
Cropland	1.87641	1.41342
Cropland	-0.967584	2.24918
Cropland	3.55535	3.40784
Cropland	3.61899	3.57795
Forest	-1.27297	-5.80914
Forest	-11.5129	-5.57275
Forest	-1.77196	-4.60517
Forest	-1.12701	-3.7297
Forest	-1.12701	-3.7297
Forest	-10.7245	-3.50656
Forest	-0.681219	-3.50656
Forest	-2.63109	-3.35241
Forest	-2.04022	-3.21888
Forest	-2.30259	-2.93746
Forest	2.06977	-2.90042
Forest	2.06977	-2.90042
Forest	-2.20727	-2.74887
Forest	-2.65926	-2.68825
Forest	0.277632	-2.65926
Forest	-0.582169	-2.39731
Forest	-5.29832	-2.20727
Forest	-5.80914	-2.17156
Forest	-3.21888	-2.12026
Forest	-2.36446	-2.04022
Forest	-6.21461	-1.60445
Forest	-4.60517	-1.42712
Forest	-1.89712	-1.34707
Forest	-1.23787	-0.941609
Forest	-1.46968	-0.891598
Forest	-0.891598	-0.891598
Forest	-2.14558	-0.827822
Forest	-0.415515	-0.820981
Forest	-0.415515	-0.820981
Forest	-2.20727	-0.755023
Forest	-0.71335	-0.755023
Forest	-1.56065	-0.71335
Forest	-1.96611	-0.673345
Forest	-1.51413	-0.673345
Forest	-1.27297	-0.579818
Forest	-1.77196	-0.527633
Forest	0.0198026	-0.527633
Forest	-0.499226	-0.495937
Forest	-0.278392	-0.366725
Forest	-0.848632	-0.362406
Forest	-0.84397	-0.356675
Forest	-0.210721	-0.301105
Forest	-0.155485	-0.273122
Forest	-0.18633	-0.256183
Forest	0.138892	-0.147341
Forest	-2.20727	-0.0618754
Forest	-1.56065	-0.0512933
Forest	0.126633	-0.00803217
Forest	0.875649	0.00647251
Forest	-0.400478	0.0676586
Forest	-0.400478	0.0676586
Forest	-0.967584	0.0953102
Forest	-1.44817	0.223144
Forest	0.227932	0.351361
Forest	-0.235722	0.392042
Forest	0.71784	0.41871
Forest	0.81978	1.09861
Forest	2.04867	1.88813
Forest	2.53736	2.39518
Grassland	-3.21888	-3.91202
Grassland	-3.91202	-2.52573
Grassland	1.10856	-1.7148
Grassland	2.82197	0.350657
Grassland	0.457425	1.08519
Grassland	0.215111	1.24415
Grassland	0.41211	1.31372
Grassland	0.463734	1.35841
Grassland	-3.21888	1.39128
Grassland	0.943906	1.40854
Grassland	-0.462035	-3.68888

## Sheet: Fig. 6e
Landuse	TN	INO3
Cropland	0.494696	-2.17156
Cropland	0.262364	-0.417032
Cropland	-0.00267023	1.97408
Cropland	0.788457	-3.50656
Cropland	0.482426	-3.50656
Cropland	-0.105361	-3.21888
Cropland	-0.356675	-2.65926
Cropland	0.875469	-2.40795
Cropland	0.727549	-2.07944
Cropland	0	-1.96611
Cropland	0.587787	-1.96611
Cropland	1.09861	-1.46968
Cropland	1.8718	0.385262
Cropland	0.385262	-4.60517
Cropland	0.463734	-3.91202
Cropland	0.565314	1.41342
Cropland	0.182322	-2.30259
Cropland	0.405465	-4.96185
Cropland	-1.60944	-4.60517
Cropland	-1.42712	-4.60517
Cropland	-0.356675	-4.60517
Cropland	0.113329	-4.60517
Cropland	0.482426	-4.60517
Cropland	0.806476	-3.91202
Cropland	0.378436	-3.50656
Cropland	0.647103	-3.50656
Cropland	0.0295588	-3.37341
Cropland	0.832909	-2.65926
Cropland	0.198851	-2.52573
Cropland	0.405465	-2.52573
Cropland	-0.916291	-2.40795
Cropland	0.198851	-2.40795
Cropland	0.553885	-2.35388
Cropland	-0.733969	-2.17742
Cropland	0.641854	-1.93102
Cropland	0.494696	-1.60944
Cropland	-0.328504	-1.5294
Cropland	1.11186	-1.51413
Cropland	0.29267	-1.38629
Cropland	0.832909	-1.35716
Cropland	0	-1.25049
Cropland	-0.916291	-1.20397
Cropland	0.285179	-1.20397
Cropland	0.300105	-1.17412
Cropland	0.0953102	-1.14991
Cropland	0.182322	-1.13943
Cropland	0.615186	-1.13943
Cropland	0.438255	-1.02165
Cropland	0.746688	-0.94675
Cropland	0.378436	-0.820981
Cropland	0.530628	-0.544727
Cropland	0.553885	-0.544727
Cropland	0.609766	-0.478036
Cropland	0.628609	-0.359059
Cropland	0.336472	-0.269664
Cropland	0.378436	-0.126801
Cropland	0.678034	-0.0618754
Cropland	0.494696	0.0230653
Cropland	0.928219	0.81093
Cropland	-0.0304592	0.902868
Cropland	-0.415515	1.16627
Cropland	0.832909	1.67571
Cropland	-0.415515	2.1702
Cropland	-0.223144	2.24918
Cropland	1.17557	3.40784
Cropland	0.932164	3.57795
Cropland	1.02962	-4.60517
Cropland	0.262364	-3.68888
Cropland	-0.254892	-2.45341
Cropland	-0.223144	-1.07881
Cropland	0	-1.42712
Cropland	0.5738	-1.16796
Cropland	0.647103	-0.945462
Cropland	0.693147	-0.648174
Cropland	0.693147	-0.328504
Cropland	0.425268	-0.24048
Cropland	0.476234	-0.0140989
Cropland	-0.105361	-2.81341
Cropland	-0.223144	-4.60517
Cropland	-0.579818	-3.21888
Cropland	-0.162519	-2.64508
Cropland	0.207014	-2.74887
Cropland	0.0953102	-1.05412
Cropland	0.955511	0.896088
Cropland	0.741937	1.09861
Cropland	1.02962	2.23538
Cropland	1.10856	-0.385662
Cropland	0.450496	-0.356675
Cropland	0.792993	0.530628
Forest	1.09861	-0.287682
Forest	-1.04982	-1.64137
Forest	2.70136	1.99761
Forest	0.470004	-1.74572
Forest	0.530628	-1.74572
Forest	0.21726	1.54614
Forest	0.587787	-4.60517
Forest	1.43508	-3.21888
Forest	2.06686	-3.21888
Forest	1.25276	-2.99573
Forest	-0.994252	-2.06357
Forest	1.45818	-1.96611
Forest	0.122218	-1.60944
Forest	0.530628	-1.17118
Forest	0.832909	-1.13943
Forest	0.0861777	-0.510826
Forest	-0.0202027	-0.430783
Forest	2.3979	-0.430783
Forest	0.916291	-0.346018
Forest	1.62762	-0.198451
Forest	0.912818	-0.127833
Forest	2.77259	0.553885
Forest	0.262364	1.28093
Forest	1.06471	2.02551
Forest	0.788457	-1.83258
Forest	1.79176	-3.7297
Forest	1.79176	-3.7297
Forest	2.30259	-2.90042
Forest	2.30259	-2.90042
Forest	2.39608	-1.23787
Forest	1.90211	-0.0618754
Forest	-0.994252	-2.39731
Forest	2.8622	-0.0512933
Forest	1.38629	0.00647251
Forest	1.28093	1.88813
Forest	1.4816	2.39518
Forest	0.530628	-0.495937
Forest	1.64866	-5.03595
Forest	1.38629	-5.80914
Forest	0.641854	-5.57275
Forest	0.530628	-4.60517
Forest	-0.510826	-4.2687
Forest	0	-4.01738
Forest	-0.105361	-3.91202
Forest	0.182322	-3.91202
Forest	-0.105361	-3.50656
Forest	0.693147	-3.50656
Forest	-1.38629	-3.35241
Forest	-0.34249	-3.21888
Forest	-0.776529	-2.93746
Forest	0.641854	-2.81341
Forest	0.832909	-2.81341
Forest	-1.10866	-2.74887
Forest	0.788457	-2.74887
Forest	-1.04982	-2.68825
Forest	0.693147	-2.30259
Forest	0.993252	-2.29263
Forest	0.0861777	-2.20727
Forest	0.67634	-2.20727
Forest	0.993252	-2.20727
Forest	0.993252	-2.20727
Forest	1.1314	-2.20727
Forest	1.1314	-2.17156
Forest	-0.510826	-2.12026
Forest	-0.040822	-2.04022
Forest	1.19695	-1.77196
Forest	-0.755023	-1.60445
Forest	-0.356675	-1.51413
Forest	1.09861	-1.38629
Forest	1.09861	-1.34707
Forest	0.524729	-1.29098
Forest	-0.105361	-1.20397
Forest	0.392042	-1.10866
Forest	0.277632	-0.891598
Forest	0.405465	-0.891598
Forest	0.875469	-0.867501
Forest	0.652325	-0.827822
Forest	-0.105361	-0.820981
Forest	-0.0943107	-0.820981
Forest	1.23256	-0.798508
Forest	0.727549	-0.755023
Forest	0.751416	-0.755023
Forest	0.993252	-0.733969
Forest	0.672944	-0.673345
Forest	0.470004	-0.597837
Forest	0.587787	-0.527633
Forest	0.587787	-0.527633
Forest	-0.510826	-0.430783
Forest	0.405465	-0.430783
Forest	0.0953102	-0.371064
Forest	0.832909	-0.371064
Forest	0.0953102	-0.366725
Forest	0.832909	-0.362406
Forest	0.832909	-0.356675
Forest	0.832909	-0.356675
Forest	1.35144	-0.301105
Forest	1.36098	-0.301105
Forest	1.36098	-0.301105
Forest	0.0953102	-0.274437
Forest	0.0953102	-0.273122
Forest	0.916291	-0.256183
Forest	0	-0.18633
Forest	0.336472	-0.147341
Forest	1.25562	-0.127833
Forest	0.336472	-0.0943107
Forest	1.32708	-0.0943107
Forest	0.262364	-0.00803217
Forest	1.12168	0.0676586
Forest	0.828552	0.307485
Forest	2.17475	0.307485
Forest	0.871293	0.392042
Forest	2.75366	0.425268
Forest	-0.223144	0.536493
Forest	-0.040822	0.623261
Forest	1.33237	0.708036
Forest	1.05431	0.795252
Forest	2.62467	1.11514
Forest	3.04643	1.11514
Forest	1.2613	1.31372
Forest	2.64617	1.5217
Forest	2.91235	1.80993
Forest	2.4681	1.85003
Forest	2.05027	2.38876
Forest	2.79117	2.6174
Forest	1.8197	2.64617
Forest	3.07731	4.55071
Forest	1.91692	-5.80914
Forest	0.693147	-4.36401
Forest	0.693147	-2.81341
Forest	0.832909	-2.65926
Forest	1.79176	-2.12026
Forest	0.530628	-2.04022
Forest	0.405465	-1.92052
Forest	0.470004	-1.89712
Forest	0.182322	-1.83258
Forest	0.693147	-1.60944
Forest	1.36098	-1.57353
Forest	0.336472	-1.38629
Forest	2.99573	-1.23214
Forest	0.788457	-0.907557
Forest	1.56862	-0.522931
Forest	2.0149	1.09861
Forest	2.76632	2.53756
Forest	3.04452	3.3673
Forest	3.04452	3.58074
Forest	-0.562119	-2.53831
Forest	1.26695	-1.21402
Forest	-0.616186	-0.962335
Forest	0.10508	-0.579818
Forest	0.343164	0.223144
Forest	-0.0833816	-3.57555
Forest	2.5337	-1.26113
Forest	0.845868	-0.867501
Forest	0.0473588	0.0181493
Forest	-0.371064	0.19062
Forest	1.46557	0.254642
Forest	2.27624	0.683097
Forest	0.916291	0.951658
Forest	1.90211	1.00063
Forest	1.82229	-0.76214
Forest	-0.723606	-0.565634
Forest	0.277632	0.0671912
Forest	0.0416217	0.25037
Forest	-0.683197	0.367071
Forest	0.334685	0.57098
Forest	2.17589	0.678034
Forest	2.32239	0.71784
Forest	2.30658	0.722706
Forest	2.4248	1.10856
Forest	1.9865	1.13783
Forest	2.33214	1.32708
Forest	0.444686	-0.673345
Forest	0.779325	-2.65926
Forest	1.1314	-2.30259
Forest	2.26903	-1.73917
Forest	0.726474	-0.916291
Forest	0.262364	-0.356675
Forest	2.4248	-0.235722
Forest	2.57261	-0.18633
Forest	0.603769	-0.105361
Forest	2.54945	0.0861777
Forest	0.182322	0.307485
Forest	-0.693147	0.351361
Forest	0.587787	0.451076
Forest	0.968504	0.693147
Forest	1.38629	0.76214
Forest	1.4213	1.19392
Forest	2.61274	1.23969
Forest	2.92077	1.26851
Forest	0.916291	1.42311
Forest	2.88592	1.86718
Forest	0.65752	0.41871
Forest	1.12168	0.0676586
Grassland	-0.105361	1.39128
Grassland	0.832909	-2.30259
Grassland	0.71784	-2.18926
Grassland	0.947789	-1.22758
Grassland	-0.356675	-0.653926
Grassland	-0.223144	0.076961
Grassland	0.470004	0.173953
Grassland	1.06471	0.223144
Grassland	1.16315	0.336472
Grassland	0.519389	0.405465
Grassland	0.477476	0.470004
Grassland	0.405465	0.48858
Grassland	2.04122	0.620576
Grassland	0.788457	0.631272
Grassland	0.500775	0.641854
Grassland	1.93152	0.678034
Grassland	2.31254	0.81093
Grassland	0.405465	0.845868
Grassland	2.16332	1.12168
Grassland	0.336472	1.21194
Grassland	1.06471	-0.525594
Grassland	2.19722	2.5177
Grassland	0.0953102	-2.18037
Grassland	1.38629	-3.91202
Grassland	0.81978	-2.64508
Grassland	1.60944	0.350657
Grassland	-0.356675	-3.68888
Grassland	0.262364	-1.7148
Grassland	1.28093	-1.7148
Grassland	1.30833	0.0198026
Grassland	0.641854	0.250759
Grassland	0.076961	-4.60517
Grassland	1.27815	-0.820981
Grassland	2.51285	-1.53433
Grassland	0.536493	-0.314711

## Sheet: Fig. 6f
Landuse	MAP	DNRA
Cropland	6.35089	-2.28278
Cropland	6.30992	-1.46968
Cropland	5.02388	-2.20727
Cropland	6.08904	-2.30259
Cropland	6.30992	-2.04022
Cropland	6.34036	-2.04022
Cropland	6.3699	-2.20727
Cropland	6.38012	-1.96611
Cropland	6.47697	-2.30259
Cropland	6.91672	-2.20727
Cropland	6.25383	-2.20727
Cropland	6.25383	-2.12026
Cropland	6.25383	-2.12026
Cropland	6.42162	-2.12026
Cropland	6.65028	-2.07147
Cropland	6.76041	-2.20727
Cropland	6.81014	-2.20727
Cropland	6.81014	-1.65548
Cropland	6.81014	0.436318
Cropland	6.90776	-1.60944
Cropland	6.90776	-1.38629
Cropland	6.90776	-0.994252
Cropland	6.90776	-0.544727
Cropland	6.94505	-2.30259
Cropland	6.95464	-1.56065
Cropland	6.95464	-1.51413
Cropland	6.95464	-1.51413
Cropland	6.95464	-1.07881
Cropland	6.95464	-0.673345
Cropland	7.04752	-0.34249
Cropland	7.05359	0.19062
Cropland	7.05359	0.551968
Cropland	7.07072	-0.223144
Cropland	7.19293	-2.30259
Cropland	7.20786	-2.26687
Cropland	7.25982	0.231112
Cropland	7.25982	0.392042
Cropland	7.26753	-1.28735
Cropland	7.27932	-2.20727
Cropland	7.27932	-2.20727
Cropland	7.31055	1.73073
Cropland	7.31055	1.83418
Cropland	7.37776	-1.83367
Cropland	7.37776	-0.851888
Cropland	7.42058	-2.15417
Cropland	7.42058	-1.54646
Cropland	7.43838	-2.30259
Cropland	7.43838	-2.30259
Cropland	7.43838	-2.30259
Cropland	7.43838	-1.54646
Cropland	7.45645	-1.56065
Cropland	7.46049	-1.91054
Cropland	7.48717	-2.30259
Cropland	7.48717	-1.16049
Cropland	7.48885	-2.35704
Cropland	7.48885	-2.30259
Cropland	7.48885	-2.30259
Cropland	7.49276	-2.30259
Cropland	7.59085	-1.46968
Cropland	6.53814	-2.30259
Cropland	6.53814	-2.30259
Cropland	6.53814	-2.30259
Cropland	6.53814	-2.30259
Cropland	6.53814	-1.60944
Cropland	6.53814	-0.916291
Cropland	6.70808	-2.12026
Cropland	6.03069	-2.18926
Cropland	6.03069	-2.12026
Cropland	6.20254	-2.30259
Cropland	6.38351	-2.30259
Cropland	6.27852	-2.28278
Cropland	6.27852	-1.27297
Cropland	7.37776	-1.7148
Cropland	7.712	-0.510826
Cropland	7.712	-0.510826
Forest	7.66528	-2.30259
Forest	6.21461	-1.83258
Forest	6.39693	-1.56065
Forest	6.51619	-2.30259
Forest	6.54247	-2.20727
Forest	6.54247	-1.77196
Forest	6.54391	-2.20727
Forest	6.54391	-2.12026
Forest	6.56667	-2.04022
Forest	6.58341	-1.96611
Forest	6.58341	-1.7148
Forest	6.61338	-2.30259
Forest	6.61338	-2.30259
Forest	6.61338	-2.29263
Forest	6.61338	-2.29263
Forest	6.56386	0.41871
Forest	6.54391	-2.17156
Forest	6.54391	-2.14558
Forest	6.56667	-2.04794
Forest	6.39693	-1.57988
Forest	6.51619	-2.10373
Forest	6.58341	-1.95193
Forest	6.58341	-1.7148
Forest	6.39693	-1.82016
Forest	6.54247	-2.20727
Forest	6.54247	-1.79577
Forest	6.76053	-2.26336
Forest	6.93537	-2.04022
Forest	6.93537	-2.04022
Forest	7.05557	-1.87732
Forest	7.05557	-0.0512933
Forest	7.06536	-2.06751
Forest	7.06536	-1.30195
Forest	7.17012	-1.96611
Forest	7.17012	-1.83258
Forest	7.17012	-1.83258
Forest	7.17012	-1.77196
Forest	7.17012	-1.77196
Forest	7.25982	-1.57988
Forest	7.25982	-0.874669
Forest	7.25982	-0.446287
Forest	7.25982	-0.105361
Forest	7.25982	0.470004
Forest	7.29641	-1.89712
Forest	7.43838	-2.29263
Forest	7.43838	-1.89712
Forest	7.43838	-1.89712
Forest	7.43838	-1.89712
Forest	7.43838	-1.87732
Forest	7.43838	-1.71758
Forest	7.43838	-1.38629
Forest	7.43838	-1.30933
Forest	7.43838	-0.941609
Forest	7.43838	-0.798508
Forest	7.45588	-2.18926
Forest	7.45588	-2.08747
Forest	7.45588	-2.07944
Forest	7.45588	-2.04794
Forest	7.45645	-1.89712
Forest	7.45645	-1.89712
Forest	7.45645	-1.30933
Forest	7.45645	-0.941609
Forest	7.45645	-0.798508
Forest	7.48885	-2.30259
Forest	7.48885	-2.20727
Forest	7.48885	-2.16282
Forest	7.48885	-2.12026
Forest	7.48885	-2.12026
Forest	7.48885	-2.12026
Forest	7.48885	-2.11196
Forest	7.48885	-2.09557
Forest	7.48885	-1.96611
Forest	7.52294	-1.49165
Forest	7.56372	-2.26915
Forest	7.56372	-2.24432
Forest	7.59085	-1.60944
Forest	7.59085	-1.23787
Forest	7.68432	-0.478036
Forest	6.77194	-2.26336
Forest	6.77194	-2.18926
Forest	8.85367	-0.60148
Forest	8.85367	0.0953102
Forest	7.31322	-2.04022
Forest	7.46737	0.0392207
Forest	7.46737	0.076961
Forest	7.49554	-2.04022
Forest	7.49554	-1.89712
Forest	7.6009	0.630089
Forest	7.63046	-0.950192
Forest	7.6587	-1.77196
Forest	7.66528	-2.30259
Forest	7.69621	-0.363501
Forest	7.712	-1.20397
Forest	7.712	-1.20397
Forest	7.712	-0.693147
Forest	7.712	0
Forest	7.72842	-0.693147
Forest	7.72842	-0.162519
Forest	7.74066	-1.36649
Forest	7.84776	-1.02165
Forest	7.90101	0.236389
Forest	8.29405	-0.510826
Forest	8.29405	0
Forest	8.29405	0.262364
Forest	8.41183	-0.562119
Forest	8.41183	0.551793
Forest	6.90776	-1.60944
Grassland	5.8861	-2.30259
Grassland	5.8861	-1.70375
Grassland	6.80981	0.703098
Grassland	7.02731	2.29354
Grassland	7.25982	-1.28735
Grassland	6.47851	-1.16806
Grassland	6.49375	-2.26045
Grassland	6.49375	-0.323768
Grassland	6.60935	-1.84648
Grassland	6.60935	-1.65695
Grassland	6.74052	-2.20727
Grassland	6.92854	1.10194
Grassland	7.00941	0.756122
Grassland	7.27101	0.912283
Grassland	5.78383	-0.113729
Grassland	5.78383	0.0907544
Grassland	7.37776	-2.13597
Grassland	7.37776	-2.05846
Grassland	7.37776	-1.16219
Grassland	7.37776	-1.09721
Grassland	5.5835	-2.30259
Grassland	5.68017	-2.30259
Grassland	6.95655	-0.242072
